# Supplementary material for: Single-nucleus transcriptome analysis reveals dysregulation of angiogenic endothelial cells and neuroprotective glia in Alzheimer’s disease
Source: Proc Natl Acad Sci U S A. 2020 Sep 28;117(41):25800–9. doi: 10.1073/pnas.2008762117 (PMC7568283; doi:10.1073/pnas.2008762117)
Supplement: Supplementary File [file pnas.2008762117.sd01.xlsx]

## Sheet: Patient_info
ID	CONDITION	AGE	SEX	PMD	HIST DIAGNOSIS	DIAG 1	DIAG 2	DIAG 3	AGE-RELATED PLAQUE SCORE	Braak tangle stage	APOE
AD1	AD	69	M	7.75	AD definite	AD	NO	NO	C	6	E3/E3
AD2	AD	71	M	14	AD definite, severe CAA	AD	CAA	NO	C	6	E4/E4
AD4	AD	72	F	11.5	AD definite, severe CAA, hippocampal sclerosis	AD	CAA	Hippocampal sclerosis	C	6	E4/E4
AD5	AD	85	M	58	AD	AD	NO	NO	NA	4	E3/E4
AD6	AD	62	M	24.5	AD	AD	NO	NO	C	6	E3/E4
AD8	AD	69	M	12	AD mod severe	AD	NO	NO	C	5	E3/E4
AD9	AD	60	F	18.75	AD definite (severe)	AD	NO	NO	C	6	E3/E3
AD10	AD	95	M	27	AD probable, mod CAA, mod small vessel disease	AD	NO	NO	B	4	E3/E4
AD13	AD	78	F	61	AD definite	AD	NO	NO	C	6	E2/E4
AD19	AD	87	F	15	AD probable, high likelihood that AD pathology caused the dementia (NIA-AA). TDP43 inclusions in temporal lobe	AD	TDP43 inclusions (temporal only)	NO	B	4	E3/E3
AD20	AD	84	M	13.75	Definite AD	AD	NO	NO	C	5	E3/E4
AD21	AD	63	M	21.25	AD definite	AD	NO	NO	C	6	E3/E3
NC3	NC	93	M	34.5	No significant abnormalities apart from microinfarct in putamen	CONTROL	Microinfarct in putamen	NO	0	2	E2/E3
NC7	NC	90	M	5.5	NORMAL	CONTROL	NO	NO	0	2	E2/E3
NC11	NC	87	M	24	No AD or other significant neuropath abnormalities	CONTROL	NO	NO	0	2	E3/E3
NC12	NC	85	M	30.5	Control, no significant abnormalities	CONTROL	NO	NO	A	2	E3/E3
NC14	NC	74	F	39.5	Control, no significant abnormalities	CONTROL	NO	NO	0	1	E3/E3
NC15	NC	79	F	48	No significant neuropathological abnormality	CONTROL	NO	NO	0	2	E3/E3
NC16	NC	89	M	54.5	Control, moderate CAA	CONTROL	CAA	NO	0	2	E3/E4
NC17	NC	78	M	51.5	Control, mild SVD	CONTROL	NO	NO	0	2	E3/E3
NC18	NC	94	F	29.5	Control, moderate CAA	CONTROL	CAA	NO	0	2	E3/E4

## Sheet: Clinical diagnosis
Criteria of choosing brain tissue
Phenotype	Age	Gender	Clinical Diagnose	Clinical Diagnosis Details	Pathology	Braak tangle stage	Npath Diagnosis Details	Cause of death	P.M Delay	Available Tissue	Type of consent
Control	Between range 65 -95	Male : Female, 1:1	No abnormality detected, * Mainly exclude systemic disease	1. Control brain 2. Old age, no significant history of neurologic disease, no history of cognitive impairment	No abnormality detected ,		Normal brain	1. old age, 2. sudden death, 3. natural death, 4. cancer (exclude brain cancer), 5. unknown, 6. normal, 7. Pulmonary embolism	On or within 50	1. Unstained paraffin section/slide 2. Unstained frozen section/slide	1. Animal Research 2. Brain 3. Genetic 4. Other consent 5. Other restrction 6. Commercial use * Contain one of them above
Moderate AD			* Alzheimer's disease, (With decline in 1 or more cognitive function domains) * exclude 1. Degenerative, 2. Vascular, 3. Intoxication, 4. Infection, 5. Prions, 6. Inflammatory, 7. Structural Brain Disorders, 8. Metabolic /Nutritional, 9. Trauma, 10. Other: Delirium, genetic disorder(e.g. Down Syndrome)	* Alzheimer's disease, (With decline in 1 or more cognitive function domains) * exclude 1. Degenerative, 2. Vascular, 3. Intoxication, 4. Infection, 5. Prions, 6. Inflammatory, 7. Structural Brain Disorders, 8. Metabolic /Nutritional, 9. Trauma, 10. Other: Delirium, genetic disorder(e.g. Down Syndrome)	1. Cerebral amyloid angiopathy (amyloid plaques-Beta) 2. Braak tangle stage III, IV (Degree of neurofibrillary tangles(NFTs)) 3. Amyloid plaque in Stage B (Moderate)	Braak tangle stage III,IV (involvement of limbic regions such as hippocampus)	Alzheimer's disease, Braak stage 3, 4 with focal amyloid angiopathy (Beta)	1. old age, 2. increased falls, 3. delirium, 4. unknown, 5. Alzheimer's disease, 6. Pneumonia, 7. Pulmonary embolism
Severe AD			1. Alzheimer's disease, (With decline in 2 or more cognitive domains or With Behavioral Symptoms ) * exclude 1. Degenerative, 2. Vascular, 3. Intoxication, 4. Infection, 5. Prions, 6. Inflammatory, 7. Structural Brain Disorders, 8. Metabolic /Nutritional, 9. Trauma, 10. Other: Delirium, genetic disorder(e.g. Down Syndrome) 2. (Circumscribed) brain atrophy (Present or not)	1. Alzheimer's disease, (With decline in 2 or more cognitive domains or With Behavioral Symptoms ) * exclude 1. Degenerative, 2. Vascular, 3. Intoxication, 4. Infection, 5. Prions, 6. Inflammatory, 7. Structural Brain Disorders, 8. Metabolic /Nutritional, 9. Trauma, 10. Other: Delirium, genetic disorder (e.g. Down Syndrome) 2. (Circumscribed) brain atrophy (Present or not)	1. Cerebral amyloid angiopathy (amyloid plaques-Beta) 2. Braak tangle stage V, VI (Degree of neurofibrillary tangles(NFTs)) 3. Amyloid plaque in Stage C (Severe)	Braak tangle stage V, VI (Neocortical involvement)	Alzheimer's disease, Braak stage 5, 6 with mild or severe amyloid angiopathy(Beta)	1. old age, 2. increased falls, 3. delirium, 4. unknown, 5. Pulmonary embolism, 6. Pneumonia, 7. Alzheimer's disease
Criteria for Clinical diagnosis of Alzheimer's disease
DSM-5 Criteria for Alzheimer's disease
Neurocognitive disorder (NCD) with insidious onset and gradual progressive decline in one or more *cognitive function domains
Not caused by other conditions such as other neurodegenerative (eg. Pick's disease, frontotemporal lobar degeneration, etc), cerebrovascular ischemic brain disease), mental or neurological disease (eg. Depression), substance use, or medical or systemic conditions
*The 4 core cognitive domains include1) recent memory (ability to learn and recall new inforamtion), 2) language (comprehension and expression), 3) visuospatial ability (comprehension and effective manipulation of nonverbal, grahic or geographic information) and 4)executive function (ability to plan, perform abstract reasoning , solve problems, focus despite distractions and shift focus when appr…
Disease	Symptoms		Behavioral Symptoms
Alzheimer's disease	1. Insidious-onset impairment in ability to remember new information 2. Early impairment in language, visuospatial or executive functon 3. Impaired daily activities 4. Largely normal neurologic exam; overall brain atrophy		1. Emotional distress 2. Emotional instability 3. Physical or verbal outbursts 4. Agitation, aggression 5. Sleep disturbances 6. Restlessness, pacing, wandering 7. Depression 8. Delusions, hallucinations
From Alzheimer's Association
Differential diagnosis:
1. Degenerative: frontotemporal dementia(include: Pick disease), corticobasal degeneration, progressive supranuclear palsy, Lewy body disease, Parkinson disease, Huntington disease, mild cognitive impairment(MCI)
2. Vascular : Lacunar state, multi-infarct dementia, central nervous system(CNS) VASCULITIS, HYPOXIC ENCEPHALOPATHY, CEREBRAL AUTOSOMAL DOMINANT ARTERIOPATHY WITH SUBCORTICAL INFARCTS AND LEUKOENCEPHALOPATHY(cadasil)
3. Intoxication: Substance abuse, drugs, polypharmacy, alcohol, toxins(eg, heavy metals)
4. Infection: Cryptococcus, neurosyphilis, Lyme disease, HIV, progressive multifocal leukoencephalopathy, bacterial meningitis, Whipples' s disease
5. Prions: Creutzfeld-Jakob disease, variant Creutzfeld-Jakob disease																				Hippo=Braak 3,4
6. Inflammatory: Multiple sclerosis, systemic lupus erythematosus, sarcoidosis																				cortex=Braak 5,6
7. Structural Brain Disorders: Obstructive and normal-pressure hydrocephalus (NPH), chronic subdural hematoma, brain tumors, meningeal carcinomatosis
8. Metabolic/Nutritional: Hypothyroidism, hyperthyroidism, hypoglycemia, hyperglycemia, parathyroid disease, hypopituitarism, electrolytes (calcium), Cushing disease, porphyria, uremia, Wilson disease, vitamin B1, vitamin B12, and folate deficiency
9. Trauma: Closed or open brain injury
10. Other: Delirium, genetic disorder (e.g. Down Syndrome)
Systemic disease: A systemic disease is one that affects a number of organs and tissues, or affects the body as a whole
Examples:
1. Mastocytosis, including mast cell activation syndrome and eosinophilic esophagitis
2. Chronic fatigue syndrome
3. Systemic vasculitis e.g. SLE, PAN
4. Sarcoidosis- a disease that mainly affects the lungs, brain, joints and eyes, found most often in young African- American women
5. Hypothyroidism- where the thyroid gland produces too little thyroid hormones
6. Diabetes mellitus - an imbalance in blood glucose (sugar) levels
7. Fibromyalgia
8. Adrenal insufficiency - where the adrenal glands don’t produce enough steroid hormones
9. Coeliac disease - an autoimmune disease triggered by gluten consumption, which may involove several organs and cause a variety of symptoms, or be completely asymptomatic
10. Ulcerative colitis - an inflammatory bowel disease
11. Crohn's disease - an inflammatory bowel disease
12. Hypertension
13. Metabolic syndrome
14. AIDS - a disease caused by a virus that cripples the body's immune defenses
15. Grave's disease - a thyroid disorder, most often in women, which can cause a goiter (swelling in the gront part of the neck and protruding eyes)
16. Systemic lupus erythematosus- a connective tissue disorder involving mainly the skin, joints and kidneys
17. Rheumatoid arthritis- an inflammatory disease which mainly attacks the joints. But can also affect a person's skin, eyes, lungs and mouth
18. Atherosclerosis- a hardening of the arteries
19. Sickle cell disease- an inherited blood disorder that can block circulaton throughout the body, primarily affecting people of sub-Saharan origin
20. Myasthenia gravis

## Sheet: snRNAseq_QC
ID	Number of transcript per nucleus	Number of genes per nucleus	Percentage of mito genes per nucleus (%)	Number of nucleus	Proportion of Astro (%)	Proportion of Endo (%)	Proportion of Excit (%)	Proportion of Inhibit (%)	Proportion of Mic (%)	Proportion of Oligo (%)
AD1	4865.77	2056.69	0.986167	5758	5.14067	1.51094	34.3348	15.1615	6.66898	37.183
AD2	4283.19	1966.85	0.621807	14844	12.9278	0.222312	30.9283	14.6456	4.77634	36.4996
AD4	2811.19	1459.01	2.50707	6106	13.0691	10.5634	43.4654	8.07403	7.94301	16.885
AD5	2849.14	1586.52	0.733687	12324	2.86061	0.436364	46.9737	14.0364	0.492929	35.2
AD6	1012.96	632.864	13.2727	590	29.6245	3.8943	49.5132	10.9875	1.5299	4.45063
AD8	3219.81	1475.76	5.14323	2494	9.94387	3.36808	36.4074	7.57819	3.48837	39.2141
AD9	2770.13	1522.45	3.09777	9970	10	1.15346	41.4945	14.1825	3.75125	29.4183
AD10	4048.55	1982.92	2.48679	15975	7.49922	0.657277	54.216	19.5618	2.00313	16.0626
AD13	3955.45	1821.8	5.35285	1663	7.27601	6.79495	47.9254	14.0108	4.87072	19.1221
AD19	4610.71	2061.41	3.84798	3697	15.0933	3.59751	50.4193	11.3876	7.62781	11.8745
AD20	4002.1	1907.92	1.41687	9059	18.9756	0.861022	38.172	12.0322	5.58561	24.3736
AD21	3120.99	1636.66	5.51092	8233	16.5189	3.15802	53.3706	15.2314	6.10956	5.61156
NC3	4178.42	1978.78	1.9155	6220	15.4984	0.85209	47.4277	16.3826	8.90675	10.9325
NC7	5803.91	2512.79	1.78006	6156	6.57895	1.5757	41.1468	23.0994	4.22352	23.3756
NC11	1944.58	1085.5	8.69188	2048	11.6211	3.4668	47.7539	10.1562	7.32422	19.6777
NC12	4557.62	2136.56	0.608795	15141	4.62321	0.462321	40.5654	18.156	2.63523	33.5579
NC14	5416.49	2391.85	1.35253	10655	16.8184	0.610042	48.2309	19.3712	0.262787	14.7067
NC15	5145.58	2286.28	1.73001	8191	3.52826	1.11098	66.4388	20.8155	3.73581	4.37065
NC16	939.557	642.172	6.86084	4987	19.9318	1.14297	48.2254	11.55	2.26589	16.8839
NC17	4316.87	2036.62	1.0126	14090	13.2647	0.361959	46.3591	10.7026	5.01065	24.3009
NC18	4402.37	2039.03	0.80856	11295	8.89774	1.4077	36.3347	8.76494	9.87162	34.7233
Mean	3726.45	1772.4	3.32089	8071.24	11.8901	2.24801	45.224	14.0899	4.71829	21.8297
