# Supplementary material for: Single-nucleus transcriptome analysis reveals dysregulation of angiogenic endothelial cells and neuroprotective glia in Alzheimer’s disease
Source: Proc Natl Acad Sci U S A. 2020 Sep 28;117(41):25800–9. doi: 10.1073/pnas.2008762117 (PMC7568283; doi:10.1073/pnas.2008762117)
Supplement: Supplementary File [file pnas.2008762117.sd02.xlsx]

## Sheet: cell_type_markers
Gene	Target_cell_type	Target_cell_type_vs_others_log2fc	Adjusted_p_value
SLC1A2	Astro	3.08721	0
ADGRV1	Astro	2.92569	0
GPC5	Astro	2.73044	0
RYR3	Astro	2.33087	0
RNF219-AS1	Astro	2.30342	0
GFAP	Astro	2.28033	0
PITPNC1	Astro	2.21373	0
SLC1A3	Astro	2.11467	0
TPD52L1	Astro	2.09938	0
GJA1	Astro	2.07261	0
HPSE2	Astro	2.06438	0
GLIS3	Astro	2.05912	0
SLC4A4	Astro	2.04543	0
BMPR1B	Astro	2.00705	0
DTNA	Astro	2.0061	0
RANBP3L	Astro	1.97241	0
COL5A3	Astro	1.94559	0
LINC00499	Astro	1.90055	0
SLC7A11	Astro	1.87493	0
NEAT1	Astro	1.87121	0
NKAIN3	Astro	1.84806	0
PARD3	Astro	1.84637	0
RFX4	Astro	1.83972	0
FGFR3	Astro	1.809	0
GPM6A	Astro	1.78467	0
ZNRF3	Astro	1.75504	0
ATP1A2	Astro	1.74239	0
HIF3A	Astro	1.72202	0
PARD3B	Astro	1.707	0
TRPM3	Astro	1.70436	0
ZNF98	Astro	1.69255	0
NHSL1	Astro	1.67819	0
AQP4	Astro	1.67	0
ATP1B2	Astro	1.66641	0
GLUL	Astro	1.66303	0
APOE	Astro	1.6164	0
SLC14A1	Astro	1.59775	0
CST3	Astro	1.59397	0
PREX2	Astro	1.58637	0
STON2	Astro	1.57955	0
CLU	Astro	1.57855	0
MSI2	Astro	1.56457	0
CABLES1	Astro	1.55844	0
SLC25A18	Astro	1.53876	0
SPON1	Astro	1.52676	0
CTNNA2	Astro	1.52355	0
ADCY2	Astro	1.49922	0
SDC4	Astro	1.49725	0
GLI3	Astro	1.49256	0
AHCYL2	Astro	1.4855	0
SHROOM3	Astro	1.48492	0
SFXN5	Astro	1.48478	0
LRIG1	Astro	1.48476	0
GNA14	Astro	1.48259	0
AL589740.1	Astro	1.47976	0
TRPS1	Astro	1.46539	0
NEBL	Astro	1.46466	0
ALDH1L1	Astro	1.46332	0
FAM189A2	Astro	1.45178	0
ITPKB	Astro	1.44671	0
SOX5	Astro	1.43983	0
TNIK	Astro	1.42617	0
SORBS1	Astro	1.42171	0
NPAS3	Astro	1.41765	0
RGS20	Astro	1.41688	0
AHCYL1	Astro	1.41073	0
MT2A	Astro	1.39811	0
FAM107A	Astro	1.38812	0
RORA	Astro	1.38693	0
CARMIL1	Astro	1.36878	0
AC002429.2	Astro	1.36774	0
ARHGEF26	Astro	1.36678	0
ACSS3	Astro	1.34579	0
MACF1	Astro	1.34362	0
CPE	Astro	1.33887	0
CACHD1	Astro	1.33726	0
GRAMD2B	Astro	1.3363	0
SLCO1C1	Astro	1.33262	0
EFEMP1	Astro	1.31234	0
MGST1	Astro	1.3001	0
ATP13A4	Astro	1.29914	0
PTCHD1-AS	Astro	1.29204	0
DNAH7	Astro	1.2909	0
SAMD4A	Astro	1.28817	0
ASPH	Astro	1.27811	0
MIR4300HG	Astro	1.27456	0
LINC00299	Astro	1.27089	0
F3	Astro	1.26502	0
ACSS1	Astro	1.25504	0
PRKG1	Astro	1.24846	0
SLC39A12	Astro	1.2452	0
DOCK7	Astro	1.24102	0
NDRG2	Astro	1.23952	0
LGI1	Astro	1.2384	0
VAV3	Astro	1.23749	0
TCF7L2	Astro	1.23601	0
PRDM16	Astro	1.23022	0
TGFB2	Astro	1.22895	0
STK33	Astro	1.22505	0
MT1E	Astro	1.22404	0
TTYH1	Astro	1.21922	0
SASH1	Astro	1.21889	0
CACNB2	Astro	1.21197	0
CRB1	Astro	1.21183	0
CDH20	Astro	1.21139	0
MTSS1L	Astro	1.20928	0
FMN2	Astro	1.20649	0
EYA2	Astro	1.19998	0
PAMR1	Astro	1.19643	0
GPR37L1	Astro	1.19526	0
NCAN	Astro	1.18991	0
NFIA	Astro	1.18726	0
ACSBG1	Astro	1.18156	0
SOX9	Astro	1.18039	0
CADM1	Astro	1.17186	0
ABLIM1	Astro	1.17017	0
PALLD	Astro	1.16212	0
EMX2	Astro	1.15704	0
YAP1	Astro	1.1566	0
ANGPTL4	Astro	1.15485	0
NTM	Astro	1.15251	0
SNTA1	Astro	1.14665	0
PLSCR4	Astro	1.13744	0
FYN	Astro	1.12311	0
AF279873.3	Astro	1.1214	0
GRIN2C	Astro	1.12066	0
MICALL2	Astro	1.11662	0
LINC01748	Astro	1.11219	0
EYA1	Astro	1.10878	0
ADGRA3	Astro	1.10816	0
AC027117.2	Astro	1.10488	0
WLS	Astro	1.10382	0
MAPK4	Astro	1.09922	0
ETNPPL	Astro	1.09065	0
AC092691.1	Astro	1.08681	0
OPHN1	Astro	1.08439	0
ITGB4	Astro	1.08332	0
PLXNB1	Astro	1.08186	0
LINC00511	Astro	1.08012	0
LSAMP	Astro	1.07786	0
MLC1	Astro	1.07576	0
C1orf61	Astro	1.06911	0
FGF2	Astro	1.06159	0
GRAMD1C	Astro	1.06126	0
ACACB	Astro	1.05936	0
ZHX3	Astro	1.05079	0
PRKCA	Astro	1.04898	0
FOXO1	Astro	1.04781	0
MCC	Astro	1.04617	0
HSPB1	Astro	1.04559	0
PBXIP1	Astro	1.04323	0
KCNN3	Astro	1.0432	0
LGI4	Astro	1.04185	0
MED12L	Astro	1.03873	0
LRRC3B	Astro	1.03271	0
EMX2OS	Astro	1.02885	0
MIR99AHG	Astro	1.02799	0
MEIS2	Astro	1.02797	0
AHNAK	Astro	1.02699	0
ARHGAP24	Astro	1.02117	0
EGLN3	Astro	1.02031	0
AEBP1	Astro	1.01989	0
SERPINE2	Astro	1.01901	0
MRVI1	Astro	1.01784	0
AGT	Astro	1.01776	0
NPL	Astro	1.01725	0
MERTK	Astro	1.01218	0
MT1G	Astro	1.01139	0
CDC14A	Astro	1.01054	0
PCSK5	Astro	1.00923	0
EZR	Astro	1.0075	0
RAPGEF3	Astro	1.00524	0
AC091826.2	Astro	1.00287	0
RHOBTB3	Astro	1.00123	0
ZBTB20	Astro	1.00097	0
BCL6	Astro	0.989376	0
ARHGEF4	Astro	0.98617	0
PDE7B	Astro	0.985985	0
CHI3L1	Astro	0.985818	0
NTRK2	Astro	0.977939	0
STOX1	Astro	0.9777	0
PDLIM5	Astro	0.97398	0
CKB	Astro	0.973842	0
IGFBP7	Astro	0.972718	0
NAT8L	Astro	0.972526	0
FBXL7	Astro	0.969177	0
ACOT11	Astro	0.966894	0
GABRB1	Astro	0.965352	0
SLC39A11	Astro	0.956444	0
MAML2	Astro	0.956233	0
ZFP36L1	Astro	0.955834	0
TRAK1	Astro	0.954652	0
PON2	Astro	0.954552	0
COLEC12	Astro	0.953025	0
AC099792.1	Astro	0.952264	0
PSD2	Astro	0.951064	0
METRN	Astro	0.949702	0
APC	Astro	0.947959	0
CNN3	Astro	0.944042	0
LGR4	Astro	0.934988	0
CHPT1	Astro	0.933843	0
CTNND2	Astro	0.931247	0
RGMA	Astro	0.930808	0
NOTCH2	Astro	0.928395	0
GPR75-ASB3	Astro	0.925997	0
PTPRZ1	Astro	0.925425	0
DDAH1	Astro	0.924303	0
SLC7A2	Astro	0.916883	0
EGFR	Astro	0.913448	0
MT1X	Astro	0.911655	0
CDH4	Astro	0.907759	0
FUT9	Astro	0.907635	0
MAP3K5	Astro	0.904753	0
EPHX1	Astro	0.901444	0
ITGA7	Astro	0.899818	0
WWC1	Astro	0.897952	0
DCLK2	Astro	0.89761	0
HEPACAM	Astro	0.896755	0
CAMK2G	Astro	0.896089	0
LCNL1	Astro	0.895846	0
RHOJ	Astro	0.895231	0
PHF21B	Astro	0.893201	0
RFX2	Astro	0.892144	0
SPARCL1	Astro	0.890988	0
FAM184A	Astro	0.887831	0
ITM2C	Astro	0.886725	0
MT3	Astro	0.886435	0
GABRG1	Astro	0.8856	0
SLC6A11	Astro	0.879455	0
ALDH1A1	Astro	0.878369	0
BCL2	Astro	0.875793	0
LPP	Astro	0.875709	0
MT1M	Astro	0.875125	0
CDHR3	Astro	0.872428	0
F11-AS1	Astro	0.869029	0
NFATC4	Astro	0.866868	0
PTN	Astro	0.865727	0
LIFR	Astro	0.865714	0
PAPLN	Astro	0.862662	0
DGKG	Astro	0.861138	0
RPS6KA2	Astro	0.860602	0
LINC00982	Astro	0.853424	0
CNTNAP3B	Astro	0.851595	0
FARP1	Astro	0.850633	0
MFHAS1	Astro	0.850043	0
GABRA2	Astro	0.848229	0
WFS1	Astro	0.846764	0
SLC3A2	Astro	0.840673	0
CSGALNACT1	Astro	0.837574	0
MRAS	Astro	0.837468	0
AC073050.1	Astro	0.836857	0
HGF	Astro	0.836353	0
ADGRG1	Astro	0.835228	0
PLOD2	Astro	0.834889	0
IQCA1	Astro	0.830939	0
FGD4	Astro	0.830014	0
NFIB	Astro	0.828458	0
PLPP3	Astro	0.825226	0
TGFBR3	Astro	0.825107	0
ZFHX4	Astro	0.824849	0
PSD3	Astro	0.822348	0
WIF1	Astro	0.822016	0
BCKDHB	Astro	0.814623	0
GLUD1	Astro	0.814279	0
SDC2	Astro	0.812753	0
TBL1X	Astro	0.812375	0
SGCD	Astro	0.812361	0
TEAD1	Astro	0.803501	0
ARHGAP31	Astro	0.802914	0
ECHDC2	Astro	0.797424	0
AC108866.1	Astro	0.797339	0
B4GALNT4	Astro	0.796205	0
SMTN	Astro	0.793484	0
BBOX1	Astro	0.792917	0
FGD6	Astro	0.789679	0
PLEKHG1	Astro	0.785179	0
MYO10	Astro	0.779011	0
SLC15A2	Astro	0.777114	0
SLC25A29	Astro	0.771052	0
EPHB1	Astro	0.767611	0
PDE4DIP	Astro	0.766382	0
ITPR2	Astro	0.765995	0
SUCLG2-AS1	Astro	0.763598	0
ARHGAP5	Astro	0.762349	0
ADD3	Astro	0.761451	0
ITSN1	Astro	0.757962	0
TUBB2B	Astro	0.756269	0
GOLIM4	Astro	0.75509	0
INTU	Astro	0.750734	0
CLDN10	Astro	0.749705	0
AL022068.1	Astro	0.746891	0
ZNF521	Astro	0.742876	0
ANKDD1A	Astro	0.740207	0
DAAM1	Astro	0.740018	0
SLC16A9	Astro	0.739702	0
MFGE8	Astro	0.735661	0
RNF182	Astro	0.733457	0
FAM171B	Astro	0.732785	0
NRG3	Astro	0.730784	0
SLC18B1	Astro	0.729409	0
TP53BP2	Astro	0.72701	0
MAST4	Astro	0.72517	0
AQP4-AS1	Astro	0.72336	0
RERG	Astro	0.722263	0
CSRP1	Astro	0.720174	0
ZNF516	Astro	0.718382	0
SOX6	Astro	0.71737	0
DST	Astro	0.716878	0
GPD2	Astro	0.716526	0
ABCC9	Astro	0.716433	0
LPIN1	Astro	0.7132	0
FAM198B-AS1	Astro	0.711134	0
MAOB	Astro	0.710503	0
LHFPL6	Astro	0.709251	0
DDIT4	Astro	0.709165	0
METTL7A	Astro	0.708575	0
ELOVL2	Astro	0.70651	0
AL160272.2	Astro	0.70523	0
LINC00461	Astro	0.701371	0
ENHO	Astro	0.700221	0
TPCN1	Astro	0.698437	0
RNF19A	Astro	0.698269	0
KCNMB2-AS1	Astro	0.697748	0
FXYD1	Astro	0.695182	0
PDZRN3	Astro	0.693386	0
ANKFN1	Astro	0.690231	0
GABBR1	Astro	0.690013	0
BCAR3	Astro	0.688178	0
KCNJ10	Astro	0.687914	0
ADRA1A	Astro	0.687911	0
TLE1	Astro	0.6877	0
SORCS2	Astro	0.686091	0
CGNL1	Astro	0.685715	0
IQCK	Astro	0.685549	0
PALM	Astro	0.682175	0
ARHGAP42	Astro	0.682164	0
KANK1	Astro	0.680682	0
WWOX	Astro	0.67778	0
FAM182B	Astro	0.677242	0
NBPF19	Astro	0.677122	0
ITGA6	Astro	0.670274	0
GPT2	Astro	0.669944	0
CD81	Astro	0.669787	0
PTAR1	Astro	0.668948	0
ID4	Astro	0.664749	0
GJB6	Astro	0.663	0
TMEM164	Astro	0.662594	0
APC2	Astro	0.661875	0
SLC1A4	Astro	0.660781	0
DDR2	Astro	0.660139	0
ACADVL	Astro	0.659119	0
RASSF8	Astro	0.658836	0
NACC2	Astro	0.657566	0
MT1F	Astro	0.656548	0
NRP1	Astro	0.656001	0
PLEC	Astro	0.653918	0
LRP1B	Astro	0.653407	0
CDC42EP4	Astro	0.65294	0
JARID2	Astro	0.651584	0
GLI2	Astro	0.651255	0
NRXN1	Astro	0.650446	0
BAG3	Astro	0.649968	0
RAMP1	Astro	0.64813	0
SLC27A1	Astro	0.647599	0
AFF1	Astro	0.646881	0
CRB2	Astro	0.644387	0
CTDSPL	Astro	0.644272	0
SCARA3	Astro	0.642969	0
PTCHD1	Astro	0.641913	0
SYT17	Astro	0.640913	0
PFKFB3	Astro	0.640003	0
PRRX1	Astro	0.639579	0
NAV2	Astro	0.63877	0
PLIN5	Astro	0.63799	0
PDGFRB	Astro	0.637324	0
AIFM3	Astro	0.637165	0
OSMR-AS1	Astro	0.635483	0
MKLN1	Astro	0.634402	0
INPPL1	Astro	0.633305	0
GPAM	Astro	0.63288	0
NFAT5	Astro	0.631674	0
AL445426.1	Astro	0.630811	0
REPS1	Astro	0.630292	0
SH3PXD2B	Astro	0.628115	0
PPP1R1B	Astro	0.62684	0
OLFM2	Astro	0.626438	0
ZHX2	Astro	0.626294	0
VIM	Astro	0.626185	0
MMD2	Astro	0.625219	0
VEGFA	Astro	0.624474	0
ATP2B4	Astro	0.620988	0
GAREM1	Astro	0.620976	0
GAN	Astro	0.620349	0
C1orf21	Astro	0.618274	0
PRKD1	Astro	0.617628	0
LRP4	Astro	0.617455	0
BCAT2	Astro	0.61623	0
TMEM47	Astro	0.615222	0
NT5C2	Astro	0.612141	0
MID1	Astro	0.61167	0
PLEKHA7	Astro	0.610748	0
RORB	Astro	0.610349	0
VSIR	Astro	0.607548	0
BMPR1A	Astro	0.607505	0
TMEM132A	Astro	0.606713	0
WASF3	Astro	0.606624	0
RIN2	Astro	0.606586	0
NEO1	Astro	0.605355	0
TIMP3	Astro	0.60477	0
RHPN1	Astro	0.604651	0
NADK2	Astro	0.601187	0
MAPK10	Astro	0.599594	0
MGLL	Astro	0.598689	0
CD44	Astro	0.597732	0
MALAT1	Astro	0.597608	0
SEMA4B	Astro	0.594374	0
AC245297.3	Astro	0.593923	0
BOC	Astro	0.593856	0
KIAA1671	Astro	0.591779	0
WDR49	Astro	0.59155	0
PAX6	Astro	0.591346	0
AC104596.1	Astro	0.591264	0
MEGF10	Astro	0.590875	0
NWD1	Astro	0.5906	0
FSTL1	Astro	0.590453	0
HEPH	Astro	0.590034	0
EDNRB	Astro	0.589252	0
C4orf19	Astro	0.588505	0
LHX2	Astro	0.582863	0
ITGAV	Astro	0.581437	0
CAPN2	Astro	0.581141	0
PTPN13	Astro	0.580095	0
BAZ2B	Astro	0.576916	0
ZNF423	Astro	0.576207	0
OSBPL11	Astro	0.575945	0
OAF	Astro	0.575116	0
AC087564.1	Astro	0.574288	0
DOCK4	Astro	0.573371	0
ARHGEF10L	Astro	0.571833	0
IZUMO4	Astro	0.571142	0
DOK5	Astro	0.570508	0
ASAP2	Astro	0.570144	0
ENTPD2	Astro	0.569807	0
EMID1	Astro	0.569677	0
FNBP1	Astro	0.567206	0
LRRC8A	Astro	0.566601	0
ADCY8	Astro	0.56639	0
SRGAP1	Astro	0.56555	0
LAMA1	Astro	0.562075	0
AL591686.2	Astro	0.561352	0
ABCA1	Astro	0.559536	0
SALL3	Astro	0.558173	0
TCF7L1	Astro	0.558122	0
NSMF	Astro	0.557334	0
C2orf72	Astro	0.554324	0
RIMKLB	Astro	0.553722	0
FADS2	Astro	0.550488	0
FAT1	Astro	0.550319	0
MMP28	Astro	0.550066	0
ABI1	Astro	0.550058	0
CLYBL	Astro	0.549744	0
ALDH7A1	Astro	0.549125	0
FAM181B	Astro	0.548221	0
TNS3	Astro	0.547951	0
IL17RB	Astro	0.54668	0
TULP3	Astro	0.546213	0
ZFHX3	Astro	0.545309	0
FNDC3B	Astro	0.543365	0
FAM171A1	Astro	0.541169	0
MGAT4C	Astro	0.540411	0
CA8	Astro	0.539553	0
LRP1	Astro	0.53855	0
KATNAL2	Astro	0.537474	0
TOX	Astro	0.536068	0
BAALC	Astro	0.536047	0
APCDD1	Astro	0.53526	0
ENO1	Astro	0.53441	0
CYSTM1	Astro	0.534371	0
PLCG1	Astro	0.533825	0
LMO3	Astro	0.532525	0
PRCP	Astro	0.532143	0
FGGY	Astro	0.529694	0
CFAP47	Astro	0.528616	0
MEF2C-AS1	Astro	0.52448	0
FSTL3	Astro	0.524156	0
PFKP	Astro	0.522127	0
FERMT2	Astro	0.520769	0
SH3BP2	Astro	0.520693	0
EFR3B	Astro	0.520462	0
PIEZO1	Astro	0.518814	0
TKT	Astro	0.518201	0
ARHGEF12	Astro	0.518128	0
AMOT	Astro	0.516172	0
LMNTD1	Astro	0.51601	0
FKBP10	Astro	0.515531	0
LINC00598	Astro	0.515188	0
TSC22D4	Astro	0.512935	0
ADAMTS17	Astro	0.510993	0
REV3L	Astro	0.508132	0
PTPN9	Astro	0.507688	0
WWTR1	Astro	0.507582	0
SLC9A3R1	Astro	0.506704	0
AF117829.1	Astro	0.506197	0
BMP2K	Astro	0.503587	0
SLC25A48	Astro	0.502214	0
TRIL	Astro	0.502127	0
ASAP3	Astro	0.502064	0
NCOA1	Astro	0.500651	0
HMGB1	Astro	0.519459	1.95303e-278
NPAS2	Astro	0.509266	5.56412e-261
CLDN5	Endo	3.18551	0
FLT1	Endo	3.09969	0
ABCB1	Endo	2.44671	0
EBF1	Endo	2.42823	0
MT2A	Endo	2.29563	0
COBLL1	Endo	2.24976	0
EPAS1	Endo	2.24538	0
IFITM3	Endo	2.24199	0
VWF	Endo	2.23142	0
TMSB10	Endo	2.17514	0
RGS5	Endo	2.17015	0
EGFL7	Endo	2.14349	0
MECOM	Endo	2.14248	0
BSG	Endo	2.06598	0
PTH1R	Endo	2.04875	0
SLC7A5	Endo	2.04082	0
ADAMTS9	Endo	1.99415	0
ARHGAP29	Endo	1.97893	0
ELOVL7	Endo	1.97796	0
DLC1	Endo	1.94662	0
ATP10A	Endo	1.92477	0
ITIH5	Endo	1.89312	0
HES4	Endo	1.82747	0
UTRN	Endo	1.82634	0
B2M	Endo	1.82269	0
EPS8	Endo	1.80611	0
A2M	Endo	1.80165	0
LEF1	Endo	1.7887	0
SLC6A12	Endo	1.78058	0
AC092957.1	Endo	1.77829	0
IFI27	Endo	1.77578	0
LAMA2	Endo	1.77358	0
IGFBP7	Endo	1.77263	0
HLA-E	Endo	1.76741	0
CALD1	Endo	1.75221	0
DUSP1	Endo	1.7351	0
ERG	Endo	1.72397	0
ANO2	Endo	1.72298	0
PODXL	Endo	1.70733	0
APOLD1	Endo	1.69685	0
ATP1A2	Endo	1.68827	0
ID3	Endo	1.68668	0
TIMP3	Endo	1.67948	0
ID1	Endo	1.65299	0
KLF2	Endo	1.63706	0
SYNE2	Endo	1.62666	0
SLC2A1	Endo	1.62364	0
RNF152	Endo	1.62336	0
TAGLN2	Endo	1.61427	0
COLEC12	Endo	1.60308	0
SLCO4A1	Endo	1.59838	0
LHFPL6	Endo	1.59719	0
ITGA1	Endo	1.59333	0
RBPMS	Endo	1.59176	0
NDUFA4L2	Endo	1.58227	0
CEBPD	Endo	1.56744	0
SLC9A3R2	Endo	1.56504	0
IFITM2	Endo	1.56183	0
STOM	Endo	1.54875	0
SPARC	Endo	1.54591	0
NOTCH3	Endo	1.51274	0
ADAMTS9-AS2	Endo	1.50933	0
C11orf96	Endo	1.47725	0
GGT5	Endo	1.47555	0
THSD4	Endo	1.47443	0
WWTR1	Endo	1.47271	0
HIGD1B	Endo	1.47128	0
DCN	Endo	1.46805	0
RPL41	Endo	1.4621	0
SLC16A1	Endo	1.45636	0
SLC38A11	Endo	1.4466	0
ADGRL4	Endo	1.43733	0
PLEKHG1	Endo	1.40701	0
FLI1	Endo	1.4037	0
TGM2	Endo	1.39732	0
HSPB1	Endo	1.38845	0
FN1	Endo	1.38623	0
PDGFRB	Endo	1.38306	0
ITM2A	Endo	1.38067	0
PRKCH	Endo	1.38008	0
PRELP	Endo	1.37918	0
LINC02147	Endo	1.37514	0
MT1M	Endo	1.3732	0
ADGRF5	Endo	1.37278	0
MT1E	Endo	1.37271	0
NR2F2-AS1	Endo	1.37164	0
SLC12A7	Endo	1.36661	0
TNS1	Endo	1.3649	0
PECAM1	Endo	1.35865	0
ENG	Endo	1.35746	0
TACC1	Endo	1.35606	0
CFH	Endo	1.35066	0
ANKRD37	Endo	1.35052	0
HLA-B	Endo	1.3437	0
PTPRG	Endo	1.34325	0
RBMS3	Endo	1.3423	0
CRIP2	Endo	1.34085	0
FOSL2	Endo	1.33853	0
ZFHX3	Endo	1.33362	0
RPS19	Endo	1.3195	0
BST2	Endo	1.31727	0
LGALS1	Endo	1.31657	0
EEF1A1	Endo	1.30796	0
HIF1A-AS2	Endo	1.30787	0
ARHGAP10	Endo	1.29983	0
ST8SIA6	Endo	1.29818	0
ETS1	Endo	1.29069	0
BGN	Endo	1.28629	0
SLC7A1	Endo	1.28529	0
RPS28	Endo	1.2786	0
ISYNA1	Endo	1.27842	0
LIMS2	Endo	1.27588	0
JUNB	Endo	1.27202	0
YBX3	Endo	1.27201	0
RPL13	Endo	1.27078	0
ARHGAP42	Endo	1.26892	0
SLC30A10	Endo	1.26501	0
RPS23	Endo	1.26377	0
KCNE4	Endo	1.26301	0
ADIRF	Endo	1.2465	0
VIM	Endo	1.24483	0
RPLP1	Endo	1.2394	0
UACA	Endo	1.2387	0
TPT1	Endo	1.23705	0
NAMPT	Endo	1.23653	0
TBC1D4	Endo	1.23509	0
SLC2A3	Endo	1.22957	0
SCARB1	Endo	1.22705	0
ABCG2	Endo	1.22366	0
HLA-C	Endo	1.21118	0
SVIL	Endo	1.21087	0
MYO1B	Endo	1.21019	0
TFPI	Endo	1.20972	0
PCBP3	Endo	1.20709	0
RHOJ	Endo	1.20047	0
NXN	Endo	1.20016	0
PDE3A	Endo	1.19522	0
RHOC	Endo	1.1945	0
AHNAK	Endo	1.19209	0
RPL10	Endo	1.17396	0
CGNL1	Endo	1.16225	0
TNS2	Endo	1.16143	0
TM4SF1	Endo	1.1583	0
SLC19A1	Endo	1.15202	0
GJC1	Endo	1.15123	0
P2RY14	Endo	1.14985	0
PTPRB	Endo	1.14758	0
GNG11	Endo	1.13811	0
ICAM2	Endo	1.13803	0
CPM	Endo	1.13628	0
KLF6	Endo	1.13445	0
EMCN	Endo	1.13273	0
SERF2	Endo	1.13209	0
SNTB1	Endo	1.12932	0
MYL6	Endo	1.12882	0
ANGPT2	Endo	1.12352	0
ZIC1	Endo	1.12212	0
SOX18	Endo	1.12068	0
FRMD3	Endo	1.11416	0
MFSD2A	Endo	1.1123	0
CAVIN1	Endo	1.11229	0
DACH1	Endo	1.1081	0
RBMS1	Endo	1.10784	0
MT1X	Endo	1.10479	0
ESAM	Endo	1.10466	0
SERPINH1	Endo	1.10341	0
DEPP1	Endo	1.10182	0
TINAGL1	Endo	1.10086	0
MYH9	Endo	1.1003	0
CD34	Endo	1.09829	0
IRAK3	Endo	1.09606	0
NEDD9	Endo	1.09012	0
RPS27A	Endo	1.08598	0
RNF144B	Endo	1.08343	0
NID1	Endo	1.0802	0
RHOB	Endo	1.0684	0
ETS2	Endo	1.06472	0
GRASP	Endo	1.06471	0
RPS27	Endo	1.06415	0
TGFBR2	Endo	1.06072	0
SRGN	Endo	1.05666	0
PTPRM	Endo	1.05115	0
PLSCR1	Endo	1.05085	0
ITGB1	Endo	1.04403	0
HLA-A	Endo	1.04345	0
HERPUD1	Endo	1.04207	0
S100A11	Endo	1.04001	0
LRRC32	Endo	1.03969	0
MSN	Endo	1.03961	0
VAMP5	Endo	1.02601	0
ITGA6	Endo	1.02339	0
SLC6A13	Endo	1.02275	0
RBMS2	Endo	1.0205	0
LAMA4	Endo	1.01393	0
ABCC9	Endo	1.01351	0
RPS7	Endo	1.01292	0
CTGF	Endo	1.01282	0
FLNA	Endo	1.0047	0
RELL1	Endo	1.00391	0
ZFP36L1	Endo	1.00347	0
KANK3	Endo	1.00055	0
CFLAR	Endo	1.0001	0
DOCK6	Endo	0.999876	0
IL4R	Endo	0.999748	0
EPB41L4A	Endo	0.997893	0
RAMP2	Endo	0.996806	0
EVA1B	Endo	0.989598	0
BACE2	Endo	0.988631	0
ANXA3	Endo	0.987157	0
BTNL9	Endo	0.985975	0
NEAT1	Endo	0.985945	0
PARD3	Endo	0.985594	0
SLCO2B1	Endo	0.985139	0
GSTP1	Endo	0.977219	0
TMEM123	Endo	0.976446	0
MYL9	Endo	0.972766	0
PAPSS2	Endo	0.97193	0
NFKBIA	Endo	0.969398	0
HYAL2	Endo	0.951996	0
RPS12	Endo	0.951275	0
OSMR	Endo	0.94681	0
CARMN	Endo	0.945267	0
NOSTRIN	Endo	0.936276	0
LAMB2	Endo	0.933483	0
S100A10	Endo	0.931438	0
EMP2	Endo	0.928847	0
GALNT15	Endo	0.923848	0
CD151	Endo	0.923592	0
NR2F2	Endo	0.92167	0
BCAM	Endo	0.917621	0
CD63	Endo	0.916427	0
AC012409.2	Endo	0.909008	0
CMTM8	Endo	0.907732	0
TRPC3	Endo	0.904835	0
EHD2	Endo	0.904367	0
RRAS	Endo	0.901342	0
TPST2	Endo	0.898829	0
CP	Endo	0.895342	0
BHLHE40	Endo	0.893029	0
CAVIN2	Endo	0.888114	0
MYOF	Endo	0.88711	0
PLXDC1	Endo	0.881126	0
GPER1	Endo	0.876837	0
SP100	Endo	0.872855	0
NES	Endo	0.872748	0
PFN1	Endo	0.867336	0
MAP3K20	Endo	0.863472	0
RIPOR3	Endo	0.860997	0
CYYR1	Endo	0.857244	0
COL4A3	Endo	0.856247	0
PHLDB2	Endo	0.85136	0
SRARP	Endo	0.848965	0
COL6A2	Endo	0.848427	0
TIE1	Endo	0.846958	0
CLIC1	Endo	0.846668	0
TBX2	Endo	0.842092	0
CYB5R3	Endo	0.839967	0
GRK5	Endo	0.838732	0
COL4A1	Endo	0.838275	0
HES1	Endo	0.836722	0
AC019197.1	Endo	0.832765	0
MCL1	Endo	0.832622	0
C1QTNF1	Endo	0.832114	0
BAIAP2L1	Endo	0.831917	0
SMIM3	Endo	0.828465	0
TBX3	Endo	0.828158	0
JCAD	Endo	0.826795	0
JAG1	Endo	0.825731	0
COL1A2	Endo	0.823974	0
PALMD	Endo	0.819514	0
SLC38A5	Endo	0.81274	0
TMEM204	Endo	0.812695	0
S1PR1	Endo	0.810723	0
EDN1	Endo	0.810296	0
KCTD12	Endo	0.809124	0
CXorf36	Endo	0.808901	0
ALPL	Endo	0.807118	0
CYBA	Endo	0.804603	0
ACVRL1	Endo	0.804536	0
PAWR	Endo	0.799782	0
COL18A1	Endo	0.79753	0
MYL12A	Endo	0.796668	0
SLC30A1	Endo	0.795475	0
PCAT19	Endo	0.791223	0
PARVB	Endo	0.784375	0
PLSCR4	Endo	0.784373	0
XAF1	Endo	0.784341	0
COL4A4	Endo	0.782163	0
DIO3OS	Endo	0.781592	0
ZNF366	Endo	0.777886	0
ADGRD1	Endo	0.776134	0
SLC52A3	Endo	0.775867	0
SMAD6	Endo	0.774952	0
AL136164.2	Endo	0.774125	0
HEG1	Endo	0.76991	0
PXN	Endo	0.759824	0
YES1	Endo	0.751699	0
PALD1	Endo	0.750572	0
FOS	Endo	0.750405	0
BMP6	Endo	0.750266	0
ADAMTS1	Endo	0.749875	0
CDC42EP4	Endo	0.745123	0
RBMS3-AS3	Endo	0.741169	0
IER2	Endo	0.740995	0
PEAR1	Endo	0.739992	0
VSIR	Endo	0.736539	0
NR4A1	Endo	0.731872	0
SEMA3F	Endo	0.729764	0
CDKN1A	Endo	0.726059	0
LAPTM4A	Endo	0.725411	0
NECTIN2	Endo	0.723807	0
SORBS3	Endo	0.719969	0
TIMP1	Endo	0.717591	0
PARP14	Endo	0.710288	0
SIGIRR	Endo	0.710042	0
GJA4	Endo	0.70692	0
SMOC2	Endo	0.703109	0
PTP4A3	Endo	0.701384	0
SOCS3	Endo	0.700344	0
GADD45B	Endo	0.699076	0
SMTN	Endo	0.698253	0
NET1	Endo	0.694527	0
FOXC1	Endo	0.69433	0
ROBO4	Endo	0.693302	0
FAM129B	Endo	0.692651	0
PLAC9	Endo	0.689667	0
STARD8	Endo	0.688637	0
CAV1	Endo	0.68596	0
RASIP1	Endo	0.680798	0
SERTAD1	Endo	0.676314	0
CDH5	Endo	0.675889	0
CTDSP1	Endo	0.673742	0
AXL	Endo	0.670779	0
CPT1A	Endo	0.669694	0
ANXA2	Endo	0.666124	0
TBX18	Endo	0.659409	0
FBLN1	Endo	0.658191	0
EPSTI1	Endo	0.65381	0
YAP1	Endo	0.653348	0
NRP2	Endo	0.651032	0
SLC1A7	Endo	0.649875	0
HIC1	Endo	0.648558	0
SLC39A8	Endo	0.648043	0
KANK2	Endo	0.640273	0
NOTCH1	Endo	0.638504	0
TNFRSF1B	Endo	0.638355	0
MAOA	Endo	0.63157	0
ISG15	Endo	0.629911	0
CYSLTR2	Endo	0.62806	0
MYO1C	Endo	0.620203	0
FOXQ1	Endo	0.606323	0
ARPC1B	Endo	0.605358	0
ZC3HAV1	Endo	0.603578	0
LGALS3	Endo	0.60114	0
LAMC3	Endo	0.599921	0
TCN2	Endo	0.597004	0
ITGA10	Endo	0.592222	0
KLF4	Endo	0.590785	0
GNG5	Endo	0.588757	0
EDNRA	Endo	0.581812	0
LMO2	Endo	0.575894	0
ACSL5	Endo	0.571512	0
IL1R1	Endo	0.571162	0
SLC38A3	Endo	0.568659	0
INPP5D	Endo	0.567863	0
CD99	Endo	0.563459	0
DUSP23	Endo	0.560451	0
DLL4	Endo	0.559448	0
MMRN2	Endo	0.558065	0
IL13RA1	Endo	0.557163	0
LINC02172	Endo	0.551222	0
MYCT1	Endo	0.550289	0
ZFP36	Endo	0.54913	0
TM4SF18	Endo	0.549014	0
MT1F	Endo	0.548872	0
LSR	Endo	0.548244	0
CSRP2	Endo	0.546314	0
IL32	Endo	0.544037	0
FXYD5	Endo	0.53786	0
PGF	Endo	0.537564	0
TUBB6	Endo	0.533905	0
RND3	Endo	0.533808	0
ATOH8	Endo	0.530969	0
PIK3R3	Endo	0.528809	0
FGR	Endo	0.527496	0
HEYL	Endo	0.526341	0
SLC19A3	Endo	0.521886	0
FOXD1	Endo	0.520294	0
CDC42EP2	Endo	0.519915	0
PRX	Endo	0.519101	0
NKD1	Endo	0.518202	0
CCM2L	Endo	0.515749	0
HMCN1	Endo	0.509918	0
CA4	Endo	0.506761	0
ARHGAP6	Endo	0.87601	3.15068e-303
TCF7L1	Endo	0.575208	9.17323e-302
NFATC4	Endo	0.502532	4.85956e-297
RPS15A	Endo	0.721465	1.10007e-296
ACTA2	Endo	0.515063	5.13331e-293
TXNIP	Endo	0.954182	7.90556e-292
NEDD4	Endo	0.715277	3.9256e-291
GPX3	Endo	0.836309	2.88171e-290
COX7A1	Endo	0.531978	3.92705e-290
S100A13	Endo	0.545494	3.05203e-282
RPL36	Endo	1.10405	1.58726e-281
NT5DC2	Endo	0.522295	5.17311e-280
PLOD1	Endo	0.655756	4.78571e-278
TNFRSF1A	Endo	0.595828	1.37906e-277
SDCBP	Endo	0.941791	6.82573e-277
ST6GALNAC3	Endo	1.46294	1.262e-276
RIMKLB	Endo	1.24727	2.03942e-276
RPL8	Endo	1.03144	9.14649e-275
FAM107A	Endo	0.888632	1.44714e-274
PPFIBP1	Endo	1.11518	3.28625e-274
AIF1L	Endo	0.53777	2.23256e-270
FSTL1	Endo	0.658434	7.10636e-266
IGFBP3	Endo	0.822687	1.46826e-265
COL4A2	Endo	0.889274	1.57386e-265
RPS6	Endo	0.840334	4.06004e-263
RPS18	Endo	0.912836	8.28065e-263
MGAT1	Endo	0.830176	7.23308e-261
CDH6	Endo	0.951474	1.34092e-258
C12orf57	Endo	0.645692	2.26757e-255
S100A6	Endo	0.879506	1.83326e-254
ZEB1	Endo	1.02676	2.10666e-253
TFRC	Endo	0.960419	1.08293e-251
MYL12B	Endo	0.769944	1.31939e-251
STAT3	Endo	0.869523	2.28399e-251
BTG1	Endo	0.751733	3.10095e-251
CRIM1	Endo	1.29509	6.97799e-249
UBC	Endo	1.14571	9.23649e-249
SYNGR2	Endo	0.533499	2.73461e-247
RPL3	Endo	0.907787	4.86415e-247
PLCB4	Endo	1.1448	1.78944e-242
ANXA5	Endo	0.617677	1.91336e-242
ESYT2	Endo	1.18805	1.77316e-241
SERPINB6	Endo	0.842662	2.11935e-241
PRKD3	Endo	0.617412	1.70266e-239
TMSB4X	Endo	1.19361	5.00041e-239
SNRK	Endo	0.916649	3.74948e-238
TRIB2	Endo	0.614777	5.00459e-238
PTEN	Endo	1.19333	1.54227e-236
ARHGAP31	Endo	0.722511	3.68587e-236
GRM8	Endo	1.31948	1.87327e-234
IFI16	Endo	0.605736	2.35076e-234
MT-ATP6	Endo	0.67083	1.44153e-232
RPL29	Endo	0.915039	1.11506e-231
RASGRP2	Endo	0.529564	9.72817e-230
ATP5F1E	Endo	0.913138	1.60776e-227
RPL35	Endo	0.911117	1.81987e-227
MT-CYB	Endo	0.909049	1.13504e-226
TNXB	Endo	0.795531	1.42018e-225
AL138828.1	Endo	0.680247	2.18082e-225
HSPA1A	Endo	1.92032	1.70925e-223
PDE7B	Endo	1.37316	3.30561e-223
RPS5	Endo	0.747069	6.91535e-221
ACTB	Endo	0.779318	7.89519e-221
DNAH11	Endo	0.638395	4.72825e-220
RPL11	Endo	0.944964	5.95791e-220
SPARCL1	Endo	0.760755	8.17669e-220
SLC38A2	Endo	0.912746	1.89554e-219
PON2	Endo	0.844134	9.61939e-217
MCC	Endo	0.874354	5.0633e-215
MGLL	Endo	0.833247	1.39142e-213
MFGE8	Endo	0.722153	1.48262e-213
USP6NL	Endo	0.703004	1.8501e-213
OOEP	Endo	0.900039	4.83319e-209
MT-ND3	Endo	0.55884	7.37049e-209
RPL21	Endo	0.505442	1.41138e-208
RPGR	Endo	0.863429	3.36725e-208
TSC22D1	Endo	0.962117	4.21635e-207
RPS16	Endo	0.6433	4.22261e-207
H3F3B	Endo	0.849223	1.44171e-206
PLCE1	Endo	0.754384	2.77292e-206
SEC14L1	Endo	1.0044	3.24027e-205
CARHSP1	Endo	0.617178	2.94638e-201
RPS9	Endo	0.861415	1.1313e-199
PCDH1	Endo	0.500833	6.04306e-199
DGKH	Endo	0.861168	7.16221e-198
CTNNB1	Endo	0.932709	8.53956e-198
PTTG1IP	Endo	0.676913	4.34513e-197
MIDN	Endo	0.627061	4.61974e-197
CHSY1	Endo	0.929559	1.40499e-196
SLC5A6	Endo	0.67353	5.30373e-196
RPL6	Endo	0.737967	2.95073e-195
MT-ND4	Endo	0.643212	4.85862e-194
CYSTM1	Endo	0.613713	5.79684e-194
EHBP1L1	Endo	0.588393	1.07049e-193
SAT1	Endo	0.992994	2.03025e-193
RASSF3	Endo	0.528151	1.16513e-192
GNAI2	Endo	0.870454	2.63114e-192
TSPAN14	Endo	0.709853	5.86084e-191
SYPL1	Endo	0.537345	4.57737e-189
RAPGEF1	Endo	0.862812	5.66405e-189
RHOA	Endo	0.806604	9.8862e-189
LDLRAD3	Endo	0.836297	2.56434e-188
RPS15	Endo	0.979856	5.94667e-188
MT-CO2	Endo	0.619784	6.9428e-188
CNOT8	Endo	0.616677	7.84554e-188
RPL7A	Endo	0.845618	2.51489e-187
ECE1	Endo	0.765853	2.62509e-186
AFAP1L2	Endo	0.522215	2.92489e-186
POMP	Endo	0.671045	1.16753e-185
DISC1	Endo	0.637573	1.78861e-185
OST4	Endo	0.550532	2.1672e-185
POLR2L	Endo	0.675833	6.13471e-185
ARMC9	Endo	1.12556	4.02755e-184
LY6E	Endo	0.866263	7.6931e-184
PTPN14	Endo	0.804706	1.40874e-183
DDIT4	Endo	0.716292	2.72001e-181
EIF1	Endo	0.911673	1.4838e-176
FNDC3B	Endo	0.841266	5.18439e-173
PTMS	Endo	0.892595	1.13419e-172
TEK	Endo	0.547242	1.92741e-172
HSPA1B	Endo	1.52473	1.91256e-171
EGFR	Endo	0.635096	2.01859e-171
ZBTB46	Endo	0.652029	1.32803e-170
ACER2	Endo	0.61228	6.61536e-170
MT-ND2	Endo	0.716439	1.33215e-169
TANC1	Endo	0.7122	2.21348e-169
RPL28	Endo	0.903541	8.46601e-167
SH3BGRL3	Endo	0.73251	2.31382e-166
RPS11	Endo	0.765782	3.11471e-166
ABCA1	Endo	0.689766	3.8962e-166
RPS14	Endo	0.782688	1.21633e-165
PTPN12	Endo	0.829133	2.38779e-164
PRKG1	Endo	1.04423	4.48282e-164
C2CD2	Endo	0.763176	5.49192e-164
LPP	Endo	0.86652	7.85454e-163
ELF1	Endo	0.623404	3.31446e-161
LAMA5	Endo	0.723456	1.21496e-160
RPS13	Endo	0.601172	6.77064e-159
AMOTL1	Endo	0.55771	9.129e-159
DUSP6	Endo	0.535866	1.67669e-158
SWAP70	Endo	0.544561	1.36965e-157
RPL18	Endo	0.866977	2.0212e-157
FAU	Endo	0.783011	3.23284e-156
AC018816.1	Endo	0.573319	1.12863e-154
STK3	Endo	0.729351	1.70527e-154
SMAD9	Endo	0.556297	1.68007e-152
CDK2AP2	Endo	0.527348	2.93492e-152
HERC2	Endo	1.10624	3.00778e-152
TMOD3	Endo	0.692841	8.69259e-152
SLC6A1-AS1	Endo	0.989299	1.23674e-150
RPS3	Endo	0.842177	1.65556e-150
GALNT18	Endo	1.06482	4.31022e-150
ACTG1	Endo	0.888694	5.8338e-150
RPL13A	Endo	0.778769	6.08482e-150
RAP1B	Endo	0.76267	4.87018e-149
RPS4X	Endo	0.657941	6.47221e-148
SLC3A2	Endo	0.722716	1.40547e-147
AC022414.1	Endo	0.552767	8.89863e-147
RPL27	Endo	0.658827	8.97828e-145
PREX2	Endo	0.549018	3.27713e-144
PTBP1	Endo	0.60925	4.23328e-144
CD320	Endo	0.528698	5.81875e-144
ACVR1	Endo	0.682265	7.50131e-144
PARD3B	Endo	0.562956	2.38569e-143
CPNE8	Endo	0.90545	5.77156e-142
TPM1	Endo	0.808658	9.09727e-142
RPL35A	Endo	0.670867	3.12705e-140
RPLP2	Endo	0.684665	4.45852e-140
APOO	Endo	0.820364	2.85014e-138
CASC15	Endo	0.990227	1.22275e-137
TRPC4	Endo	0.92077	1.6684e-137
CYTH3	Endo	0.870526	1.67726e-137
GRAMD2B	Endo	0.744396	3.32501e-137
PDLIM5	Endo	0.622557	2.61728e-136
JAK1	Endo	0.763573	1.13426e-135
TXNRD1	Endo	0.849968	1.2251e-135
ST6GAL1	Endo	0.590499	5.0814e-135
RPL19	Endo	0.810111	1.54171e-133
BACH1	Endo	0.629366	3.03978e-133
USP53	Endo	0.774824	5.71921e-133
RBM17	Endo	0.790448	5.79519e-133
TPM4	Endo	0.650331	1.26724e-132
TSC22D3	Endo	0.746499	2.41532e-132
WWC2	Endo	0.844218	4.90777e-132
MT-ND1	Endo	0.562199	2.02113e-131
RPL34	Endo	0.701533	7.6591e-131
HSPA8	Endo	0.655142	1.41004e-130
UST	Endo	0.703962	5.2399e-130
AGRN	Endo	0.810982	6.46236e-128
CNN3	Endo	0.59526	4.90702e-127
SGPP2	Endo	0.802021	1.10736e-126
TGFBR3	Endo	0.622001	8.86942e-126
ADIPOR2	Endo	0.756355	1.1763e-125
FTL	Endo	0.844755	6.99134e-124
RPS8	Endo	0.750471	1.17956e-123
SPTBN1	Endo	0.677169	1.92022e-122
RPL27A	Endo	0.634771	6.76825e-122
EIF4EBP2	Endo	0.590928	5.66771e-120
SELENOM	Endo	0.569069	9.39095e-120
WASF2	Endo	0.59841	1.42151e-119
MGST2	Endo	0.548667	1.62621e-117
CCDC85B	Endo	0.756731	1.73266e-117
RPL32	Endo	0.751461	1.29582e-116
PTMA	Endo	0.731596	3.34125e-116
CST3	Endo	0.523792	7.39789e-116
CEMIP2	Endo	0.818018	8.66162e-116
RPL30	Endo	0.730849	9.47681e-116
NBEAL1	Endo	0.754759	4.3044e-115
TESC	Endo	0.52521	3.4064e-113
GPR85	Endo	0.586284	7.53884e-113
RPL38	Endo	0.552494	1.69008e-112
CREM	Endo	0.705199	1.39141e-111
DNAJA1	Endo	0.720496	2.00041e-110
BCL2L1	Endo	0.633024	4.19138e-110
AFF1	Endo	0.717082	1.63713e-108
PTN	Endo	0.631485	6.9256e-108
CTBP2	Endo	0.631059	1.30737e-107
ACTN4	Endo	0.764699	1.79366e-107
TSPAN9	Endo	0.550293	5.11746e-107
AKAP13	Endo	0.640828	9.02933e-107
HIPK3	Endo	0.754741	1.83269e-105
FRMD6	Endo	0.620573	5.69606e-105
TDRP	Endo	0.620005	6.61382e-105
IFNGR1	Endo	0.617722	1.37577e-104
RPLP0	Endo	0.608103	1.56844e-103
DENND3	Endo	0.544755	2.29409e-103
CSTB	Endo	0.619554	1.35597e-101
CACHD1	Endo	0.711944	9.21982e-101
LEPR	Endo	0.617677	1.1917e-100
RAC1	Endo	0.710743	9.37815e-100
RACK1	Endo	0.585824	2.60537e-99
MTUS1	Endo	0.522154	2.74597e-99
CRYBG3	Endo	0.506186	4.07803e-99
FKBP5	Endo	0.601975	1.3851e-98
SPOCK2	Endo	0.891263	2.84936e-98
SLC1A1	Endo	0.709785	8.71829e-98
CD81	Endo	0.5804	1.29648e-97
SLC12A2	Endo	0.779993	1.44492e-97
JAG2	Endo	0.596713	1.48387e-97
RPL15	Endo	0.721353	5.10364e-96
KLHL5	Endo	0.624545	2.87628e-95
CNOT6L	Endo	0.81626	3.2944e-95
SELENOW	Endo	0.70756	1.94975e-93
ANO6	Endo	0.630419	1.39448e-92
LRCH1	Endo	0.758191	1.75001e-92
DOCK9	Endo	0.840136	3.05982e-92
BRI3	Endo	0.535822	7.79151e-92
PACSIN2	Endo	0.595526	5.10563e-91
CAST	Endo	0.645062	1.25933e-90
GPCPD1	Endo	0.647498	2.08726e-89
ARL15	Endo	0.963763	5.76071e-87
SUSD6	Endo	0.534989	1.64887e-85
MYO10	Endo	0.511132	8.69677e-85
SASH1	Endo	0.515574	3.69201e-84
RPL14	Endo	0.659824	5.27805e-82
HSPA5	Endo	0.593114	5.82289e-82
PICALM	Endo	0.52187	3.16956e-81
STK24	Endo	0.577337	7.52444e-81
PDE5A	Endo	0.659018	2.31974e-80
LZTS1	Endo	0.587638	4.04567e-79
PDXK	Endo	0.747543	2.32361e-78
ABCA9	Endo	0.910729	2.33495e-78
EIF4G2	Endo	0.635795	1.54176e-77
CCNY	Endo	0.799466	8.5846e-76
DNAJB1	Endo	0.998233	1.24015e-75
TTN	Endo	0.514545	1.4773e-74
TMTC1	Endo	0.718633	2.33143e-74
CD46	Endo	0.634956	3.30923e-74
USP12	Endo	0.580137	4.61557e-74
RABAC1	Endo	0.610121	5.04497e-74
DENND2A	Endo	0.505417	6.28399e-73
HSP90AA1	Endo	0.953393	6.34928e-73
BMPR2	Endo	0.738139	7.06865e-73
UNC13B	Endo	0.579444	3.05344e-72
CEP112	Endo	0.654219	7.73247e-72
SLC6A1	Endo	0.670918	2.19488e-71
SMCHD1	Endo	0.7065	2.6837e-71
FOXP1	Endo	0.519806	8.33894e-71
CRISPLD2	Endo	0.551881	9.17906e-71
PAM	Endo	0.610322	9.95049e-71
AP3S1	Endo	0.700382	2.9723e-69
ATP1B3	Endo	0.924523	5.95288e-68
CALR	Endo	0.583316	7.23273e-68
TMEM50B	Endo	0.558425	7.26396e-68
NAA38	Endo	0.513877	5.94771e-67
PELI1	Endo	0.540504	8.14831e-67
DAB2IP	Endo	0.562513	1.05376e-66
MIR4435-2HG	Endo	0.739408	1.76394e-66
EEF1D	Endo	0.580757	1.35489e-65
TLE1	Endo	0.567977	3.23486e-65
KLF9	Endo	0.598939	5.37354e-65
RPS25	Endo	0.555304	5.73464e-65
ZBTB38	Endo	0.645672	6.8284e-65
RASAL2	Endo	0.550324	8.67666e-65
NBL1	Endo	0.585476	1.19904e-64
RGCC	Endo	0.524413	2.62921e-64
ARHGEF12	Endo	0.573761	3.13644e-64
RPS24	Endo	0.643883	5.6203e-64
CTNNA1	Endo	0.527999	1.02005e-63
CDYL2	Endo	0.684805	1.20597e-63
TUBB4B	Endo	0.602858	3.53115e-63
MSRB3	Endo	0.631195	3.84629e-63
HNRNPH1	Endo	0.571166	2.72844e-62
PPP3CC	Endo	0.63102	1.74489e-61
ASAP1	Endo	0.601694	3.44567e-61
ARHGDIA	Endo	0.540386	2.60228e-60
MTRNR2L12	Endo	0.573309	9.74022e-60
SLC20A2	Endo	0.741783	1.37005e-59
BCAP31	Endo	0.560196	1.69821e-59
VCL	Endo	0.570763	6.79548e-59
SQSTM1	Endo	0.537995	1.31417e-57
DDX5	Endo	0.533443	2.19919e-56
GBE1	Endo	0.547177	2.63449e-56
RPS2	Endo	0.541059	2.96092e-56
KTN1	Endo	0.574107	4.95178e-54
NPIPB5	Endo	0.74754	7.03621e-54
CTTNBP2NL	Endo	0.516572	4.2398e-53
KIAA1109	Endo	0.60974	2.35305e-52
KCNT2	Endo	0.708333	3.65171e-52
SHANK3	Endo	0.56135	3.74849e-52
ANKS1A	Endo	0.628261	1.03014e-51
PITPNB	Endo	0.518991	1.20747e-51
GUK1	Endo	0.57096	1.27893e-51
UBA52	Endo	0.544218	2.40513e-51
INSR	Endo	0.664431	6.32534e-51
SRP14	Endo	0.591399	2.77938e-50
DHFR	Endo	0.628145	1.2708e-49
CCND3	Endo	0.511247	3.43773e-49
CCNI	Endo	0.553098	3.47025e-49
TAGLN	Endo	0.684051	5.64705e-49
SLC39A10	Endo	0.768075	7.16555e-48
PTGES3	Endo	0.563136	1.97803e-47
ADAM15	Endo	0.530488	1.02261e-46
P4HA1	Endo	0.721009	3.60305e-45
KAT6A	Endo	0.532442	1.94982e-44
KLF12	Endo	0.542414	2.54051e-44
CBLB	Endo	0.579335	9.41563e-43
TPI1	Endo	0.524779	6.43749e-42
PLPP1	Endo	0.603106	1.46358e-41
FLNB	Endo	0.521132	2.09533e-41
AC008014.1	Endo	0.602591	9.52219e-41
AMBRA1	Endo	0.575764	1.59292e-40
FCHO2	Endo	0.523296	3.08185e-39
AES	Endo	0.525512	1.37702e-38
TEAD1	Endo	0.536892	2.18108e-38
FKBP4	Endo	0.589654	1.30485e-37
CPD	Endo	0.584224	3.06305e-37
NR2F1	Endo	0.5693	1.28114e-36
LMBR1	Endo	0.623107	4.16838e-36
EEF2	Endo	0.509591	1.64412e-35
PLOD2	Endo	0.566298	2.65828e-35
NHS	Endo	0.550963	3.41564e-35
HSPD1	Endo	0.508419	1.31229e-34
LAMC1	Endo	0.566365	1.31439e-34
PAG1	Endo	0.655764	1.00653e-33
SHC2	Endo	0.55416	3.43615e-33
DSTN	Endo	0.523859	3.29614e-32
APOD	Endo	1.14123	2.31177e-31
RAPH1	Endo	0.588174	2.91106e-30
AKAP12	Endo	0.642155	2.71875e-29
NPAS2	Endo	0.564346	6.0358e-29
UBB	Endo	0.53166	1.09892e-28
PDE10A	Endo	0.61247	8.91181e-27
DNAJC1	Endo	0.508359	3.27095e-26
AGFG1	Endo	0.554634	2.59168e-24
GMDS	Endo	0.519581	3.40332e-24
MKL2	Endo	0.548603	3.98981e-23
RFTN1	Endo	0.508781	1.16742e-22
GRB10	Endo	0.532213	5.63257e-18
SMG1	Endo	0.542578	7.40249e-14
SIK2	Endo	0.512648	2.86438e-12
ELL2	Endo	0.604303	8.19995e-06
CEMIP	Endo	0.792978	1
HSPH1	Endo	0.62992	1
RALYL	Excit	2.12786	0
KCNIP4	Excit	1.93202	0
CBLN2	Excit	1.73318	0
LDB2	Excit	1.67458	0
KCNQ5	Excit	1.60066	0
NELL2	Excit	1.57982	0
IQCJ-SCHIP1	Excit	1.56935	0
NRG1	Excit	1.49096	0
KHDRBS2	Excit	1.47845	0
STXBP5L	Excit	1.46779	0
AC109466.1	Excit	1.45353	0
CADPS2	Excit	1.45141	0
CDH18	Excit	1.44496	0
AC011287.1	Excit	1.4308	0
FAM19A1	Excit	1.42277	0
RYR2	Excit	1.41451	0
SYT1	Excit	1.38568	0
KALRN	Excit	1.37603	0
LINC01378	Excit	1.35393	0
CNKSR2	Excit	1.33833	0
CHN1	Excit	1.33587	0
SATB2	Excit	1.33257	0
CAMK2A	Excit	1.32829	0
DLGAP2	Excit	1.3274	0
SH3GL2	Excit	1.3168	0
OLFM3	Excit	1.31638	0
CLSTN2	Excit	1.29853	0
CDH12	Excit	1.29497	0
LINGO2	Excit	1.29084	0
AGBL4	Excit	1.2906	0
ST6GALNAC5	Excit	1.28303	0
LRFN5	Excit	1.28215	0
MIR137HG	Excit	1.27303	0
SV2B	Excit	1.27099	0
NRGN	Excit	1.26804	0
DGKB	Excit	1.26422	0
PHACTR1	Excit	1.25536	0
MLIP	Excit	1.24945	0
FSTL4	Excit	1.2453	0
PRKCB	Excit	1.22317	0
ADGRL2	Excit	1.19827	0
PHYHIP	Excit	1.19681	0
EFNA5	Excit	1.19631	0
RBFOX1	Excit	1.19384	0
NEGR1	Excit	1.1928	0
CPNE4	Excit	1.17148	0
DCLK1	Excit	1.16853	0
KCNH7	Excit	1.16771	0
HECW1	Excit	1.16682	0
PDE4D	Excit	1.16559	0
HS6ST3	Excit	1.1634	0
CHRM3	Excit	1.15849	0
FRMPD4	Excit	1.15571	0
R3HDM1	Excit	1.15116	0
CELF2	Excit	1.14956	0
RGS6	Excit	1.14154	0
ZNF385B	Excit	1.14091	0
SYN3	Excit	1.13254	0
AL117329.1	Excit	1.13176	0
RIMS2	Excit	1.124	0
ENC1	Excit	1.11996	0
GABRB3	Excit	1.11652	0
ARPP21	Excit	1.11218	0
AC019211.1	Excit	1.112	0
TSHZ2	Excit	1.10715	0
CACNA2D3	Excit	1.08729	0
ATP2B1	Excit	1.08646	0
SLC4A10	Excit	1.07384	0
SNAP25	Excit	1.06827	0
SLC17A7	Excit	1.06057	0
CABP1	Excit	1.0571	0
LRRTM4	Excit	1.05525	0
FAT3	Excit	1.0486	0
KCNB2	Excit	1.04713	0
MKL2	Excit	1.0235	0
EPHA4	Excit	1.01849	0
KHDRBS3	Excit	1.01615	0
ATRNL1	Excit	1.01598	0
PPP3CA	Excit	1.01035	0
LY86-AS1	Excit	1.00993	0
AFF3	Excit	1.00886	0
SORCS1	Excit	1.0059	0
FAM19A2	Excit	0.997235	0
GRM5	Excit	0.997111	0
ERC2	Excit	0.994177	0
LINC01250	Excit	0.990772	0
AC008415.1	Excit	0.988543	0
ASIC2	Excit	0.987638	0
SLC35F3	Excit	0.98535	0
KCTD16	Excit	0.980721	0
LINC02055	Excit	0.976418	0
CCSER1	Excit	0.969767	0
KIAA1211L	Excit	0.964939	0
MCTP1	Excit	0.955482	0
KIAA1549L	Excit	0.954252	0
PCSK2	Excit	0.953824	0
GRIN1	Excit	0.952269	0
VSNL1	Excit	0.951352	0
ANO3	Excit	0.950312	0
OPCML	Excit	0.946525	0
PTK2B	Excit	0.945818	0
CSMD1	Excit	0.943362	0
GRM1	Excit	0.93827	0
AC067956.1	Excit	0.93689	0
SORBS2	Excit	0.935946	0
CAMK1D	Excit	0.933728	0
CHSY3	Excit	0.932643	0
LINC02306	Excit	0.928709	0
POU6F2	Excit	0.92708	0
AC090568.2	Excit	0.925351	0
IL1RAPL2	Excit	0.921158	0
PTPRT	Excit	0.92103	0
CACNA1C	Excit	0.919246	0
CHD5	Excit	0.914541	0
THRB	Excit	0.903964	0
FAM155A	Excit	0.901679	0
SLIT3	Excit	0.899011	0
TENM2	Excit	0.895678	0
AJ009632.2	Excit	0.894167	0
UNC5D	Excit	0.893097	0
BASP1	Excit	0.891413	0
CACNA1B	Excit	0.886917	0
AMPH	Excit	0.885637	0
MTUS2	Excit	0.885178	0
GABBR2	Excit	0.881651	0
NDST3	Excit	0.878641	0
GRIN2A	Excit	0.869859	0
GABRG2	Excit	0.864995	0
ANKS1B	Excit	0.862602	0
MSRA	Excit	0.861774	0
SLC22A10	Excit	0.861628	0
MAP1B	Excit	0.857408	0
GALNT17	Excit	0.853266	0
SLC8A1	Excit	0.850424	0
DNM1	Excit	0.850153	0
RGS7	Excit	0.846575	0
STXBP1	Excit	0.845262	0
PCLO	Excit	0.844149	0
GUCY1A2	Excit	0.843341	0
TESPA1	Excit	0.842157	0
AC073365.1	Excit	0.840933	0
RORB	Excit	0.839545	0
ITPR1	Excit	0.837825	0
DGKI	Excit	0.837816	0
TRHDE	Excit	0.836183	0
BMPER	Excit	0.834669	0
SCN2A	Excit	0.833958	0
HCN1	Excit	0.830271	0
ADAM23	Excit	0.830134	0
PRICKLE1	Excit	0.821191	0
NAV3	Excit	0.81955	0
LINC01122	Excit	0.816537	0
KSR2	Excit	0.81533	0
GABRB2	Excit	0.813072	0
PTPRD	Excit	0.812901	0
GRIA3	Excit	0.812698	0
PRKAR1B	Excit	0.812632	0
RBFOX3	Excit	0.810949	0
PCDH7	Excit	0.800187	0
PDE1A	Excit	0.79945	0
THY1	Excit	0.797782	0
PLEKHA5	Excit	0.794133	0
RIT2	Excit	0.785809	0
NELL1	Excit	0.785698	0
CAMK2B	Excit	0.783352	0
MYT1L	Excit	0.782865	0
SCN8A	Excit	0.780422	0
IDS	Excit	0.779979	0
PRKAR2B	Excit	0.774032	0
STXBP5-AS1	Excit	0.77387	0
CACNA1E	Excit	0.771868	0
CIT	Excit	0.771027	0
CUX2	Excit	0.770275	0
LMO4	Excit	0.766902	0
OLFM1	Excit	0.765632	0
NIPAL2	Excit	0.761104	0
PAK3	Excit	0.759239	0
GRM7	Excit	0.758622	0
ZNF804B	Excit	0.757198	0
SYN1	Excit	0.749736	0
FOCAD	Excit	0.74955	0
BASP1-AS1	Excit	0.749309	0
PTPRN2	Excit	0.748832	0
WASF1	Excit	0.747454	0
FMN1	Excit	0.745641	0
SYN2	Excit	0.745498	0
KCNH5	Excit	0.744674	0
NCDN	Excit	0.744173	0
SYNPO	Excit	0.740303	0
TMEM232	Excit	0.736138	0
PDZRN4	Excit	0.735529	0
SYBU	Excit	0.734431	0
NWD2	Excit	0.733616	0
FLRT2	Excit	0.733557	0
SNCB	Excit	0.730367	0
CADPS	Excit	0.727731	0
PTPRR	Excit	0.72431	0
LNX1	Excit	0.723245	0
AC016687.2	Excit	0.722008	0
NECAB1	Excit	0.721413	0
LINC01725	Excit	0.717928	0
VPS13A	Excit	0.716683	0
HTR1E	Excit	0.715976	0
CDH8	Excit	0.715693	0
TUBA1B	Excit	0.715493	0
FBXW7	Excit	0.714956	0
UCHL1	Excit	0.712581	0
KCTD1	Excit	0.711097	0
SNTG1	Excit	0.710309	0
CHGA	Excit	0.709686	0
GRIN2B	Excit	0.709177	0
AC120193.1	Excit	0.706742	0
RTN1	Excit	0.706163	0
TMEM132D	Excit	0.706056	0
EPHB6	Excit	0.702448	0
DGKZ	Excit	0.698924	0
CCDC3	Excit	0.698913	0
CELF4	Excit	0.696353	0
SRRM3	Excit	0.696099	0
ATP2B2	Excit	0.695364	0
JPH4	Excit	0.693995	0
STX1A	Excit	0.693188	0
FXYD7	Excit	0.693181	0
ST8SIA3	Excit	0.692817	0
KCNB1	Excit	0.692051	0
ARPP19	Excit	0.691828	0
ROBO2	Excit	0.689461	0
PPM1L	Excit	0.683142	0
SNAP91	Excit	0.680488	0
LIN7A	Excit	0.679729	0
PPP2R2C	Excit	0.679573	0
SPTBN4	Excit	0.67945	0
DLGAP1	Excit	0.679048	0
TMEM59L	Excit	0.67896	0
CAMK4	Excit	0.678088	0
FOXP2	Excit	0.676876	0
BAIAP2	Excit	0.67662	0
CACNG3	Excit	0.67649	0
OXR1	Excit	0.674129	0
GAP43	Excit	0.673761	0
FAIM2	Excit	0.673676	0
MT-CO1	Excit	0.672599	0
LMO3	Excit	0.672392	0
MICAL2	Excit	0.669292	0
NGEF	Excit	0.669264	0
ATP8A2	Excit	0.668254	0
KCNJ6	Excit	0.667788	0
ARHGAP32	Excit	0.667064	0
BCL11A	Excit	0.66557	0
CDH9	Excit	0.665554	0
CNTN4	Excit	0.663182	0
ADAMTSL1	Excit	0.661439	0
TSPYL1	Excit	0.659646	0
KCNQ2	Excit	0.658986	0
NETO1	Excit	0.653759	0
KCNH1	Excit	0.653338	0
CALM1	Excit	0.653183	0
ANKRD30BL	Excit	0.652846	0
SYT16	Excit	0.652022	0
MAP2	Excit	0.650498	0
GPR158	Excit	0.650144	0
FRMD4A	Excit	0.649955	0
SRRM4	Excit	0.648769	0
RASAL2	Excit	0.64801	0
FGF12	Excit	0.646344	0
CNTN3	Excit	0.645134	0
UNC80	Excit	0.643998	0
ADGRB3	Excit	0.642419	0
SYNPO2	Excit	0.639601	0
MEF2C	Excit	0.638657	0
KCNMA1	Excit	0.637617	0
RAB6B	Excit	0.636072	0
DNAH6	Excit	0.635503	0
PTPRO	Excit	0.635416	0
CCDC85A	Excit	0.635269	0
CALM3	Excit	0.634937	0
HOMER1	Excit	0.632553	0
ADD2	Excit	0.631198	0
ADCY1	Excit	0.630264	0
EML6	Excit	0.629278	0
RIMS1	Excit	0.62904	0
PKN2-AS1	Excit	0.62808	0
KCNJ3	Excit	0.626868	0
CDH10	Excit	0.624134	0
ELAVL4	Excit	0.622206	0
SYT7	Excit	0.620177	0
FGF14	Excit	0.617093	0
PLCB1	Excit	0.616175	0
GRIA2	Excit	0.615582	0
MT-CO3	Excit	0.614798	0
MT-ND1	Excit	0.614001	0
TMEM178B	Excit	0.613853	0
KCNH3	Excit	0.611815	0
AC007563.2	Excit	0.611293	0
ACTN1	Excit	0.611205	0
PSD	Excit	0.608427	0
STMN2	Excit	0.607741	0
EEF1A2	Excit	0.607265	0
SLIT1	Excit	0.607166	0
FP700111.1	Excit	0.604189	0
RIMS3	Excit	0.603554	0
AC008574.1	Excit	0.601785	0
PDE2A	Excit	0.600564	0
LY6H	Excit	0.600011	0
CACNA1A	Excit	0.599988	0
SCN3B	Excit	0.597392	0
SCN3A	Excit	0.596803	0
SHISA9	Excit	0.593853	0
RAPGEF2	Excit	0.592372	0
NR2F1-AS1	Excit	0.591413	0
HSPA12A	Excit	0.591089	0
SLC6A7	Excit	0.59017	0
SLC8A2	Excit	0.589724	0
CPLX2	Excit	0.587293	0
GABRA1	Excit	0.58706	0
CLVS2	Excit	0.583965	0
XKR6	Excit	0.583527	0
BSN	Excit	0.583491	0
AL117190.2	Excit	0.583238	0
CAMKV	Excit	0.580975	0
NDRG4	Excit	0.580647	0
CTXN1	Excit	0.579818	0
PRKAG2	Excit	0.577723	0
CNTNAP5	Excit	0.577671	0
PTPRN	Excit	0.577306	0
RXFP1	Excit	0.576367	0
FAM81A	Excit	0.574172	0
LRRC7	Excit	0.573821	0
RUNDC3A	Excit	0.572137	0
NBEA	Excit	0.571245	0
NPTXR	Excit	0.571146	0
SSBP3	Excit	0.570622	0
MDGA2	Excit	0.569942	0
MAST3	Excit	0.569546	0
SSX2IP	Excit	0.569309	0
MT-ATP6	Excit	0.569008	0
MAPK10	Excit	0.567167	0
CDK14	Excit	0.565356	0
AC022639.1	Excit	0.565298	0
LONRF2	Excit	0.565106	0
GFOD1	Excit	0.564501	0
CAMKK1	Excit	0.564028	0
MAN1A1	Excit	0.564003	0
GLS	Excit	0.563454	0
CERS6	Excit	0.562516	0
RGS4	Excit	0.562046	0
YWHAG	Excit	0.560621	0
FRRS1L	Excit	0.559862	0
GDA	Excit	0.55964	0
AL591501.1	Excit	0.55927	0
FZD3	Excit	0.558457	0
DMTN	Excit	0.556341	0
HS3ST4	Excit	0.556015	0
KCNAB2	Excit	0.555757	0
CSRNP3	Excit	0.555	0
NPTN	Excit	0.553028	0
SH3BGRL2	Excit	0.55291	0
AC093607.1	Excit	0.552561	0
CDKL5	Excit	0.551943	0
ARHGAP44	Excit	0.551838	0
AC124312.1	Excit	0.551804	0
PGM2L1	Excit	0.550793	0
STRBP	Excit	0.550627	0
SYT4	Excit	0.549048	0
CELF5	Excit	0.548156	0
CREG2	Excit	0.547979	0
CAP2	Excit	0.547256	0
ENO2	Excit	0.546475	0
DIRAS2	Excit	0.546187	0
KCNT1	Excit	0.544041	0
DYNC1I1	Excit	0.544034	0
DCC	Excit	0.543186	0
GABRA4	Excit	0.543164	0
ELK1	Excit	0.542832	0
ZBBX	Excit	0.54234	0
PPFIA2	Excit	0.541954	0
EPHA5	Excit	0.541668	0
EPB41L4B	Excit	0.541529	0
UNC79	Excit	0.540911	0
NUAK1	Excit	0.540371	0
RUNDC3B	Excit	0.539942	0
SLC39A10	Excit	0.538963	0
UNC13A	Excit	0.538615	0
NRG3	Excit	0.537619	0
SLC12A5	Excit	0.536699	0
MSC-AS1	Excit	0.536127	0
RAB27B	Excit	0.534833	0
NDFIP2	Excit	0.532777	0
PAK5	Excit	0.532284	0
SYP	Excit	0.531335	0
DMD	Excit	0.531059	0
RAP1GAP2	Excit	0.530991	0
JPH1	Excit	0.530378	0
CDH22	Excit	0.528561	0
STAT4	Excit	0.528108	0
CAMK2N1	Excit	0.528086	0
SHANK2	Excit	0.527725	0
HPCA	Excit	0.52611	0
PPFIA4	Excit	0.524715	0
RFTN1	Excit	0.524622	0
SULT4A1	Excit	0.524143	0
PDP1	Excit	0.524063	0
UNC5A	Excit	0.523597	0
TAGLN3	Excit	0.523454	0
C1orf115	Excit	0.521587	0
NPTX1	Excit	0.520665	0
PRNP	Excit	0.520312	0
SLC2A13	Excit	0.520111	0
TMEM108	Excit	0.520065	0
CACNG8	Excit	0.519996	0
RAPGEF5	Excit	0.519777	0
PART1	Excit	0.519507	0
GRIA1	Excit	0.518405	0
MMP17	Excit	0.51825	0
COL5A2	Excit	0.516716	0
HLF	Excit	0.516399	0
SEPT11	Excit	0.516371	0
RAPGEF4	Excit	0.515793	0
MYH10	Excit	0.515276	0
SCAMP5	Excit	0.514433	0
YWHAH	Excit	0.514247	0
NKAIN2	Excit	0.513861	0
GALNT9	Excit	0.512771	0
ZMAT4	Excit	0.511245	0
SGSM1	Excit	0.510459	0
LINC00632	Excit	0.509641	0
GRIA4	Excit	0.509397	0
CDK5R1	Excit	0.509391	0
CPNE5	Excit	0.508922	0
MAST1	Excit	0.508551	0
AQP4-AS1	Excit	0.505517	0
ANKRD33B	Excit	0.504756	0
NCEH1	Excit	0.504705	0
COL26A1	Excit	0.504319	0
CALY	Excit	0.503531	0
TMEM132B	Excit	0.502997	0
HTR2A	Excit	0.501901	0
CA11	Excit	0.501524	0
WNK2	Excit	0.500051	0
NXPH1	Inhit	2.46729	0
LHFPL3	Inhit	2.3931	0
PCDH15	Inhit	2.35091	0
GRIK1	Inhit	2.34068	0
ADARB2	Inhit	2.10954	0
VCAN	Inhit	1.97795	0
ZNF385D	Inhit	1.94191	0
SGCZ	Inhit	1.93105	0
LUZP2	Inhit	1.76269	0
TNR	Inhit	1.71506	0
GRIP1	Inhit	1.71217	0
ERBB4	Inhit	1.68979	0
SOX6	Inhit	1.60049	0
PTPRZ1	Inhit	1.48846	0
SMOC1	Inhit	1.46271	0
GRIK2	Inhit	1.42181	0
MYO16	Inhit	1.41868	0
LRRC4C	Inhit	1.41765	0
AC004852.2	Inhit	1.34499	0
GALNTL6	Inhit	1.3149	0
ALK	Inhit	1.30423	0
DSCAM	Inhit	1.3025	0
XKR4	Inhit	1.28895	0
SEMA5A	Inhit	1.25305	0
DAB1	Inhit	1.25128	0
THSD7A	Inhit	1.20681	0
CNTN5	Inhit	1.20249	0
KIAA1217	Inhit	1.18931	0
FGF13	Inhit	1.17642	0
SLC24A3	Inhit	1.15188	0
SYNPR	Inhit	1.14244	0
KAZN	Inhit	1.12351	0
ZNF804A	Inhit	1.12174	0
SLC35F1	Inhit	1.11052	0
TENM1	Inhit	1.10669	0
MEGF11	Inhit	1.10339	0
TMEM132C	Inhit	1.10111	0
KCND2	Inhit	1.0947	0
KCNC2	Inhit	1.08702	0
GAD1	Inhit	1.05011	0
KIAA1211	Inhit	1.03719	0
DPP6	Inhit	1.03655	0
XYLT1	Inhit	1.03004	0
KIF26B	Inhit	1.02922	0
GRID2	Inhit	1.02196	0
VWC2	Inhit	1.02182	0
KCNIP1	Inhit	1.01076	0
DLX6-AS1	Inhit	1.00178	0
FGF14	Inhit	0.987306	0
KCNAB1	Inhit	0.985168	0
LINC01322	Inhit	0.976516	0
PTPRM	Inhit	0.973876	0
C8orf34	Inhit	0.972724	0
PID1	Inhit	0.970207	0
CNTNAP2	Inhit	0.969606	0
RAB3C	Inhit	0.956125	0
FSTL5	Inhit	0.94917	0
BTBD11	Inhit	0.942938	0
FAM110B	Inhit	0.940754	0
MIR3681HG	Inhit	0.938793	0
GAD2	Inhit	0.936933	0
GALNT13	Inhit	0.936771	0
SLC44A5	Inhit	0.916856	0
RELN	Inhit	0.914537	0
MMP16	Inhit	0.91421	0
ADAMTS9-AS2	Inhit	0.891139	0
DNER	Inhit	0.889542	0
CNTNAP5	Inhit	0.886656	0
ROBO2	Inhit	0.880569	0
TENM3	Inhit	0.879608	0
GPC6	Inhit	0.874708	0
FGF12	Inhit	0.872531	0
NTNG1	Inhit	0.869945	0
PLD5	Inhit	0.858846	0
SNTG1	Inhit	0.856224	0
ASTN2	Inhit	0.854299	0
CSMD3	Inhit	0.851723	0
CA10	Inhit	0.847702	0
PTCHD4	Inhit	0.841895	0
ITGA8	Inhit	0.82499	0
SLC35F4	Inhit	0.822596	0
DLGAP1	Inhit	0.82174	0
PCDH11X	Inhit	0.821122	0
SCN1A	Inhit	0.820692	0
BCAN	Inhit	0.818636	0
SHISA6	Inhit	0.815	0
CHST11	Inhit	0.810857	0
SEZ6L	Inhit	0.804687	0
NHS	Inhit	0.803741	0
AL445250.1	Inhit	0.803281	0
CDH13	Inhit	0.798912	0
PTPRG	Inhit	0.796495	0
COL11A1	Inhit	0.793058	0
RGS12	Inhit	0.78185	0
THSD7B	Inhit	0.778125	0
CCDC50	Inhit	0.772109	0
NLGN4X	Inhit	0.769771	0
ROBO1	Inhit	0.769112	0
BRINP3	Inhit	0.763626	0
GABRG3	Inhit	0.76334	0
PAM	Inhit	0.761468	0
SORCS3	Inhit	0.761053	0
SDK1	Inhit	0.756158	0
MDGA2	Inhit	0.754325	0
CHST9	Inhit	0.751109	0
ADCY8	Inhit	0.748033	0
SLC6A1	Inhit	0.747697	0
SNRPN	Inhit	0.747249	0
STK32A	Inhit	0.746766	0
GRIA1	Inhit	0.74615	0
ZFPM2	Inhit	0.740725	0
KLF12	Inhit	0.736099	0
ADAMTS17	Inhit	0.728632	0
COL9A1	Inhit	0.723751	0
TOX3	Inhit	0.723004	0
ANK1	Inhit	0.717437	0
GRIN3A	Inhit	0.710896	0
NLGN1	Inhit	0.70798	0
C1QL1	Inhit	0.707813	0
DCC	Inhit	0.700607	0
AFAP1	Inhit	0.696506	0
CNTN4	Inhit	0.693465	0
TIAM1	Inhit	0.691147	0
EGFR	Inhit	0.690659	0
EPN2	Inhit	0.684842	0
DOK6	Inhit	0.682885	0
CSMD1	Inhit	0.682474	0
CSPG4	Inhit	0.681176	0
TNK2	Inhit	0.674999	0
REV3L	Inhit	0.663404	0
GPNMB	Inhit	0.661113	0
GRM7	Inhit	0.66017	0
GRIA4	Inhit	0.657957	0
OPCML	Inhit	0.652689	0
INPP4B	Inhit	0.65177	0
NCALD	Inhit	0.651612	0
AC010127.1	Inhit	0.648251	0
FERMT1	Inhit	0.648243	0
ZNF462	Inhit	0.64782	0
CHL1	Inhit	0.647421	0
ZEB1	Inhit	0.643924	0
LINC02588	Inhit	0.640911	0
CACNG4	Inhit	0.640623	0
PLPP4	Inhit	0.639418	0
MEG8	Inhit	0.639335	0
EPHA6	Inhit	0.629957	0
KIT	Inhit	0.627049	0
PDZD2	Inhit	0.626457	0
MTSS1	Inhit	0.625491	0
MAP2	Inhit	0.623692	0
KCNT2	Inhit	0.623294	0
PODXL2	Inhit	0.623029	0
ELAVL2	Inhit	0.616072	0
TCF4	Inhit	0.614578	0
PLPPR1	Inhit	0.614405	0
OPHN1	Inhit	0.609369	0
LRRN1	Inhit	0.607424	0
DGKG	Inhit	0.607175	0
NRCAM	Inhit	0.606053	0
MACROD2	Inhit	0.604704	0
RBMS3	Inhit	0.602951	0
MYT1	Inhit	0.59651	0
PLCB1	Inhit	0.59576	0
GRIN2B	Inhit	0.594515	0
CACNA1D	Inhit	0.588969	0
TMEM132B	Inhit	0.588003	0
NAV2	Inhit	0.587911	0
UBASH3B	Inhit	0.587096	0
MAF	Inhit	0.584292	0
ZMAT4	Inhit	0.584111	0
MPPED2	Inhit	0.581632	0
SULF2	Inhit	0.581329	0
PCDH11Y	Inhit	0.580457	0
AC233296.1	Inhit	0.579106	0
SHISA9	Inhit	0.578082	0
CADPS	Inhit	0.577956	0
ATP8A2	Inhit	0.577649	0
CSMD2	Inhit	0.575604	0
SLC2A13	Inhit	0.571862	0
ARL4C	Inhit	0.571402	0
GRIK3	Inhit	0.569844	0
TMEM132D	Inhit	0.567854	0
KCNJ3	Inhit	0.561413	0
NOVA1	Inhit	0.561357	0
COL20A1	Inhit	0.559895	0
PDGFRA	Inhit	0.559049	0
NRXN3	Inhit	0.555417	0
IL1RAP	Inhit	0.5539	0
ADRA1A	Inhit	0.552241	0
NRIP3	Inhit	0.55216	0
MYT1L	Inhit	0.550201	0
LINC00511	Inhit	0.545127	0
DCX	Inhit	0.543959	0
CXCL14	Inhit	0.539737	0
RAPGEF4	Inhit	0.536008	0
PLCXD3	Inhit	0.53188	0
TRPC4	Inhit	0.527994	0
AL133346.1	Inhit	0.524577	0
PLPPR5	Inhit	0.523203	0
RUNX1T1	Inhit	0.523013	0
BCL11B	Inhit	0.522041	0
CALCRL	Inhit	0.521838	0
PLXNA4	Inhit	0.519388	0
ZDHHC14	Inhit	0.518655	0
SDC3	Inhit	0.517956	0
SETBP1	Inhit	0.517794	0
PIP5K1B	Inhit	0.516567	0
PHLDA1	Inhit	0.511584	0
CCSER1	Inhit	0.50967	0
SAMD5	Inhit	0.508929	0
ABHD2	Inhit	0.50844	0
RNF150	Inhit	0.507492	0
ARHGAP42	Inhit	0.506905	0
CNR1	Inhit	0.506367	0
SCN9A	Inhit	0.505532	0
PRKG2	Inhit	0.504655	0
ASIC4	Inhit	0.503618	0
KCNMB2-AS1	Inhit	0.502485	0
RNF180	Inhit	0.501102	0
VSTM2A	Inhit	0.500462	0
PRELID2	Inhit	0.760858	4.49074e-301
SLIT2	Inhit	0.6319	8.93178e-177
DPP10	Inhit	0.698698	8.32324e-172
UNC13C	Inhit	0.531383	1.37158e-18
LRMDA	Mic	2.99072	0
DOCK8	Mic	2.76478	0
ARHGAP24	Mic	2.65205	0
AC074327.1	Mic	2.65056	0
ARHGAP15	Mic	2.61692	0
PLXDC2	Mic	2.56265	0
FYB1	Mic	2.53637	0
APBB1IP	Mic	2.50772	0
RUNX1	Mic	2.44298	0
CD74	Mic	2.40947	0
ST6GAL1	Mic	2.32352	0
SRGAP2	Mic	2.30923	0
TBXAS1	Mic	2.2948	0
PTPRC	Mic	2.27186	0
C3	Mic	2.2622	0
ADAM28	Mic	2.24623	0
BMP2K	Mic	2.23405	0
SFMBT2	Mic	2.14413	0
CSF1R	Mic	2.12152	0
HS3ST4	Mic	2.11009	0
ATP8B4	Mic	2.10158	0
SRGAP2B	Mic	2.09039	0
DOCK2	Mic	2.05523	0
SPP1	Mic	2.04311	0
MAML3	Mic	1.99875	0
SLCO2B1	Mic	1.9906	0
BNC2	Mic	1.96884	0
ITPR2	Mic	1.95102	0
MEF2A	Mic	1.94738	0
RHBDF2	Mic	1.94442	0
LHFPL2	Mic	1.94182	0
CPED1	Mic	1.92251	0
P2RY12	Mic	1.90585	0
INPP5D	Mic	1.90573	0
RBM47	Mic	1.89694	0
AOAH	Mic	1.86174	0
TGFBR1	Mic	1.84832	0
LPAR6	Mic	1.82668	0
CCDC26	Mic	1.82548	0
ABCC4	Mic	1.82332	0
STAB1	Mic	1.81911	0
CHST11	Mic	1.80003	0
LPCAT2	Mic	1.78929	0
DISC1	Mic	1.78213	0
C1QB	Mic	1.77693	0
FOXN3	Mic	1.77163	0
TLR2	Mic	1.76459	0
SYK	Mic	1.7632	0
AKAP13	Mic	1.76011	0
SKAP2	Mic	1.75405	0
PALD1	Mic	1.73619	0
LAPTM5	Mic	1.73589	0
C1QC	Mic	1.73268	0
MS4A6A	Mic	1.73189	0
FKBP5	Mic	1.72409	0
DOCK4	Mic	1.7188	0
FGD4	Mic	1.71166	0
DENND3	Mic	1.71056	0
[truncated: 1,423 more rows]
