# Supplementary material for: Single-nucleus transcriptome analysis reveals dysregulation of angiogenic endothelial cells and neuroprotective glia in Alzheimer’s disease
Source: Proc Natl Acad Sci U S A. 2020 Sep 28;117(41):25800–9. doi: 10.1073/pnas.2008762117 (PMC7568283; doi:10.1073/pnas.2008762117)
Supplement: Supplementary File [file pnas.2008762117.sd03.xlsx]

## Sheet: Astro
Gene	AD_vs_NC_log2fc	Adjusted_p_value
HSPA1A	0.70099	9.19447e-82
MT1G	0.666151	1.72568e-60
MT1M	0.54093	5.87789e-42
MT1F	0.525009	2.51991e-58
COL21A1	0.52278	2.9646e-140
MT-ATP6	0.503932	2.84798e-109
RANBP3L	0.494445	1.51415e-170
MT-CYB	0.489888	3.05254e-77
MT-ND3	0.489297	2.16618e-73
MT-ND2	0.488365	8.71332e-86
MT1E	0.472212	2.06381e-26
MRAS	0.453579	8.10481e-89
MT-ND1	0.452383	6.74742e-85
SLC39A11	0.428191	6.39646e-121
MT-CO2	0.428008	3.98542e-125
MRPS6	0.426789	7.56432e-88
RIMS1	0.406819	2.88926e-43
SLC7A11	0.405554	2.86971e-68
HMGB1	0.402668	8.22093e-35
HSPA1B	0.398705	2.68409e-32
SMTN	0.380838	5.28869e-76
MT2A	0.376312	7.53925e-18
BAIAP3	0.365205	8.34632e-70
FP671120.1	0.361808	2.01012e-116
NEAT1	0.345566	0
ADAM33	0.335775	3.60762e-60
SLC38A2	0.333119	1.62339e-54
PNPLA6	0.322467	2.64273e-45
GOLGB1	0.316357	7.69675e-16
IL17RB	0.303846	8.85256e-55
HSPH1	0.291287	8.17531e-33
KIAA0930	0.291252	6.73241e-68
FAM107A	0.291191	1.72941e-33
PTGES3	0.291005	1.831e-23
JDP2	0.286449	3.53113e-25
HSP90AA1	0.282968	4.55347e-25
EPHX1	0.28218	1.34571e-15
AC245297.3	0.279641	3.39385e-21
MT-ND4	0.270227	4.15878e-34
NQO1	0.268219	3.91982e-30
SAMD4A	0.266516	8.23243e-52
MT-ND4L	0.265941	6.1452e-11
SLC7A2	0.263048	6.80082e-16
LCNL1	0.259904	6.68865e-19
PDE4DIP	0.257233	8.44403e-89
CSRP1	0.257076	9.83776e-36
TPD52L1	0.255642	1.09585e-67
AHNAK	0.254364	1.07534e-28
VCAN	0.253567	6.79591e-33
RFX2	0.248638	2.08934e-15
FTL	0.246212	1
FP236383.1	0.245163	4.66027e-66
FBXO2	0.244102	5.44419e-20
MALAT1	0.237585	3.72215e-123
VAV3	0.23661	4.97456e-09
PRRX1	0.235552	6.00529e-21
ITGB8	0.234269	3.75242e-12
RHPN1	0.233594	2.31499e-10
PLEC	0.231957	6.57598e-13
SYNM	0.231797	2.18103e-23
PLCE1	0.231502	0.282538
AC104574.2	0.230829	1.26911e-06
PTOV1	0.230158	5.88895e-13
B4GALNT4	0.2261	9.68887e-11
PLEKHA5	0.220242	2.20818e-13
TCAP	0.217722	2.03019e-23
FAM19A5	0.21751	1.30471e-05
COL27A1	0.215658	5.19704e-15
EYA2	0.215651	4.53285e-06
PLXNB1	0.212313	7.36907e-27
NUPR1	0.211773	2.06087e-37
TMEM161B-AS1	0.211037	1.12479e-35
NEDD4L	0.209089	3.90198e-08
DNAJB1	0.208671	3.59415e-16
SELENOW	0.208622	0.0115403
SLC30A1	0.208046	3.17354e-06
AC006148.1	0.206143	0.000169542
CRB2	0.205741	7.30517e-07
PRICKLE2	0.203939	0.248874
SLC39A12	0.203492	0.00754836
ST8SIA1	0.202278	0.000864706
DHFR	0.201663	1.27496e-09
MBNL2	0.200202	6.7605e-13
CAPN2	0.200016	4.68313e-06
NPAS2	0.199626	6.3287e-11
HGF	0.198449	1
RHOT1	0.197989	0.00268491
KCTD13	0.197524	6.88328e-06
AC016831.7	0.19711	6.36203e-50
DHRSX	0.196642	0.0351472
ATP2B4	0.196423	6.52511e-07
COL6A1	0.194269	2.49421e-05
DLGAP1	0.193557	5.6083e-16
CDKL1	0.189245	4.4246e-12
SACS	0.186924	2.50265e-05
CLIP2	0.183559	0.00601043
PLCG2	0.182845	8.70596e-07
NEBL	0.181885	4.63302e-50
DNAJB2	0.181864	0.000731971
PLCH1	0.181327	2.10502e-09
PADI2	0.18115	0.00870226
FAM173A	0.180761	0.0736839
2006-03-01	0.180203	0.000290898
FLRT2	0.179177	1.10604e-08
PALLD	0.178378	8.24154e-05
MAP1A	0.17796	1
KIAA0232	0.176287	0.0130101
DDR2	0.174631	6.47452e-06
DNAJB6	0.174338	0.00204065
PNISR	0.17368	5.33379e-20
IFRD1	0.173224	0.0187717
CAP2	0.17314	1.74814e-05
AEBP1	0.172158	1
KAT2A	0.170979	3.62734e-08
TSHZ1	0.170932	1
HSPB1	0.170823	3.7336e-15
ATP2C1	0.170272	1
ARNTL	0.170242	0.04887
2008-09-01	0.168715	1
SAFB2	0.168654	0.126568
CHORDC1	0.167041	7.77763e-12
ADRA1A	0.166186	0.121245
RHBDD3	0.165813	1
CHDH	0.165789	1.98701e-07
ADARB2	0.165661	1
PTMS	0.165264	2.83907e-06
ARAP1	0.165033	0.00026609
DNAJA1	0.164781	1.74087e-05
SMAD1	0.164697	0.0339145
CASC17	0.164669	6.32936e-11
MIB1	0.164201	0.00121973
LCOR	0.163033	0.482393
TTTY14	0.162684	9.88511e-18
MEGF9	0.162658	0.750346
SESN1	0.162129	0.126663
HSPA4L	0.161956	0.00852436
RFTN2	0.161577	0.00499003
CFAP47	0.161556	1.70994e-05
TMEM184B	0.159558	1
HIBCH	0.159382	1
NFIB	0.159214	3.22717e-23
COL5A3	0.158968	1.9841e-12
MICALL2	0.158929	1.17231e-06
ARHGAP29	0.158928	1
PRCP	0.158767	1
ITPKB	0.157131	8.40857e-15
HAP1	0.157084	3.14727e-12
ANAPC16	0.156963	0.174193
KCNA2	0.156373	1
CASKIN1	0.155962	1
SRGAP1	0.155632	1
PHF3	0.155592	1
HAGHL	0.15487	0.80151
BCAN	0.154618	1
L3MBTL4	0.153777	0.698982
PLPP1	0.153723	1
MAF	0.153663	1
MOB1B	0.152791	1
PSAT1	0.152395	1
PCDH17	0.152242	1
PDZD4	0.152222	0.00329096
NCAN	0.152186	0.820073
HP1BP3	0.152148	1
DGKZ	0.150981	1
RPS6KA2	0.150891	1.38169e-20
GAREM2	0.150873	1
RIN2	0.15078	1
RMND5A	0.150772	1
KLF15	0.150485	1
UNC5D	0.150249	1
DDX17	0.149913	6.25816e-27
TMEM47	0.149537	1
A2ML1	0.149058	0.000126226
EIF5	0.148974	1
RAMP1	0.148523	1
MAZ	0.147794	1
ATG4B	0.147422	1
CRYAB	0.146528	1
PTCHD1	0.145755	0.932337
FKBP4	0.145145	4.59824e-07
CHST11	0.144288	1
WNK2	0.143812	1
AL078639.1	0.143201	1
ABHD3	0.143162	1
PDZRN4	0.14292	1
FBXO44	0.142478	1
KCNJ10	0.14246	1
LGI1	0.141836	0.000162004
CAB39L	0.141529	1
CLCN7	0.141438	1
STIP1	0.141341	0.000232197
PTPRJ	0.14134	1
LARP7	0.140718	1
CACNA1D	0.140404	1
FSTL5	0.139949	1
ZNF516	0.13946	1
HMBOX1	0.139216	1
YARS	0.139046	1.87292e-07
RANGAP1	0.139027	1
CCDC3	0.138987	1
MT-ND5	0.138183	1
SLC20A2	0.137535	1
CHD2	0.137439	1
ARHGAP26	0.13739	5.28242e-11
LRCH4	0.137381	1
TMTC1	0.136608	1
PARD3	0.136263	4.93648e-24
PRKD1	0.136229	1
TAF1C	0.135795	0.0994707
ACAP3	0.135349	1
THUMPD3-AS1	0.135065	1
ZNF804B	0.134856	0.218416
BICD1	0.133372	1
EGLN3	0.132267	1
SEL1L3	0.132032	1
NWD1	0.132013	1
KLC1	0.131757	1
LINC00609	0.131655	1
ESRRA	0.131504	1
CPEB3	0.131066	0.954464
MT-CO3	0.131027	1.56137e-14
CREB5	0.130628	0.103851
RORA	0.130443	1.92668e-42
YJEFN3	0.129591	1
FAM182B	0.129307	1
NUDT3	0.129094	1
ASTN2	0.128949	8.24996e-06
COLGALT2	0.128941	1
SCRN1	0.128725	1
PLEKHA8	0.128458	1
ATP8B2	0.127893	0.0075793
CTBP2	0.127109	1
RASSF8	0.127075	1
KCND2	0.127029	1
DLC1	0.126139	1
ULK3	0.125618	1
CSPP1	0.125379	1
HS6ST1	0.125137	1
NUDT4	0.125037	1
ARHGEF4	0.124614	1
PDE3A	0.124475	1
TBC1D1	0.124402	1
PDS5B	0.123735	1
OGT	0.123727	1
AGRN	0.122968	1
PLIN4	0.122883	1.59499e-06
GRK2	0.122616	1
RHOQ	0.122279	1
SALL3	0.121933	1
GOLGA4	0.121867	1
MRPL41	0.121587	1
DTX3	0.121546	1
GNG7	0.121316	1
SSFA2	0.121218	1
HIF3A	0.119785	2.04615e-07
PALM	0.119561	1
RBM6	0.119477	1
HSPA4	0.119326	1
NACC2	0.119248	1
LRRN1	0.119246	1
KLHL21	0.118855	1
BMPR1A	0.118689	1
OSBPL1A	0.118657	1
CYSTM1	0.118627	1
IRS2	0.118071	1.91327e-12
SYMPK	0.117865	1
LAMB2	0.117612	1
NFAT5	0.117503	0.199497
SUN2	0.117264	1
NLGN4Y	0.117254	1.69708e-10
KIFC2	0.116997	0.527023
IWS1	0.116204	1
LARGE1	0.115907	1
ATP5MD	0.115747	1
SUGT1	0.115602	1
CMTM4	0.115382	1
PHGDH	0.115377	1
SIPA1L1	0.115346	1
RIC8B	0.115253	1
DYNC1LI2	0.114854	1
STARD3	0.114636	1
MTUS1	0.114502	1
NEDD4	0.114118	1
EZR	0.113935	1
SLC44A1	0.113877	1
SLC25A48	0.113594	1
GAB1	0.113534	1
TSEN15	0.113415	1
CDR2	0.113318	1
COL4A5	0.113274	1
SESN3	0.113099	1
ARHGAP5	0.113048	0.00086232
PDGFRB	0.112956	1
PAXX	0.112936	1
SYNGR1	0.112595	1
CRADD	0.112223	1
ZBTB7A	0.112205	1
AC003991.1	0.111782	0.000772128
CNTNAP3B	0.11153	1
SASH1	0.111433	2.49988e-07
KLC2	0.1114	1
WHRN	0.111342	1
DYNLL1	0.111247	1
ZNF704	0.111196	1
FXR1	0.111117	1
ARHGEF10L	0.111007	1
MED12L	0.11097	0.000563434
WFS1	0.110862	1
TIMM23B	0.110844	1
PFKP	0.110658	0.00146696
UTP23	0.110419	1
CTDSPL	0.110407	1
LINC00298	0.110346	1
PIAS4	0.110082	1
ZBTB16	0.109823	1
ENAH	0.109725	1
LZTS3	0.109649	1
TMEM132A	0.108971	1
PBXIP1	0.108944	1
SOS1	0.108799	1
AC027117.2	0.108734	1
FAIM2	0.107468	1
ARFGAP1	0.107115	1
DKK3	0.106992	1
AMPD2	0.106992	1
PAPOLA	0.106905	1
BOD1L1	0.106862	1
BOC	0.106813	1
CLK1	0.106041	1
ADAM12	0.105967	1
FAM171A1	0.105925	1
PTCHD1-AS	0.10584	1
FNDC3B	0.105803	1
FKBP5	0.105769	1
MEGF10	0.105585	1
UTY	0.105581	2.14164e-10
COL23A1	0.105117	1
DIXDC1	0.10479	1
TAZ	0.104773	1
MAP4K5	0.104699	1
TTC3	0.104606	1
RNF169	0.104563	1
SH3PXD2B	0.104554	1
CMYA5	0.104368	1
SEZ6L	0.104221	1
HPCAL1	0.104155	1
MYO9B	0.103965	1
ABCA3	0.103769	1
ECE1	0.103632	1
CCT3	0.103583	1
GPR75-ASB3	0.10343	1
GIT1	0.103414	1
ASXL1	0.103408	1
MARK2	0.103211	1
SMC5	0.102999	1
KIAA2026	0.102881	1
TEAD1	0.1028	1
ZNF692	0.102793	1
EFHD1	0.102679	1
SLC27A1	0.102631	1
ALK	0.10263	1
PITPNM2	0.102221	1
AC008014.1	0.102219	1
AQP4-AS1	0.102025	1
CCT4	0.101823	1
NUFIP2	0.101787	1
ADCY9	0.10172	1
NFATC3	0.101452	1
ANKRD12	0.101435	1
DNM1	0.101388	1
GRIP1	0.101374	1
RAB31	0.101265	1
ZBTB1	0.100935	1
MPP6	0.100924	1
SUGP2	0.100578	1
RGCC	0.100474	1
MYBPC1	0.100185	1
SNPH	0.0997714	1
ITGB5	0.0995527	1
SLC25A39	0.0993647	1
PLOD3	0.0992448	0.0416364
CBX5	0.0992295	1
TRIM8	0.0989089	1
INPP4A	0.0988955	1
FAM13A	0.098665	1
MAP1B	0.098649	1
GPR135	0.0985467	1
ZNF273	0.0985186	1
MED13	0.0985126	1
AGFG2	0.0983925	1
ARMH4	0.0983849	1
ITSN1	0.098349	1
SFI1	0.098295	1
USP9Y	0.0982847	0.00143158
KCNMB2-AS1	0.0978579	1
KANSL1L	0.0976792	1
SPACA6	0.0975845	1
BANP	0.0975286	1
NCAM2	0.0974221	5.9719e-10
CDH23	0.0974203	1
TNRC6B	0.0973813	5.82079e-05
IARS	0.0969804	1
ATF7IP	0.0966128	1
MYL6	0.0965932	1
TTC28	0.0965843	1
ARID1A	0.0965753	1
USF2	0.0963906	1
SMARCD3	0.0963819	1
LARP4	0.0960849	1
MT1X	0.0960128	1
MKNK2	0.0957013	1
USP47	0.0954737	1
SHROOM3	0.0953613	1
GRAMD2B	0.0952739	1
MT-CO1	0.0951693	4.45706e-09
HSPD1	0.0951377	1
TIAM2	0.0949204	1
CFLAR	0.094887	1
ZER1	0.0947306	1
MAPKBP1	0.0946381	1
LZTS2	0.0944368	1
R3HDM2	0.0943467	1
CSF1	0.0941795	1
MCRIP1	0.0940866	1
MIRLET7BHG	0.094028	1
POU3F3	0.0939577	1
ABHD2	0.0939318	1
HMGN3	0.0936331	1
SIPA1L3	0.0933225	1
THRB	0.0932234	1
IFT172	0.0931316	1
PRKCSH	0.0930606	1
HSP90AB1	0.0929708	1
SLC22A15	0.0929584	1
SKI	0.0928154	1
FUT8	0.0927588	1
GRIK4	0.0927586	1
AC104806.2	0.0927109	1
NRF1	0.0926339	1
SMG5	0.092287	1
ZNF652	0.0920743	1
MOB3B	0.0919996	1
FHOD3	0.0917418	1
CDH2	0.0917233	1
SH3BGRL	0.0916809	1
SGCZ	0.0916176	1
KIF2A	0.0915616	1
UBE2D3	0.0915203	1
BAZ2A	0.0915101	1
FAM193A	0.0914247	1
AGFG1	0.0913645	1
ZBTB7C	0.0913567	1
RGS6	0.0912733	1
ACTN4	0.0909948	1
ARHGAP39	0.0909252	1
LCORL	0.0906761	1
GSN	0.090348	1
TMEM63B	0.0903045	1
IGF1R	0.0900863	1
ARHGAP31	0.0899192	1
ARL15	0.0899188	1
NPEPPS	0.0898808	1
SH3RF3	0.089789	1
AGBL1	0.0896948	1
NDUFS7	0.0894953	1
MARS	0.0893432	1
WDR49	0.0891676	1
CRELD1	0.0888763	1
SYTL4	0.088581	1
PTPRK	0.0885209	1
ATP1B3	0.0884176	1
CACNA1C	0.0882519	1
DDX5	0.0882193	1
PGGHG	0.0882023	1
RYR1	0.0880569	1
SIRT2	0.0875801	1
GGA2	0.0873591	1
AMER2	0.0873445	1
MIR29B2CHG	0.0873212	1
ZMYM3	0.0872676	1
IQCK	0.0872614	1
KIF3C	0.087261	1
C2CD2	0.0870964	1
NLGN3	0.0870063	1
EIF2AK4	0.0869127	1
SREK1	0.0868371	1
CPNE1	0.0867761	1
IRAK1BP1	0.08671	1
WNK1	0.0866751	1
EEF1D	0.0866104	1
SYNGAP1	0.0864721	1
EHMT1	0.0860701	1
INPPL1	0.0858827	1
DUBR	0.0857525	1
IFT140	0.0856523	1
BAZ2B	0.0856156	1
ZNRF1	0.0855941	1
ZFR	0.0854651	1
TRABD	0.0854388	1
ZNF621	0.0853623	1
GFOD1	0.0852943	1
HECTD4	0.0852598	1
BAIAP2	0.08524	1
SSBP4	0.0851175	1
AGAP3	0.0851012	1
KIAA1551	0.0847812	1
CALCOCO1	0.0847564	1
CLASRP	0.0846795	1
ZBED5	0.0844568	1
KLHL24	0.0841534	1
APBB1	0.0840957	1
CAMK2B	0.0839151	1
LRSAM1	0.0838778	1
MCPH1	0.0838381	1
BMT2	0.0836976	1
FRMPD4	0.0835655	1
EFCAB2	0.0835475	1
PIK3CA	0.0834843	1
PACS1	0.0834587	1
SEC61A1	0.0833885	1
RBBP6	0.0831264	1
PHF21A	0.0830315	1
ABCC5	0.0830218	1
CD151	0.0829907	1
CLMN	0.0829843	1
MTSS1L	0.0829351	1
PRKCE	0.0823977	1
ST13	0.0818094	1
TBC1D5	0.0817929	1
CENPP	0.0815728	1
CCDC92	0.0812741	1
SNTG1	0.0811015	1
SORBS1	0.0809408	7.71995e-09
HNRNPLL	0.0808682	1
UTRN	0.0808638	1
KCNJ3	0.0808467	1
SPAG1	0.0808105	1
KNOP1	0.0807236	0.00274244
MXI1	0.0806904	1
IFT122	0.0806182	1
ABCA2	0.0805566	1
EZH1	0.0805238	1
ARHGAP35	0.0804366	1
ZNF706	0.0800763	1
HSPA8	0.0798042	1
AGO3	0.0797599	1
MAPK8IP2	0.0794415	1
STK11	0.0793255	1
RNF220	0.0793194	1
TANC1	0.0792916	1
SRRM2	0.0791749	1
ZMYND8	0.0791063	1
FAM168A	0.0791042	1
NUTM2A-AS1	0.0790892	1
C11orf49	0.079037	1
RBPMS	0.0790255	1
PDS5A	0.0789992	1
FBXL3	0.078923	1
ANO6	0.0788004	1
FKBP10	0.0786854	1
WDR48	0.0783664	1
HSPB8	0.0783182	1
NBDY	0.0782658	1
CDYL2	0.0782192	1
WWOX	0.0781985	1.48171e-05
BAG3	0.078198	1
NCOA1	0.0780164	0.0462335
HIPK2	0.0777805	1
TMEM178B	0.0777261	1
FGFR1	0.0773856	1
WDFY2	0.0773805	1
PIDD1	0.0772241	1
TCF20	0.0771584	1
ADAR	0.0770545	1
SNX27	0.077053	1
HSPA9	0.076952	1
ACAP2	0.076881	1
CC2D1A	0.0768534	1
SYNE1	0.0767739	1
MFSD11	0.0767321	1
TPT1	0.0767108	1
DAPK1	0.0766505	1
NONO	0.0766503	1
ANKRD11	0.0764838	1
MCRIP2	0.0763033	1
PSD2	0.0762954	1
LIMCH1	0.0762541	1
TACC1	0.0761984	0.799702
MPDZ	0.07602	1
RHOBTB3	0.0759091	1
NUP50-DT	0.0758253	1
ZNF106	0.0758151	1
MAP4	0.0757986	1
DHX30	0.0756734	1
ASCC1	0.0755952	1
MUC20-OT1	0.0755389	1
EMX2OS	0.0751899	1
MSANTD4	0.0751713	1
TTLL5	0.0751388	1
ZC3H14	0.0750917	1
MBD3	0.0749263	1
LRP4	0.0749183	1
RAF1	0.074906	1
CDH4	0.0748871	1
PHYHIP	0.0748116	1
DLGAP4	0.0746786	1
MAOB	0.0746254	1
JAM2	0.0745939	1
PUM2	0.0744976	1
PRPF40A	0.0744249	1
MUM1	0.074192	1
ZCCHC2	0.0738597	1
IRF2BP2	0.073819	1
POU6F2	0.0737236	1
SSBP2	0.0737029	1
AL139260.1	0.0735975	1
NCS1	0.0735826	1
ATRNL1	0.0734979	1
CPNE6	0.0734749	1
EMSY	0.0733413	1
HRH1	0.0733137	1
ZBTB44	0.0732925	1
UBE2D2	0.0732719	1
STK38	0.0729941	1
SAMD12	0.0729869	1
TMEM245	0.0729847	1
ARID4A	0.0729458	1
NCDN	0.0727564	1
ULK1	0.0727462	1
RALYL	0.0727414	1
TBCD	0.0727068	1
ABHD17A	0.0727004	1
LMNTD1	0.0726678	1
RBM10	0.0726148	1
HNRNPH3	0.0725952	1
INPP5A	0.0725796	1
GAS2L1	0.0724294	1
OGFRL1	0.0722089	1
AL592183.1	0.0722047	1
APTX	0.0721574	1
GGA1	0.072102	1
DYNLRB1	0.0720834	1
ZSWIM8	0.0719021	1
AUP1	0.0718152	1
NIM1K	0.0717772	1
NEK11	0.0717639	1
PANK2	0.0717248	1
CEP126	0.0714774	1
RSBN1L	0.0714607	1
RAVER2	0.0711961	1
PEAK1	0.071133	1
EPHB6	0.0711018	1
CHL1	0.0709685	1
ZFHX2	0.0709249	1
KCNMA1	0.0709088	1
DEAF1	0.0708207	1
BRD2	0.0707496	1
DLEU2	0.0707388	1
ERBIN	0.0705636	1
2002-03-01	0.0705124	1
LRRC1	0.0704223	1
WASHC1	0.0702556	1
BIN1	0.0702188	1
STAU2	0.0700995	1
ARHGAP42	0.0700716	1
CAPRIN1	0.0700251	1
CHMP1A	0.0700169	1
BRD4	0.070011	1
UBB	0.0698567	1
PRMT2	0.0697348	1
ABI2	0.0696862	1
C4orf48	0.0695686	1
LENG8	0.0695562	1
CARD19	0.0695425	1
PTPN9	0.0692991	1
NBPF19	0.0692244	1
NDRG2	0.0690803	1
GTF2I	0.0690259	1
BACH1	0.0689075	1
SRCIN1	0.0688647	1
CDK5RAP2	0.06885	1
PLCD1	0.0688486	1
RSF1	0.0687524	1
TENT4B	0.0686248	1
PER1	0.0685652	1
VEZF1	0.0685285	1
MAML2	0.0685252	1
PPFIA1	0.0685193	1
DEF8	0.0685032	1
ARHGAP17	0.0684924	1
SWAP70	0.0684142	1
CROCC	0.0683485	1
DNMT3A	0.0683065	1
RANBP2	0.0682508	1
CLIC4	0.0681496	1
NHS	0.068088	1
ADGRA3	0.0680256	1
KIAA0319	0.0679517	1
ARMC8	0.0679265	1
PMPCB	0.0679025	1
MAP2	0.0678858	1
EXOC2	0.0677829	1
NME9	0.0677766	1
LY6H	0.0677502	1
CCND3	0.0676217	1
SLC25A43	0.0674033	1
AC097376.2	0.067275	1
MYT1L	0.0671757	1
RBM33	0.0671416	1
CCNI	0.066866	1
KIF1B	0.0668155	1
PCDH7	0.0667788	1
PARP8	0.0667538	1
TLE4	0.0667522	1
ANKRD6	0.0666752	1
ERI3	0.066619	1
CHFR	0.0665707	1
PPM1B	0.0665542	1
TFDP2	0.0665418	1
BAZ1B	0.0663844	1
AC079447.1	0.0663568	1
DTNB	0.0663034	1
PTAR1	0.0661698	1
PLPPR2	0.0660475	1
CUL4A	0.0659424	1
GMPR	0.0658784	1
ZDHHC14	0.0658661	1
GNG12	0.0658642	1
LAMC1	0.0658526	1
U2AF2	0.0656857	1
XPO6	0.0655232	1
ARL6IP4	0.0655011	1
RIPOR1	0.065454	1
KIF13A	0.0654234	1
MEF2A	0.0653981	1
GRIK5	0.065374	1
RAP1A	0.0653429	1
RGS12	0.0652957	1
CCDC85B	0.0651959	1
RETREG2	0.0651352	1
ABCA1	0.0650145	1
NR2C2	0.0650046	1
NAA16	0.065	1
LMTK3	0.0649377	1
CREBBP	0.0648517	1
TOB2	0.0648292	1
DOCK5	0.0647724	1
DOCK7	0.0647691	1
CDKL3	0.0647375	1
PLEKHA7	0.0646481	1
MVB12B	0.0645293	1
FAM193B	0.0645231	1
NCOA5	0.0644688	1
MGLL	0.0644054	1
ELF1	0.0644018	1
ZMAT3	0.064285	1
USP39	0.0642167	1
FAAP20	0.0641446	1
FAM214A	0.0640669	1
AARS	0.0639355	1
VPS13C	0.0638501	1
ERCC6L2	0.0637659	1
BEND7	0.0636381	1
SLC9A9	0.0636296	1
SNRNP70	0.0636097	1
PLEKHA1	0.0635962	1
MPST	0.0635714	1
ANKRD9	0.0634735	1
GRK3	0.0634488	1
UHRF1BP1	0.0634099	1
ARID2	0.063356	1
MKL1	0.0632999	1
ADAMTS10	0.0631542	1
LDLRAD4	0.0631109	1
BCL2L1	0.0630989	1
DPYSL3	0.0630551	1
WIPF2	0.0629617	1
PSMD11	0.0629075	1
SSH2	0.0629073	1
HIPK1	0.062879	1
QSER1	0.062875	1
LRRC37B	0.0628431	1
CNST	0.0628348	1
LRBA	0.0626924	1
UBE2B	0.0626591	1
DST	0.062555	1.17879e-16
PPFIA2	0.0624427	1
SGK1	0.0624336	1
RAB28	0.0623657	1
MTCH1	0.0622985	1
PTPA	0.0621538	1
LONRF2	0.0620968	1
TRAK2	0.0620849	1
KLF6	0.062076	1
ARHGEF17	0.0620467	1
MT-ATP8	0.0620355	1
NR2F1	0.0619858	1
ZIC2	0.061918	1
SNX3	0.0618942	1
MTHFD1L	0.0618481	1
SPEN	0.0615831	1
MROH1	0.0615343	1
SUPT5H	0.0615319	1
PI4KA	0.0615191	1
UBE2G2	0.0614228	1
YAE1D1	0.0614114	1
PRR14L	0.0613955	1
ZKSCAN1	0.0612994	0.29325
SHC3	0.0612503	1
SSBP3	0.0611885	1
KIAA1109	0.0611184	1
CLUH	0.061049	1
TMEM170B	0.0610181	1
MXD4	0.0609903	1
CCP110	0.0609842	1
PKNOX1	0.0609601	1
TTBK2	0.060918	1
GNAS	0.0608398	1
PQLC1	0.0608235	1
AHDC1	0.0608117	1
ADD3	0.0608005	1
ZBTB20	0.0607735	3.13432e-06
DYNLL2	0.0607555	1
SIK2	0.0607053	1
IPO9	0.0606327	1
NR2C1	0.0606156	1
PTPN13	0.0605714	1
SMG9	0.060443	1
ZNF444	0.060434	1
GLB1	0.0604204	1
DIDO1	0.0603145	1
SOD1	0.0602263	1
NFASC	0.0601911	1
HNRNPA3	0.0601866	1
ANKFY1	0.060002	1
MAMLD1	0.059883	1
UBE2E2	0.0598165	1
NCOR1	0.0597033	1
ZNHIT6	0.0596241	1
GAREM1	0.0594766	1
PRPF4B	0.0593664	1
TRIM28	0.0593662	1
OSBP2	0.0592323	1
LHX2	0.0591302	1
THOC2	0.0591124	1
TCAF1	0.0590971	1
ZNF438	0.0590788	1
MTA1	0.0590515	1
MPHOSPH8	0.0590305	1
OGDH	0.0590205	1
ZC3H12C	0.0589944	1
RNF157	0.0589057	1
PPP5C	0.0588428	1
VPS13D	0.0588099	1
ZRANB1	0.0587509	1
EIF4G2	0.0587443	1
GATM	0.0587084	1
APPL2	0.0586892	1
CYHR1	0.0586044	1
AC007262.2	0.0585967	1
SEM1	0.0585566	1
EPHA6	0.0585555	1
LHFPL6	0.0584591	1
YAF2	0.0584415	1
NDUFAF6	0.0583786	1
PDE1C	0.0583517	1
PYGB	0.058348	1
WWC1	0.0582238	1
MLLT6	0.0582113	1
FBRSL1	0.0581213	1
PHF1	0.0580859	1
DSTYK	0.058047	1
EDIL3	0.0580037	1
FZD3	0.0580031	1
IGSF11	0.0578692	1
SLCO3A1	0.057829	1
STARD13	0.0577045	1
RB1	0.0576006	1
SERF2	0.0573248	0.637342
FUT10	0.0572182	1
PRRC2B	0.0572006	1
SGMS1	0.0571723	1
GOLGA3	0.0571233	1
LNPEP	0.0570346	1
AGO2	0.0569904	1
DCAF10	0.0569103	1
MLF2	0.0568202	1
CEP112	0.0567756	1
PAX6	0.0567537	1
PWAR6	0.0567403	1
PARVA	0.0565974	1
ATXN2	0.0565835	1
MOSMO	0.0565786	1
ASAP3	0.056558	1
KTN1	0.0565271	1
AES	0.0565226	1
MSL2	0.0564192	1
OLMALINC	0.0563915	1
AP5M1	0.0563625	1
TRRAP	0.0562982	1
WDR33	0.0562882	1
TMEM120A	0.0562755	1
NEMF	0.0562616	1
RFX4	0.0562371	1
CPEB4	0.0561802	1
EPC1	0.0560779	1
KAT8	0.0560519	1
AC103923.1	0.0560401	1
GNA13	0.0559499	1
NELFA	0.0557854	1
CTDSP2	0.0557394	1
SPECC1	0.0557232	1
EPS15L1	0.0556693	1
CEP95	0.055614	1
SLC12A6	0.0556012	1
NPRL3	0.0555863	1
SRSF10	0.0555804	1
CALCOCO2	0.0555471	1
FBXO42	0.0555015	1
CLDN12	0.0554293	1
KCNN3	0.0553746	1
ANKRD17	0.055367	1
SHPRH	0.0553192	1
YPEL3	0.0552892	1
CCAR1	0.0552329	1
ERGIC3	0.0552293	1
UQCRC1	0.0552091	1
MAGI1	0.0551037	1
POT1-AS1	0.0550986	1
TNRC6C	0.0550932	1
INTS1	0.0550926	1
CYB5B	0.0549886	1
PTTG1IP	0.0549192	1
NDUFB4	0.0548671	1
ACO2	0.0548377	1
PDZRN3	0.0547769	1
NRXN2	0.0546652	1
TTC7A	0.0545975	1
THRA	0.0545476	1
UBE2R2	0.0544968	1
ARNT2	0.0544873	1
ACIN1	0.0544165	1
NCK2	0.0542727	1
PPP4R3A	0.0542123	1
GRIN1	0.0541659	1
IGSF10	0.0541153	1
PREX1	0.0541075	1
NPTN	0.0541016	1
CD109	0.0540531	1
SQSTM1	0.0540264	1
LRP1B	0.0538703	1
CBFB	0.0538274	1
NSD2	0.0535277	1
AC010615.4	0.0535179	1
RILPL1	0.0534826	1
PPARA	0.0534786	1
CARM1	0.0534705	1
HARS	0.0533244	1
ZDHHC8	0.0532969	1
ZNF718	0.0532833	1
SGCD	0.0532775	1
PTPRE	0.0532369	1
KCMF1	0.053101	1
PPFIA3	0.0529605	1
MAP7	0.0528466	1
ANKH	0.0527787	1
NSMF	0.052742	1
PSD	0.0527216	1
LINC01094	0.0527095	1
TLN2	0.0526642	1
AFF1	0.0526331	1
USP7	0.0525688	1
AL160272.2	0.0525147	1
EEF2K	0.0524247	1
BRWD1	0.0524081	1
MAX	0.0523317	1
RHOA	0.0523268	1
NDRG3	0.0523085	1
B3GAT1	0.0521565	1
USP34	0.0521416	1
PWWP2A	0.0520614	1
STXBP5	0.0519742	1
GSPT1	0.0519644	1
VAPA	0.0519355	1
MKLN1	0.0518608	1
ALDH2	0.0517754	1
TAPT1-AS1	0.0517398	1
ATP1A2	0.0515915	1
HDAC9	0.0515603	1
RNF144A	0.0515131	0.000764851
RELL1	0.0514767	1
BTBD3	0.0513192	1
DNM2	0.0512908	1
YY1AP1	0.0512907	1
USP32	0.0511655	1
TMEM59L	0.0510696	1
ATRX	0.0510605	1
PAXBP1	0.0510421	0.0110997
EPRS	0.0510262	1
PEX6	0.0509482	1
LINC01551	0.0509455	1
ATXN2L	0.050897	1
FAM160B2	0.0508212	1
KLF7	0.0508195	1
ANKIB1	0.0507605	1
DPP7	0.0507388	1
TMOD2	0.0507198	1
PPP4R4	0.0507037	1
FBH1	0.0506913	1
PRPF38B	0.050665	1
CLOCK	0.0506266	1
HMGCLL1	0.0505373	1
KIAA1147	0.0503824	1
SPATS2L	0.0503598	1
SNHG9	0.0501298	0.0358789
BPTF	0.0501244	1
REEP2	0.0501149	1
CNTN4	0.0500266	1
SMO	0.050003	1
THOP1	0.0499423	1
HGS	0.0498561	1
TRAP1	0.0498482	1
KIF1A	0.0498473	1
AC074032.1	0.0498466	1
UBE2E3	0.0498448	1
RNF182	0.0498302	1
KMT2A	0.0498112	1
CFAP54	0.0497658	0.140608
MACROD2	0.0497475	1
DHX9	0.0495902	0.273365
ALDH7A1	0.0495887	1
DAAM1	0.0494747	1
CMC2	0.0494166	0.357484
DCLK1	0.0492254	1
MLH3	0.0492181	1
LRP8	0.0491923	1
MBTD1	0.0491851	1
RAP2A	0.0491641	1
INPP4B	0.0491405	1
ACER3	0.0488531	1
UBR4	0.0488328	1
EFCAB14	0.0488065	1
HERC2	0.0488011	1
NAA50	0.0487874	1
ZBTB37	0.0486848	1
NPIPB5	0.0486404	1
EIF4G3	0.0486138	1
MTMR2	0.0486119	0.0739994
CAPS2	0.0485879	1
NR2F1-AS1	0.048578	1
BTBD7	0.0485235	0.0944666
VPS36	0.048466	1
RBM17	0.0484235	1
PLXNA2	0.0483596	1
INF2	0.048312	1
KIF5A	0.0482791	1
MACO1	0.0482723	1
SOCS7	0.0481883	1
HCG17	0.0481644	1
CDKL5	0.04815	1
ALDH1L1	0.0480524	1
AREL1	0.0478097	1
NDST1	0.047805	1
HERC3	0.0477226	1
DEK	0.0477052	1
PTBP2	0.0476942	1
ATPAF1	0.0476668	1
TRIM47	0.0476664	0.104364
PPP6R3	0.0476533	1
SF3B2	0.0476238	1
FBXO34	0.0475312	1
COQ9	0.0475199	1
PHPT1	0.0474566	1
DOCK3	0.0474499	1
ARIH2	0.0474329	0.708617
DENND4B	0.0474304	1
NT5C2	0.0472453	1
PCDH10	0.047235	0.249748
CAMK2N1	0.0472128	1
PCNT	0.0471938	1
ALOX12-AS1	0.0471777	1
PSMA1	0.0471515	1
SP1	0.0471446	1
CAMK2G	0.0470509	1
SHOC2	0.0470335	1
HIVEP1	0.0470095	1
LRP3	0.0469121	1
NSD1	0.0468913	1
CWF19L2	0.0468859	1
TBC1D17	0.0468735	1
PPP4R2	0.0467804	1
RTN1	0.0467599	1
REEP3	0.0465711	1
CCDC91	0.0465395	1
COL19A1	0.046476	1
PIR	0.0464486	1
RNF208	0.0463179	1
RPS6KA3	0.0462847	1
ILKAP	0.0462111	1
NFE2L1	0.0462035	1
ABR	0.0461776	1
SLC41A1	0.0461718	1
TUT7	0.0461607	1
NAPG	0.0460273	1
PPP1CC	0.0458785	1
HDAC4	0.0457488	0.0183822
N4BP2L2	0.045659	1
TRAK1	0.0456431	1
CLSTN1	0.045638	1
FBXW5	0.0456268	1
ASPSCR1	0.045587	1
GRK4	0.0455692	1
AK3	0.0455403	1
EYA3	0.0454145	0.155313
TTC19	0.0454129	1
TSG101	0.0454029	1
FOXN2	0.0453362	1
TAB2	0.0451867	1
SNHG22	0.0451386	1
PPP4R1	0.0451223	1
KAT6A	0.0450743	1
WASF2	0.0450274	0.000157712
CASTOR3	0.0449838	1
PCSK7	0.0449745	1
RAB11FIP3	0.0449152	0.270613
G3BP1	0.0448711	1
LRFN4	0.0447667	1
EIF4EBP2	0.0447647	1
FBXW4	0.044746	0.988944
LPP	0.0447218	1
PRKG1	0.0446341	0.905856
AL136164.2	0.0446262	1
TPR	0.0445954	1
BRSK2	0.0445677	1
TTC37	0.0445668	1
ZCCHC14	0.0444771	1
ACVR1	0.0444603	1
OXNAD1	0.0444402	1
RFX3	0.0444281	1
TLE3	0.0443336	1
AC005261.1	0.0443188	1
CADPS2	0.0442227	1
AEBP2	0.0441831	1
CEP350	0.0440964	1
ZNF586	0.0440435	1
TRAPPC10	0.0440098	1
NIFK-AS1	0.0439675	1
TYRO3	0.0439154	1
MARK3	0.0438439	1
RIPOR2	0.0437971	1
TNRC6A	0.0437959	1
PPP1R12A	0.04378	1
UBE2Z	0.0437718	1
CBX6	0.0437565	1
SRSF11	0.0436544	0.99411
SCRIB	0.0435438	1
SAMD8	0.0435162	1
ROR1	0.0435156	1
RARB	0.0434602	1
CASC4	0.0432763	1
SORBS3	0.0432344	1
ACKR3	0.0431944	1
PKD1	0.0431643	1
EIF1	0.043163	0.000542432
AP2M1	0.0431136	1
TGFBR3	0.0430884	1
PPA2	0.0429875	1
KCNQ2	0.0429161	1
CRTC1	0.0428642	1
SLC6A8	0.0428288	1
CASP7	0.042804	1
FBXO9	0.0427612	1
ARID4B	0.0427303	1
VPS13A	0.0427002	1
CAMK2D	0.042628	1
DNAJC6	0.0426125	1
NMT1	0.0426095	1
OFD1	0.0425771	1
SPOPL	0.0425643	1
PKP4	0.0425436	1
GLYR1	0.0423771	1
FAM50A	0.042377	1
STARD7	0.0423361	1
SETD5	0.0422957	1
WDR20	0.0422352	1
HNRNPA2B1	0.0422201	1
DNAJC9	0.0422127	1
SNTA1	0.0422037	1
CHPT1	0.0421613	1
AIFM3	0.0421185	1
DVL1	0.0420969	1
CAB39	0.042009	1
ZNF24	0.0418594	1
NMT2	0.0418238	0.189448
EXOC3	0.0416276	0.237866
CCDC6	0.041571	1
IL6ST	0.0414678	1
AC005154.6	0.0414566	1
FER	0.0414435	1
FAM160B1	0.0414419	1
PTPN4	0.0414228	1
C6orf62	0.0413458	0.22674
TMLHE	0.0413445	1
2008-03-01	0.0413385	1
TMSB10	0.0412908	0.842994
TLK1	0.0412245	1
TNRC18	0.0411879	1
TRIP11	0.0411585	1
UBE2L3	0.0411497	1
ZBTB8OS	0.0411172	1
H1FX	0.0411045	1
MAPK4	0.0410445	1
RYBP	0.0410371	1
MACF1	0.0410371	1
MAPK1	0.0409165	0.393139
ARHGEF26	0.0408375	1
IP6K1	0.0408318	0.451074
FBXO11	0.0408254	1
RPL36	0.0407994	0.840756
LAMA5	0.0407597	1
GRAMD1B	0.0407312	1
RAD51B	0.0406637	1
CCDC50	0.0405281	0.182056
PPP2R1B	0.0405009	1
ASAP1	0.0404574	1
MYRIP	0.0404446	1
DNHD1	0.0402847	1
RNF146	0.0402727	0.164284
TAOK2	0.0402654	1
SLAIN2	0.0402314	0.0520007
ATF4	0.040228	1
DCAF6	0.0402002	0.164546
TKT	0.0401939	1
FLOT1	0.0401638	1
HERC4	0.0401441	1
LZTR1	0.0401302	1
GMPS	0.0400819	1
CNKSR2	0.0400743	1
ZNF83	0.0400403	1
DTX1	0.039991	1
SLC22A23	0.0399818	1
PDE3B	0.0398754	1
ZNF680	0.0398622	1
SNX25	0.0398606	1
LARP1	0.0398553	1
ZBTB25	0.0398465	1
INPP5B	0.039843	1
FAM217B	0.0398284	1
ASXL2	0.0398166	1
TET3	0.0397816	0.0689029
UBA3	0.0397771	1
UBXN2A	0.0397278	1
MAST3	0.03971	1
ABAT	0.0397014	0.00637269
ASTN1	0.0396956	1
ENTPD6	0.0396246	1
PABPN1	0.0395594	0.425356
UBA1	0.0395508	0.0275099
LINC01004	0.0395027	1
ITSN2	0.0394728	0.027349
ELMO1	0.0394569	1
FAM135B	0.0393832	0.289573
GRIPAP1	0.0393558	1
TRIL	0.0393431	1
RUBCN	0.0393244	1
QDPR	0.0393024	1
AC124312.1	0.0392364	1
HEXDC	0.0392133	1
ROGDI	0.0392074	1
CSTF3	0.0391774	1
OTUD7B	0.0391193	1
ATP6V0D1	0.0391031	1
FAT1	0.0390971	1
CDC27	0.0390861	0.388279
ZNF81	0.0390254	1
UBXN7	0.0389701	1
USP49	0.0389549	1
RNF216	0.0389489	1
ENSA	0.0387737	1
SLC22A5	0.0387584	1
SPOCK3	0.0387344	1
SMARCC2	0.0387262	1
SCAMP5	0.0387174	1
TNPO2	0.0386914	1
FAM157C	0.0386114	1
ERMP1	0.038489	1
ADGRB2	0.0384492	1
2005-03-01	0.0384423	1
SCD5	0.0384369	1
RHBDD1	0.0383538	0.0217533
ELMO2	0.0383381	1
DIAPH3	0.0383307	1
MBTPS1	0.038211	1
FAM135A	0.0381993	1
SOX13	0.0381727	1
CALD1	0.0381131	1
NAP1L1	0.0381066	0.0180455
NFATC4	0.0380999	1
GRAMD1C	0.0380062	1
STIM2	0.0379979	1
BTBD2	0.0379852	1
PRRC2C	0.0378943	1
UNK	0.0378229	1
OSMR	0.037817	1
N4BP1	0.0376952	1
ZNF451	0.0376637	0.577551
PPP3CB	0.0376134	1
DDR1	0.0376091	0.206445
RNF24	0.0375676	1
NFKB1	0.0375573	0.480217
MTMR12	0.0374547	1
HNRNPDL	0.0374124	0.0252996
AC005162.3	0.0373585	0.00393478
PEA15	0.0373282	1
GPX4	0.0373006	0.00134093
RPL37A	0.0372482	1
RAB1A	0.037243	1
CHD9	0.0372071	1
GPATCH8	0.0371686	1
ATP13A3	0.0370354	1
DAZAP1	0.0370325	1
DCAF5	0.0369772	1
SLC9A8	0.0368852	0.410127
LINC00511	0.036868	1
ZHX2	0.0368672	1
TRIB2	0.0368259	1
ITPR1	0.0367973	1
SMAP1	0.0367803	0.00314487
EAF2	0.0367717	1
POU3F2	0.0367711	1
PRPSAP1	0.0367316	1
C2CD3	0.0367245	0.811356
C1S	0.0366661	1
ROCK2	0.0366576	1
BIRC2	0.0366231	0.266181
IST1	0.0366157	1
EPB41	0.0365687	1
PHLPP2	0.0365516	1
MORF4L2	0.0364966	1
UBR5	0.0364841	1
KATNAL1	0.0364532	0.841842
RPS6KA5	0.0364304	1
BRSK1	0.0364175	1
MPRIP	0.0364118	0.00973163
AKAP6	0.0363699	1
KIAA1958	0.0363514	1
BRD8	0.0363249	1
KIAA1324L	0.0363017	1
DIP2C	0.0362511	1
DOCK9	0.0361604	1
ELAVL1	0.0361488	1
DENND4C	0.0360953	1
RAP1GDS1	0.0360785	0.111642
CUL5	0.0360783	0.044674
PPP2R3C	0.0360406	1
PHACTR2	0.0360323	1
SDK1	0.0359772	1
STX12	0.0359685	1
TMEM219	0.035954	1
CD44	0.035952	1
UPF2	0.0359516	1
RUSC2	0.0359427	0.901422
FOXO3	0.035932	1
AXL	0.0358906	0.00436842
CERS5	0.0358671	1
CDC42SE2	0.0358514	0.125752
SLC1A4	0.0358496	0.0250874
COG7	0.0358419	0.159738
NR1D1	0.0358069	1
BLCAP	0.03578	1
KIF27	0.0356806	0.204091
TSPYL2	0.0356686	1
SLC23A2	0.0356504	0.68433
SMARCC1	0.0356255	1
SF3B1	0.035602	0.0387873
MADD	0.0355971	1
UBA52	0.0355632	1
PCMT1	0.0355608	1
MAP2K4	0.0355437	1
H2AFV	0.035463	1
PDPR	0.0354398	1
SLMAP	0.035369	1
CDC42EP4	0.0353579	1
HPS4	0.035301	1
SCAF4	0.0352961	1
ABCD4	0.0352886	1
ZBTB41	0.0352576	1
FAN1	0.0352317	1
FAM208B	0.035123	1
2009-09-01	0.0351079	1
SH3YL1	0.0350104	1
EXOC5	0.0349984	0.0428912
BSDC1	0.0349621	1
SPATA20	0.0349602	1
RSRC2	0.0349275	0.206
PACRGL	0.0348625	1
CASC3	0.0348527	0.00805957
GNAI2	0.0348238	0.000955391
MICU1	0.0348169	0.464536
ZNF254	0.0348005	1
OSBPL3	0.0347423	0.0173929
PRMT3	0.0347229	0.58379
2003-03-01	0.0346709	1
PCNP	0.0346596	0.869593
MEF2D	0.0345616	1
IQCB1	0.0344061	1
ATIC	0.034328	1
ADCY2	0.0343201	1
TSC22D3	0.0343126	1
SH3GL3	0.034289	1
RAB40B	0.0342872	1
RPGR	0.0342324	1
SLC35E3	0.0342062	1
PTPRA	0.0341982	0.000557935
ATP11C	0.034054	1
NCOA7	0.0340358	1
AMFR	0.0340342	1
SPAG16	0.0340245	0.650174
LDLRAD3	0.0340024	0.623682
SHC2	0.0339735	1
SLC12A9	0.0339474	1
GUK1	0.0339199	0.740572
CACNA1B	0.0339112	1
VARS2	0.0338827	1
ADGRB1	0.0338048	0.0119963
LAMA1	0.0337784	1
CELF4	0.0337561	1
DUT	0.0337462	1
WDR11	0.0337315	0.104106
SEMA4D	0.0337162	1
ATM	0.0336862	0.380026
PPP1R9A	0.0336637	1
AGAP1	0.0334493	1
VWA8	0.0333774	1
PPP6R2	0.0333765	1
TPST1	0.0333661	1
FOXP1	0.0333638	1
RPL37	0.0333099	1
RNF115	0.0332968	0.136672
SEMA3B	0.0332493	1
KCNQ5	0.0332434	1
FOXN3	0.0332063	1
ATP5MC2	0.0331836	1
LAMP1	0.0331568	9.82033e-05
ZXDC	0.033155	1
CRLF1	0.033135	1
IL11RA	0.0330432	1
ATP10D	0.0330139	1
RAB30	0.0329896	0.619973
SLC3A2	0.0329393	0.0191972
TAPT1	0.0328706	0.0888595
PPM1K	0.0327879	1
CNBP	0.0327777	1
YY1	0.032757	1
XRN1	0.0327446	1
OXCT1	0.0326646	0.00184324
EWSR1	0.0326626	1
ZFC3H1	0.032634	1
RABAC1	0.0325855	0.00820532
POR	0.0325405	1
TRIM44	0.0325325	1
ASH1L	0.0324425	1
CDS2	0.032387	1
MAVS	0.0323626	1
SNAP23	0.032338	1
FBXO33	0.0322743	1
TRIM13	0.0322678	1
RAB3GAP1	0.032257	1
KIF9-AS1	0.0322494	0.110007
KANTR	0.0321636	0.120674
LSS	0.0321401	0.32784
SLC25A18	0.0321195	1
LPIN2	0.0321055	1
INTS11	0.032086	1
OPCML	0.0320477	1
KLHDC3	0.0319311	1
CTSF	0.0318904	1
DDX46	0.0318618	1
EED	0.0318483	1
VPS41	0.0318476	0.235044
USP33	0.0317902	0.169723
DGKD	0.0317753	0.123408
SMAD2	0.031758	0.315902
RABEP1	0.0317448	1
ATAD2B	0.0316987	0.266115
KCND3	0.0315344	1
KLHDC2	0.0314666	1
ADD1	0.0314517	0.524542
ZNF43	0.0314439	1
UHMK1	0.0314127	1
CUL1	0.0313649	0.0457046
SMAD3	0.0313386	0.000386397
RALGPS2	0.0313315	1
POLN	0.0313166	1
CHIC1	0.0312851	0.799572
MCPH1-AS1	0.0312807	1
LIN7A	0.0312241	1
EPN2	0.0310838	1
FBXL20	0.0310471	1
FASTK	0.0310058	1
APLF	0.0309994	1
LUC7L3	0.0309924	1
LRP1	0.0309361	0.00609427
DNAJC3	0.0308868	0.0012552
SPIRE1	0.0308658	1
SLC38A9	0.0307966	0.884256
OXR1	0.0307952	1
KPNA4	0.0307915	0.0016324
UBXN2B	0.0307281	0.00713802
TRIO	0.0307026	1
ZNF397	0.0307009	1
KIF13B	0.0305964	1
PRKDC	0.0305783	0.0396923
YTHDC2	0.0305778	0.125934
CNOT4	0.0305074	0.34179
SLC25A16	0.0304721	1
ABL2	0.0304256	1
STAU1	0.030406	1
JAK1	0.0303868	0.71159
TTC1	0.0303761	1
NDP	0.0303677	0.0166062
RALY	0.0302824	1
TRPC4AP	0.0302243	1
SYCP2	0.0301447	1
PDE8A	0.0301184	1
PDE1A	0.0300999	1
CLCN3	0.0300707	0.00384854
CGGBP1	0.030048	1
OSTM1	0.0300296	1
TNK2	0.0300144	0.22051
RXRA	0.0300077	0.50684
TNS2	0.029953	0.0653325
KIZ	0.0298888	0.355349
NFYC	0.0298333	0.155787
FAM204A	0.0298321	0.205881
INSR	0.0298206	1
PID1	0.0298163	1
COBL	0.0297576	0.223157
KDM4B	0.0297514	0.361083
CUX1	0.0296213	1
ZNF346	0.029604	1
SNX6	0.0295839	1
COPA	0.0295506	0.391963
RALGPS1	0.0295242	1
NCOA2	0.0295177	1
CRBN	0.0295134	0.0055652
USP53	0.0295098	0.187438
PIP4P2	0.0294952	1
CDK13	0.0294727	1
HDGFL3	0.029463	1
LRRN3	0.0294569	1
EEF1A2	0.0294304	1
MTOR	0.0294236	0.869189
FOXK2	0.029419	1
TMEM167A	0.029415	0.00378096
GAN	0.0293873	1
OARD1	0.0293537	1
NUMB	0.0293533	0.14774
NORAD	0.0293404	0.0339783
MLEC	0.0293296	1
AKAP9	0.0292935	1
CSMD1	0.0292581	1
TMEM259	0.0291796	1
PLXNB2	0.029176	1
FAM131A	0.0290939	1
PEX2	0.0290742	1
S100PBP	0.0290531	0.0341244
AMBRA1	0.0290372	0.00485688
PLEKHG1	0.0290305	0.391165
CHIC2	0.0289688	0.401065
ANKS1A	0.0289668	0.00152527
ANKZF1	0.0289472	1
DOK5	0.028857	0.00396869
SELENOP	0.0288171	0.0537639
UBE2J2	0.0287803	0.0168176
FBXO38	0.0287319	0.184458
PSIP1	0.0286904	0.356454
LRIG2	0.0286745	1
SCAPER	0.0286694	1
LRRC4B	0.0285708	1
RFX3-AS1	0.0285586	2.4549e-05
ADCYAP1R1	0.0285324	0.179188
FAM69A	0.0285254	0.251919
KIAA1671	0.0283321	0.769984
PDXK	0.0283291	0.24021
MBP	0.0283184	1
HTT	0.0282737	0.963953
ICE2	0.0282617	0.018884
GOLPH3	0.0282423	0.12275
FHL1	0.0282027	1
ANKS1B	0.0281925	1
IP6K2	0.0280534	1
NAA35	0.0279971	0.434747
AL449266.1	0.0279091	1
MTIF3	0.0278922	0.0382378
AKAP8L	0.0278413	1
MINK1	0.0277991	0.0488218
C4orf19	0.0277823	1
SWT1	0.0277654	0.29454
ARFGEF1	0.027721	0.253541
RAB30-AS1	0.027702	1
SATB2	0.0276724	1
SMARCA1	0.027654	1
RNF170	0.0276534	0.00530907
PTPRF	0.0276492	0.0453079
UBE2O	0.027637	1
FEZ1	0.0276183	0.0372054
AL669831.5	0.0275804	1
TERF2IP	0.027546	0.0812893
ICE1	0.0274895	0.0316362
DAG1	0.0274285	0.00469511
VXN	0.0274031	1
RNF130	0.0273804	1
SIN3B	0.0273249	0.000404431
PTEN	0.02732	0.00429393
SOGA1	0.0273074	1
FAM13B	0.0272962	0.00102371
LMBR1	0.0272733	1
UBTF	0.0272714	1
RC3H2	0.0272352	0.0316522
MECP2	0.0272129	0.29934
UBE2G1	0.0272025	1
SPEG	0.0271903	1
TAMM41	0.0271727	1
RAD23B	0.0271474	0.267665
ADIPOR2	0.027147	0.0014012
LINC00662	0.027143	1
SRRM3	0.0271265	1
ZC3H7A	0.0270835	1
CRYBG3	0.0270617	1
NSD3	0.027013	1
SPSB3	0.0269751	0.0561451
MCTP1	0.0269319	1
FLYWCH1	0.0268546	1
WDR59	0.0267519	0.410018
TMEM65	0.0266886	1
PSEN1	0.0266096	0.0445107
KDM5A	0.0266016	0.661557
SOCS5	0.0265143	1
STK4	0.0264976	1
SUFU	0.0264352	1
FEM1B	0.0264087	1
GGT7	0.0263164	1
PLXDC2	0.0263134	1
USP31	0.026264	1
AL158152.2	0.0262438	1
GCFC2	0.0262225	1
TMEM94	0.0261948	1
ZFAND3	0.0261724	1
CNTRL	0.0261645	1
XPO7	0.0261555	1
RC3H1	0.0261291	0.342109
VPS51	0.026076	1
CD99	0.0260464	1
TIAL1	0.0260433	0.419942
NAA25	0.026023	0.189976
WWP1	0.0259551	0.0679819
PLCG1	0.0259314	1
RER1	0.0259187	1
ROCK1	0.025899	0.0045295
FAM222B	0.025869	0.0934506
SERBP1	0.0258415	0.275993
SPART	0.0258328	1
MCM3AP	0.0258203	0.0291468
ZC3H6	0.025808	0.0287138
FOXO1	0.0257709	1
XRN2	0.0256978	0.011363
SHLD2	0.0256214	0.631075
ZFAND6	0.0256196	1
C1orf122	0.0256002	1
SCGB2B2	0.0255779	0.16054
ARMC2	0.0255577	0.0226693
UBQLN1	0.0254499	0.249549
H2AFY	0.0254052	0.000124767
CEP290	0.0254045	1
BTBD1	0.0253985	1
CEP170	0.0253753	1
EP300	0.0253631	0.00174197
INO80D	0.0252862	1
EIF5B	0.025285	0.58236
JAK2	0.0252754	0.243835
TP53BP2	0.0251899	0.000663724
MAP2K2	0.0251351	0.0934571
UBE4B	0.0250739	0.0050628
SIRT5	0.0250681	1
SETD2	0.0250656	0.0284446
GRID2	0.0250597	1
ANKS3	0.025048	1
RNF38	0.0250444	0.00636589
PYGO1	0.0250009	1
RNPS1	0.0249344	0.00116259
VCP	0.0249003	0.0437207
LRRN2	0.0248775	1
CREM	0.0248603	0.00047024
SUPT6H	0.0247779	1
HDLBP	0.0247776	1
PHLDB1	0.0247588	0.0609095
TPPP	0.0247449	1
HELZ	0.024712	0.112887
SLTM	0.0246748	0.00192304
USP40	0.0246743	1
PURG	0.0246183	1
AC106791.1	0.0245942	1
FAM120A	0.0245807	0.00111803
FCHSD2	0.0245373	0.0569302
SYBU	0.0245353	0.181869
SPTBN4	0.0245163	1
KLHL3	0.024508	0.0464606
PTDSS2	0.0244888	1
TCTN1	0.0244103	1
SORL1	0.0244099	1
CDYL	0.0244002	1
DAP3	0.0242883	1
BTBD10	0.0242369	0.0609784
ZNF76	0.0241959	1
SMURF1	0.024186	1
NAV1	0.0241368	0.783463
BRAF	0.0241306	1
SYT17	0.0241136	0.00468175
ARSB	0.0241112	0.00589165
VEGFB	0.0240975	1
SAFB	0.0240911	1
PPP1CB	0.0240756	1
GALNT7	0.0240742	0.0157392
COMT	0.0237362	0.0571783
WDFY1	0.0237187	1
TPM1	0.0236978	0.0129788
LMNA	0.0236859	1
MITF	0.023676	1
CBWD5	0.0236712	1
KPNA1	0.0236512	0.64623
RPS2	0.0236448	0.0179407
CNTN1	0.0236179	1
MPP5	0.0236148	0.257013
ANXA6	0.0236035	1
DLG4	0.0235794	1
ZDHHC20	0.0235591	0.000255298
KIF5C	0.0235518	1
HEPH	0.0235181	2.45398e-05
LATS1	0.0234923	0.45795
FAM168B	0.0234854	1
BCAT2	0.0234417	1
CREBZF	0.0234219	0.0071549
UBE3C	0.0234086	0.00306138
ADAM22	0.0233178	1
SMAD4	0.023289	1
GIT2	0.0232856	0.110375
INTS6	0.0232222	0.483906
KMT2C	0.0230492	1
EHBP1	0.0230375	1
ME2	0.022936	0.0363553
STIM1	0.0227959	0.0553456
SNTB1	0.0227145	1
CCDC146	0.0226551	0.0831601
EIF3A	0.0226363	1
NBR1	0.0226235	1
UBE2K	0.0226218	0.0933996
NECTIN3	0.0226056	1
MTURN	0.0225194	1
TMEM161B	0.0225184	0.0137628
NUP160	0.0225131	0.0248597
MDM4	0.0225105	0.000197461
ATP5F1E	0.0224901	0.000375685
TCF12	0.022457	1
DENND2A	0.0224345	1
LRCH1	0.0223804	1
LRRC58	0.0223524	1
TMEM181	0.0223507	1
CTIF	0.0223187	0.191003
EPHA4	0.0222669	0.362592
LINGO1	0.0221971	1
ESRRG	0.0221897	1
ERGIC1	0.0221118	1
RDX	0.0221042	3.13178e-06
SFXN5	0.0220986	1
PTPN1	0.0220979	0.227228
UBE4A	0.0220452	0.137108
CASK	0.022028	0.891155
LAMP2	0.0220108	8.47177e-06
VPS37A	0.0219915	0.0700015
ESD	0.0219365	7.51158e-06
NAPB	0.0219338	0.0133122
IQGAP1	0.0219271	0.000659471
DNASE1	0.0218926	1
CRIP2	0.0218809	1
VOPP1	0.0218779	1
TAOK1	0.0218635	0.241074
COPB1	0.0218525	0.00522217
BRAT1	0.0217717	1
CEP162	0.0217141	1.40394e-05
RBAK-RBAKDN	0.0216743	0.375893
TMEM131	0.0216496	0.00535972
SOS2	0.0216466	0.159441
EIF2AK2	0.0216447	1
FAM126B	0.0215837	0.567526
TRIM37	0.02158	1
RYR2	0.0215699	1
ERLEC1	0.0215586	0.00015344
DENND1A	0.0215384	1
ING5	0.0215135	1
LUZP1	0.0214843	0.108714
ST7L	0.0214457	0.623426
MAPK8IP3	0.0214327	1
ARHGEF11	0.0214126	0.00520636
MAPK14	0.0213892	1
PPP1R16A	0.0213733	1
PURA	0.0212323	0.251984
UIMC1	0.0212235	0.00775747
PHF20	0.021222	1
GON4L	0.0211878	0.000237336
STOX1	0.02111	0.00488981
MAPK10	0.0211057	1
SMARCA4	0.0211025	1
CS	0.0210625	1
MAP3K2	0.0210151	0.000450144
ZNF235	0.021002	1
CSGALNACT2	0.0209865	6.24118e-05
PRKCA	0.0209746	1
SGCE	0.0207962	0.0226845
DIP2B	0.0207801	0.118767
DGLUCY	0.0205988	2.5678e-05
ARVCF	0.0205887	0.45913
PITPNB	0.0205825	0.00637525
ACADM	0.0205785	0.00107192
ZNF710	0.0205529	1
HDAC10	0.0204656	1
PTH1R	0.0204476	1
HECTD1	0.0204452	0.000494009
CDK5RAP1	0.0204066	1
CNTN5	0.0204043	1
ARHGEF7	0.0204031	0.000310761
TOGARAM1	0.0203139	0.000242273
SLC16A9	0.0202946	1
OTUD4	0.0202945	1
HNRNPU	0.0202877	0.0323862
SDHA	0.0202606	0.0584878
WBP1L	0.0202601	0.0052274
SLIRP	0.0201969	1
RFNG	0.0201951	0.0185948
VPS45	0.0201048	0.00129958
RAPGEF5	0.0200109	1
MCCC1	0.0199867	0.00179343
PTMA	0.0199329	0.00124003
WDR26	0.0198901	1
FRY	0.0198867	1
GRAMD1A	0.019872	1
AK4	0.0198464	0.021821
SRP9	0.0198139	0.0307983
YIPF4	0.0197912	0.0349861
PPP2CB	0.0197625	0.0488367
ZYG11B	0.0197463	0.000622013
WWC2	0.0197312	0.102919
PAK2	0.0196983	0.000428583
CCNY	0.0196393	0.000590728
BCL2L13	0.0196378	0.0156872
ZBTB38	0.0195739	0.185034
RING1	0.019556	0.641937
EP400	0.0195453	1
VPS50	0.019521	0.000128443
NPL	0.0194538	0.307593
NR1D2	0.0194531	1
SFSWAP	0.0194029	5.53857e-05
RAB8B	0.0193438	0.00174868
CBFA2T2	0.0193045	1
FGD6	0.0192984	1
GNB1	0.0192948	0.00504395
ARHGAP1	0.0192775	0.0019684
DHX29	0.019233	0.367299
MED28	0.0192111	1
CYBRD1	0.0191736	0.00568438
DPH6-DT	0.0191478	1
NF1	0.0191293	1
ARMH3	0.0191166	4.97409e-05
LYRM4	0.0191089	1
PPP2R5E	0.0191033	0.000767046
ARPP21	0.0190963	1
WNK3	0.019086	0.0064365
ZNF141	0.0190605	1
UST	0.0189731	1
CHSY3	0.0189665	1
SYNJ1	0.018958	0.609719
REV1	0.0189576	0.00384242
MIA3	0.0188884	4.47245e-05
FAM133B	0.0188086	1
C5orf30	0.0188077	0.0658953
GBA2	0.0187689	1
SCP2	0.0187553	0.00101189
KCTD20	0.0186939	1
MGRN1	0.0186816	0.195341
RIF1	0.018616	0.0930362
AGTPBP1	0.0186126	0.000479938
MAML3	0.0185699	1
NIPSNAP2	0.0185611	3.37369e-06
ATP6V0B	0.0185484	1.06496e-07
WDFY3	0.018547	1
MAP4K4	0.0184975	1
RASAL2	0.0184105	1
LONP2	0.0183909	0.0172105
ZNF644	0.0183331	0.00661792
XPA	0.0183234	0.0356076
GABPA	0.0182856	1
NUCKS1	0.018285	0.00276048
RAPGEF2	0.0182675	1
UBE2H	0.018252	1
EEA1	0.0182478	0.000117965
QRICH1	0.0181957	0.251013
CLDN10	0.0180983	0.01709
PBX3	0.0180818	1
RUFY1	0.0180656	1
PIP4K2B	0.0180375	0.0667993
PPIL4	0.0180222	0.0593828
MMP16	0.0179463	1
NDUFS1	0.0179073	0.210392
AMOT	0.0178851	0.0110297
WASL	0.0178274	0.0996326
SEC23IP	0.0178272	0.14525
KCNH7	0.0177657	0.000989778
CACNB2	0.0177449	1
2001-03-01	0.017716	1
PHF10	0.017708	1
INTS8	0.017665	0.326221
STAG1	0.0176444	0.16519
MRPS5	0.017625	1
KLHL42	0.0176238	0.0191019
ZMYND11	0.0176096	0.0107311
ADCY8	0.0175962	1
XPNPEP3	0.0175655	1
GRIA1	0.0175548	1
ARAP2	0.0175493	1
STT3B	0.0175069	6.2227e-06
C1QTNF3-AMACR	0.0174969	0.315054
MIB2	0.0174744	1
SP3	0.0174615	0.00152656
ZNF800	0.0173859	0.097534
TCF25	0.0173506	1
LSM14A	0.0172707	0.00183816
WIPI2	0.0172679	0.237515
ATP6V1C1	0.0172476	0.16273
SPRY4-AS1	0.017232	3.24141e-06
ABL1	0.0172158	0.0326256
ZNF131	0.0171961	0.0534111
SBNO1	0.0171868	0.00185552
PABPC1	0.0171794	0.00418355
SLC36A4	0.0171294	0.194248
BHLHE41	0.0171259	0.00318536
PPP4R3B	0.0170535	0.000152582
RAB18	0.0170254	0.000156016
SH3GLB1	0.016997	0.000846554
TUBGCP3	0.0169588	0.0191562
TEF	0.0169529	1
CELF1	0.0169307	1
NUDCD3	0.0169176	0.000272028
SLAIN1	0.0168677	0.00124898
PPP2R2A	0.0168567	0.000493975
APOOL	0.0168376	1
MTX2	0.0168326	8.29704e-05
AC139887.2	0.0168046	1
ASB3	0.0167995	1
TBC1D32	0.0167961	0.00370402
PNPT1	0.0167596	1
RNF10	0.0167522	0.0361913
SLC7A10	0.0167399	0.000719886
NDUFV2	0.0167066	0.0144873
SSU72	0.0165123	1
KLHL7	0.0165112	1.53055e-05
ZNF678	0.0164292	0.160099
CPLANE1	0.0164225	3.72112e-05
TRAPPC8	0.0164091	6.54983e-06
TTLL7	0.0163785	1
PRKAR1B	0.0163571	0.00149438
GRIN2B	0.0163446	0.335124
VPS9D1	0.0163058	1
SEC22B	0.0162732	0.00698669
SRSF4	0.0162709	0.000803415
RPAP2	0.0162175	0.000125218
PTPN11	0.0161627	0.0194938
SPATS2	0.0161102	0.185607
SLC24A3	0.0160914	0.115769
TBC1D12	0.016091	0.240665
PKD2	0.0160633	0.000779188
MBOAT7	0.0160153	1
SS18	0.0159828	0.00143534
ENC1	0.0159681	0.767937
TMEM267	0.0159457	0.130286
CNOT2	0.0158766	0.00222291
GATD1	0.0158325	0.279409
KRCC1	0.0158235	0.0770731
RBM26	0.0158022	1
NRSN2	0.0157976	0.000358213
NAIP	0.0157958	1
PPHLN1	0.0157634	0.00303422
PRPF40B	0.0157542	0.033031
ARPC2	0.015748	1
ELAVL3	0.0157377	0.0359726
JAM3	0.0157345	0.000473223
IDH1	0.0156861	0.00286786
TCF4	0.0156283	1
TF	0.015618	1
PI4KB	0.0156078	0.628688
[truncated: 3,365 more rows]

## Sheet: Endo
Gene	AD_vs_NC_log2fc	Adjusted_p_value
MT-ND3	0.753432	9.78533e-60
MT-CYB	0.723166	6.09692e-51
MT-ATP6	0.644588	7.5596e-53
DNAJB1	0.616951	1.22045e-06
HSPA1A	0.616934	0.000831596
SERPINH1	0.607867	1.59971e-17
MT-ND2	0.541069	1.04109e-29
HSPB1	0.539267	7.0839e-05
HSP90AA1	0.518196	2.50997e-06
SLC7A5	0.516315	5.25734e-17
SLC9A3R2	0.50963	2.73632e-17
HSPA1B	0.49831	0.0394809
PTMS	0.494269	2.45145e-11
HERC2	0.480399	1.65642e-14
BACE2	0.471829	4.32502e-14
ARMC9	0.470499	3.50784e-07
FLT1	0.458517	2.10601e-21
SLC7A1	0.44693	4.48018e-11
MT-ND4	0.441208	2.5884e-34
SLC1A7	0.436995	3.08308e-07
GRASP	0.433235	1.40841e-10
VAMP5	0.42886	4.33758e-07
SLCO4A1	0.427887	8.77291e-17
RPS28	0.426242	8.04793e-06
SLC52A3	0.420955	2.8142e-09
EPHA4	0.418599	7.69367e-08
NPAS2	0.40976	3.85202e-08
IGFBP3	0.409628	0.00223329
MT-ND1	0.408775	9.71835e-22
HSPH1	0.402035	0.00176663
CCDC85A	0.401814	4.60372e-07
APOLD1	0.39931	9.10016e-12
EVA1B	0.388118	7.30131e-10
NES	0.38777	5.7453e-09
HIF3A	0.381814	4.14938e-10
TPST2	0.379117	1.86789e-11
ST8SIA6	0.377751	6.00356e-07
MT-CO2	0.366367	6.41538e-31
CRIP2	0.365987	8.23506e-12
FLI1	0.362286	4.16003e-07
HEG1	0.361047	1.22773e-06
CARHSP1	0.360771	2.1464e-09
CD34	0.359606	4.8423e-09
HSP90AB1	0.358113	9.32631e-05
INTS6	0.3575	1.04923e-05
CLDN5	0.353061	1.92418e-12
CXorf36	0.350638	1.74723e-06
CAVIN1	0.347066	1.57348e-11
FKBP4	0.345942	0.0138812
KLF2	0.345281	5.05167e-09
PTPRB	0.344214	1.80652e-08
MFSD2A	0.339274	1.85782e-07
KLF4	0.339059	8.56085e-10
MT2A	0.33819	1.81823e-16
WWTR1	0.337168	5.28888e-08
ANO2	0.334101	7.40385e-10
PCAT19	0.331531	6.75542e-10
RPS19	0.329237	6.80822e-05
TGM2	0.328962	6.54051e-08
FAM167B	0.328753	8.14994e-09
A2M	0.327211	8.46209e-06
CLIC1	0.325545	0.00161785
DNAJA1	0.324062	0.00054409
RPS15A	0.323054	0.0529311
JCAD	0.321753	1.98341e-06
ATOH8	0.320545	1.23609e-05
ZFP36L1	0.320364	1.39082e-05
RHOC	0.319368	4.53315e-07
DOCK6	0.319143	8.82662e-05
MT1E	0.318087	7.28666e-08
ITM2A	0.316324	1.14702e-09
RBMS2	0.314828	0.00192258
INSR	0.3131	0.00027877
HYAL2	0.31289	0.00224908
HIGD1B	0.312367	0.00383514
MT1X	0.312015	8.52985e-09
IGF1R	0.309635	2.58226e-06
PECAM1	0.309451	9.37879e-06
VWF	0.309221	1.54987e-09
ABCB1	0.305788	5.50657e-12
CDC42EP4	0.302518	0.0174275
TTN	0.302482	1
AL136164.2	0.301852	0.00547475
MIDN	0.301774	1.67253e-06
EGFL7	0.300865	2.26547e-11
CYYR1	0.300483	1.79776e-08
CCDC85B	0.300311	5.81668e-08
BST2	0.300171	0.0353981
DNAJB6	0.299016	0.00592485
HSPD1	0.298139	0.00073739
SLC38A5	0.296286	0.0204762
GATA2	0.29541	0.000440445
YES1	0.293248	6.34433e-06
SLC39A10	0.293105	0.000149482
TRIOBP	0.291899	0.00550349
KIF1C	0.291732	3.44312e-06
SLC3A2	0.290795	3.05698e-06
MT1M	0.290618	2.02379e-09
MSX1	0.290489	2.17206e-06
PALM	0.290185	0.00896456
RPL41	0.289781	0.00346871
IL3RA	0.288628	0.00168915
RPL36	0.288594	0.123185
IMPDH1	0.287202	0.000171101
SLC39A8	0.286126	5.24317e-09
CCDC69	0.285521	9.60836e-05
BCL6B	0.284336	2.70708e-06
RAC1	0.283636	0.00499527
LIMCH1	0.283415	2.15524e-06
MGAT1	0.280165	5.80027e-06
CDC42EP2	0.280008	0.0103372
RASGRP3	0.276746	1.72932e-06
MCL1	0.276249	0.00149015
TMEM132C	0.275215	0.000269155
RASIP1	0.274793	5.09251e-06
FOXF1	0.27437	7.17211e-06
BGN	0.273524	0.00947495
PRX	0.273355	0.000347206
ACER2	0.272808	0.00506502
MT-CO3	0.27279	7.27335e-20
PEA15	0.272596	7.19347e-05
ESAM	0.270127	0.0406473
RGCC	0.26939	0.000814706
SELENOW	0.268512	0.351884
NDRG1	0.267594	0.0116632
ZNF366	0.266316	0.00411411
BMPR2	0.266097	0.000197616
RELL1	0.26598	0.0164979
FOSL2	0.265829	0.000437199
CCT5	0.265319	0.000375091
SLC16A1	0.264835	4.087e-08
SEMA3F	0.264815	1.01895e-06
HLA-E	0.263043	2.15693e-05
DAB2IP	0.262707	0.0469598
ROBO2	0.262468	1
SHANK3	0.262051	0.00706943
ACVR1	0.261695	0.0143976
SSTR2	0.261514	0.00694726
CDH2	0.260991	2.52556e-05
FAM110D	0.26084	0.000908393
IER3	0.260307	1
ST6GALNAC3	0.25983	4.36169e-08
PAQR5	0.259579	2.3945e-06
DDX3X	0.259129	0.0118691
TMEM87B	0.256877	0.0019732
EFCAB14	0.256142	0.0117036
SYNE2	0.255132	5.04289e-06
SYDE1	0.252732	1
ARHGDIA	0.252675	0.115236
RPS5	0.252584	0.0975083
ANXA3	0.252419	0.00100019
CSDE1	0.249665	1
TSHZ1	0.249393	0.0139437
ITPR3	0.249141	0.00547841
EIF4EBP2	0.249104	0.146623
NDUFA4L2	0.248816	0.000913095
PLA1A	0.248474	3.614e-06
SEC24D	0.248121	1
MAP3K11	0.247144	0.025908
GJA4	0.246982	0.0030104
CD320	0.246874	0.0139087
PTMA	0.246288	0.015123
TAGLN2	0.245775	0.143994
IVNS1ABP	0.244992	0.647254
STIP1	0.244376	0.00238674
BCL2L1	0.243787	0.00342887
NR4A1	0.243706	0.013422
TM4SF18	0.242886	6.01655e-06
VWA1	0.242125	0.843273
MMRN2	0.24185	0.000399816
KCNQ1OT1	0.241768	1
HDAC7	0.241645	0.0718795
ADIPOR2	0.24043	0.000201224
RPS27	0.240057	0.00846293
SDCBP	0.239674	0.004393
PKN3	0.239047	0.000469097
TSR3	0.238656	1
TIE1	0.23858	0.000414931
ANKS1A	0.237711	0.106911
VAT1	0.236189	0.00193038
CGNL1	0.235344	8.56401e-05
ARHGAP31	0.235068	0.000437433
ADGRL4	0.234787	8.06867e-06
MSN	0.234026	0.00227565
SZRD1	0.233712	0.318148
TANC1	0.233047	0.010119
PODXL	0.232977	6.15429e-06
LIMS2	0.232852	0.000256852
CRIM1	0.232282	0.000131061
CCDC149	0.232201	0.0225849
NFIB	0.232191	0.000768631
TUBB6	0.230514	1
NECTIN2	0.230344	0.0442541
PTTG1IP	0.229938	0.218215
PLOD2	0.229501	5.621e-05
SCARB1	0.22924	0.211788
PTP4A3	0.228717	0.000770985
TNFRSF1A	0.227568	0.00224411
ATP10A	0.227531	5.73393e-06
HIBCH	0.227124	1
BZW1	0.22573	1
ID3	0.225165	5.5322e-07
TMEM123	0.225012	0.000834038
C12orf57	0.225001	0.00943586
CHORDC1	0.224249	0.130478
CNTNAP3B	0.223333	0.111457
MAFF	0.222987	0.0257306
CYB5R3	0.222846	0.180462
ROBO4	0.222516	0.129899
SMIM3	0.222359	0.845567
SERTAD1	0.221977	1.12826e-06
THSD7A	0.221902	0.00420495
RGS3	0.22173	0.00216553
ANGPT2	0.221106	3.49492e-05
ALPL	0.220577	9.05799e-05
FOXC1	0.220002	0.00221628
DOCK9	0.219914	0.000210694
SLC30A1	0.219064	0.00256051
LDLR	0.218941	0.00108227
DEGS2	0.218615	1
GALNT18	0.218582	1.34987e-05
CRTC3	0.218404	1
CASKIN2	0.217889	0.000307672
TXNRD1	0.217845	1
RPLP1	0.21709	1
ZIC1	0.21697	0.149059
EMP3	0.216642	0.00647402
MKNK2	0.216628	1.38946e-05
ACVRL1	0.216585	0.00665177
SGPP2	0.216403	0.000480256
PTPN14	0.216006	0.000572688
AFF3	0.215874	1
MIR222HG	0.215218	0.0639563
ITGA5	0.215156	0.00167695
RPL28	0.213881	0.191591
TERF1	0.213663	1
SPTAN1	0.212313	0.777837
RBM17	0.211938	0.0925391
G3BP1	0.211889	1
RANBP3L	0.211716	1
GPS2	0.211489	0.203185
NOTCH1	0.211011	0.0158875
KCND2	0.210945	1
TCF15	0.210676	0.0344295
SPARC	0.21005	0.197164
CSRNP1	0.209708	0.00132166
CLOCK	0.209703	1
RPS19BP1	0.209511	0.0572083
CHSY1	0.208392	0.0616107
DPY19L1	0.208307	1
MYH9	0.206991	0.979822
KCTD12	0.206819	0.234603
GALNT15	0.206782	0.000880811
SIPA1	0.206651	1
TEAD1	0.205889	1
GUCY1A1	0.205807	0.661
RIN2	0.20562	0.0224215
RACK1	0.205367	0.245424
SNX3	0.205218	0.284946
CAP1	0.204635	0.00555103
FGD5	0.203542	0.000403645
MAP3K8	0.202916	0.193739
ENG	0.20283	0.000621946
STK25	0.20282	1
BAG3	0.202176	0.189119
RFX3	0.202012	0.273093
CYSTM1	0.201016	0.0982231
SORBS2	0.200507	0.14938
PPA1	0.199522	1
CCNI	0.199371	1
RPL8	0.199087	1
SLC20A1	0.198484	1
HIPK1	0.198417	1
SEMA6B	0.197643	0.135182
TOX	0.19749	0.0729575
STAT3	0.197337	0.000490918
RNF145	0.197248	0.0686956
EPAS1	0.196764	5.41996e-06
EPHB4	0.196498	0.000493976
RPL21	0.196425	0.0645301
SF3B5	0.196153	1
SP100	0.195809	0.25365
NR2F2	0.195765	1
ZFPM2	0.194818	1
PRELP	0.194505	1
ZDHHC18	0.194162	0.00345399
BMS1P14	0.193586	0.321012
SSFA2	0.192873	0.234387
AFAP1L2	0.192857	0.317964
UBE2Z	0.192725	0.202917
AHSA1	0.192174	0.139035
SLC1A1	0.192135	0.0270755
CPNE8	0.19127	0.198332
SRSF9	0.191047	1
ACTG1	0.190579	1
ZC3HAV1	0.190122	1
LRP10	0.189944	1
CTNNB1	0.189775	1
CAV1	0.18974	1
RHOA	0.189617	1
TNFRSF10D	0.189574	0.000637596
SPOP	0.189148	1
ZNHIT1	0.189068	1
LAMTOR4	0.188772	1
CDC37	0.188105	0.255291
DUSP23	0.187991	0.167174
TNFAIP1	0.187707	0.538754
CD151	0.187385	0.109854
NEDD4	0.187147	0.000338401
TSPAN5	0.187084	0.97255
FAM129B	0.187066	0.705933
HES1	0.186766	1
AES	0.186387	1
FBXO34	0.186338	0.918079
SYNE1	0.186109	0.576771
SORBS3	0.185743	1
ICAM2	0.184344	0.0141262
MAPK12	0.183702	1
CACYBP	0.183651	0.3226
ATP1A1	0.183269	1
MECOM	0.182847	0.00208438
EFR3B	0.18236	0.0797015
TCN2	0.181804	0.308217
MYO1C	0.181693	1
RALGAPA1	0.181611	1
PKN1	0.181471	0.0295252
DUSP1	0.181454	0.00016097
KLF7	0.181439	1
RPL13A	0.18118	1
CCSER1	0.180901	0.0131995
PIK3C2A	0.180511	1
TMPO	0.180398	0.662548
RPL13	0.180279	0.291973
RPS12	0.179521	0.96097
GKAP1	0.179306	0.648542
C19orf24	0.179139	0.280507
MFHAS1	0.179003	1
CORO1C	0.178174	1
GULP1	0.178027	1
HYAL1	0.177658	0.365687
EMCN	0.177413	0.0221683
TMOD3	0.176681	1
SH3GLB1	0.176544	1
SET	0.176001	0.368401
DUSP22	0.174836	1
CXXC5	0.17481	1
SEMA6A	0.174791	1
EPB41L4A	0.17472	0.725533
PINK1	0.174068	0.800576
TOB2	0.173926	1
LGALS1	0.173841	1
AMFR	0.173807	1
TSPAN14	0.173555	0.230266
PDCD6IP	0.173459	1
SCAMP1	0.173167	1
GNAI2	0.173046	1
ARFGEF3	0.1729	1
DEAF1	0.172832	1
RAPGEF1	0.17264	1
PICALM	0.172324	0.558133
ELK3	0.172248	1
RPS16	0.172137	1
BCAM	0.172007	0.973808
PRKD1	0.171929	1
BANP	0.171865	1
NOVA2	0.171839	0.453865
HIPK3	0.171663	1
TNIP1	0.171494	1
STOM	0.171263	0.910077
MKL2	0.170891	0.154938
IER2	0.170708	0.0064368
DGAT1	0.170416	1
SYNGR2	0.170408	1
UBB	0.170395	1
ERGIC1	0.170331	1
CORO1B	0.170259	1
RAPGEF4	0.170239	1
MRPS6	0.170236	0.225133
ESYT2	0.170229	1
LSR	0.169971	0.224436
TGFBR2	0.16992	1
ETS2	0.169738	0.0193788
GATAD2A	0.169658	1
MYL6	0.169622	1
PLAC9	0.169574	0.942708
MOSMO	0.169561	1
CSMD1	0.169485	0.239003
NRG1	0.169281	1
SOS1	0.169166	0.060354
LINC00882	0.168982	1
UBA6-AS1	0.168882	1
HMCN1	0.168852	0.0110946
NR2C2	0.168688	1
PTBP1	0.168586	1
TBC1D4	0.168457	0.538623
HNRNPR	0.168457	1
PIEZO1	0.168406	0.240803
DPP10	0.168263	1
TES	0.168256	0.00726989
PPFIBP1	0.167867	0.500915
OSBPL10	0.167677	1
RIMKLB	0.167313	0.214606
STAU2	0.167227	1
LY6E	0.167121	0.0998021
PXDC1	0.167025	0.120977
FZD4	0.166784	1
FURIN	0.166012	0.755722
PTGES3	0.165838	1
RPS6KA3	0.165783	0.365542
NRP1	0.165529	1
ASAP1	0.164931	0.139168
RAB1B	0.164848	1
NXN	0.163966	0.30363
SORBS1	0.163917	0.00959658
SLC35F1	0.163833	1
DLL4	0.16358	0.00519115
PDGFC	0.163538	1
RPS27A	0.163176	1
GPD1L	0.163022	1
SBNO2	0.162874	1
STK3	0.162694	1
RAPGEF2	0.162551	0.0410674
HSPA4L	0.162479	1
PGF	0.161727	0.190488
POLR2L	0.16167	1
PAK4	0.16158	0.0838182
TGOLN2	0.161453	0.0220724
MYRIP	0.160883	1
SLC38A2	0.160839	1
CTBP1	0.160654	1
SPTBN1	0.160278	0.142472
PPP1R10	0.160064	1
S100A16	0.159903	0.043906
HMG20B	0.159879	1
RPS7	0.159648	1
EFHD1	0.159599	0.70863
SLC2A1	0.15942	0.000538095
ARRDC2	0.159255	1
NLGN1	0.159251	1
HOPX	0.159107	1
ARHGEF28	0.159059	1
HDGFL3	0.158929	1
SMG1	0.158656	1
AHNAK	0.158536	1
UVRAG	0.158508	1
EIF4G2	0.158152	1
PLXNA2	0.158008	0.336584
XRN2	0.157261	1
ST13	0.157234	1
MT1G	0.157059	0.0809674
FOXD1	0.156944	1
ZHX2	0.156919	1
ANKRD37	0.156903	1
PKP4	0.156816	1
MIEN1	0.156368	1
HSPA4	0.156332	0.0403168
S1PR1	0.156147	0.000558513
EHBP1L1	0.155983	1
KRAS	0.155878	1
PALMD	0.155627	0.00214642
TMBIM6	0.155499	1
NAA16	0.155455	1
ZNF423	0.155182	1
JAZF1	0.154992	1
SLC25A29	0.154979	1
CDC42EP1	0.154694	1
PPP2R3C	0.154541	1
HSBP1	0.154483	1
FUT11	0.153583	1
AVEN	0.153475	1
RAB13	0.153388	1
CYTH1	0.153387	1
ARSB	0.153137	1
STAT2	0.152725	1
MPDZ	0.152643	1
MTFR1	0.152528	1
RPL15	0.152403	1
ELOVL7	0.15218	1.77745e-05
SLC16A1-AS1	0.152151	1
TRIM56	0.152145	1
LINC02172	0.152004	1
TPM3	0.151064	0.447026
PRKCH	0.150883	1
CTIF	0.150589	1
NPIPB13	0.150545	1
NEAT1	0.150488	6.35513e-05
AKT1	0.150159	1
IPO11	0.150026	1
SWAP70	0.149952	1
PLS3	0.149949	1
ARF6	0.149948	1
C6orf106	0.149825	1
RMND5A	0.149754	1
CANX	0.149694	1
GPR146	0.149601	1
ID1	0.149299	0.000411996
COG6	0.149179	1
LRRC32	0.149111	1
EFEMP2	0.148853	1
RPL18	0.148839	1
SMARCA2	0.148728	1
LAMA5	0.148634	0.121185
RNF144B	0.148543	1
LIX1L	0.148506	1
KCTD8	0.14829	0.0376731
ARFGEF2	0.148272	1
AFF1	0.148245	1
DCAF5	0.148237	1
PRRC2C	0.147982	1
NFE2L1	0.147885	1
TAF1C	0.147722	1
RYBP	0.147692	1
ADAM15	0.147682	0.389979
OFD1	0.147589	1
ZNF800	0.147472	1
WTIP	0.147265	1
MRPL51	0.146986	1
PPP2R2D	0.146934	1
TRIP10	0.146858	1
MAFK	0.146773	1
SEM1	0.146692	1
P4HB	0.146652	1
RNASEH2C	0.146491	1
IKBKB	0.14645	1
PKD1	0.146202	1
AKAP12	0.146071	1
SQSTM1	0.146055	1
PLEC	0.146011	1
ATP2B4	0.145818	1
MAN1A2	0.145769	1
VCL	0.145286	1
TPM4	0.145111	1
FDPS	0.145022	1
VASP	0.144894	1
MAP3K1	0.144743	1
CCDC50	0.144413	1
SPATA6L	0.144304	1
MRPS34	0.144234	1
RPL7A	0.144165	1
SNRPD2	0.143932	1
SH3BGRL2	0.143578	1
PRMT2	0.143548	1
TAOK2	0.143481	1
RDX	0.143348	1
ARHGEF3	0.143291	1
DCP1A	0.143237	1
KPNB1	0.143149	1
MTRF1L	0.143126	1
EIF2S1	0.142163	1
GANAB	0.142143	1
NCOR1	0.141881	1
ARIH1	0.141622	1
FMR1	0.141589	1
ZSWIM8	0.141479	1
ATF4	0.1413	1
UBE2J1	0.140919	1
CBFA2T3	0.14087	1
STOX2	0.140441	1
DDAH2	0.140378	1
ANXA11	0.140223	1
FXR1	0.140201	1
LAMA3	0.140183	1
APP	0.140102	1
NOD1	0.140097	1
DGKH	0.139928	0.542645
TM4SF1	0.139767	0.00414226
UBL5	0.139691	1
CASC3	0.139659	1
UBR1	0.139466	1
SH3PXD2A	0.139395	1
RAMP2	0.139319	0.0441086
ACTN4	0.139305	0.457984
ZNF385B	0.138808	0.297012
JDP2	0.138771	0.172371
RNF152	0.138728	1
RSPRY1	0.138442	1
TFRC	0.138259	0.557395
CAMK2D	0.138181	1
AIF1L	0.138154	0.125094
SLC25A6	0.137876	1
HSPA8	0.137831	1
PHF1	0.137811	1
YY1	0.137575	1
PRKD2	0.137555	0.574279
MXD4	0.137327	1
HSP90B1	0.137285	1
HDGF	0.13705	1
NSD2	0.137022	1
MMP24OS	0.136945	1
AKR1B1	0.13693	1
STRN	0.136844	1
TMEM109	0.136792	1
LRP1B	0.136614	1
FZD6	0.13648	1
OOEP	0.136435	1
FLT4	0.13642	0.00122256
TNIP2	0.13641	1
FAM20B	0.136322	1
ACTN1	0.13599	1
FES	0.135975	1
ARFIP1	0.135951	1
ACACA	0.1359	1
ZNF521	0.135867	1
TNXB	0.13562	0.00410029
NUCB1	0.135591	1
GOLIM4	0.135478	1
ADGRA2	0.135463	1
ZMYND11	0.135163	1
SHROOM1	0.135147	1
PFKL	0.135037	1
RHOJ	0.134918	0.213491
CHD3	0.134774	1
CDH11	0.134765	1
ADGRF5	0.134708	0.422425
RPS6KA2	0.134632	1
SRSF6	0.13442	1
PLEKHG1	0.134108	0.412435
CGGBP1	0.133983	1
RNF19B	0.133894	1
AC092069.1	0.133738	0.396876
KLHL5	0.133095	1
SNRNP48	0.132797	1
SUN1	0.132748	1
KCNIP4	0.132586	0.636748
MICALL2	0.132561	1
DHX9	0.132353	1
PREP	0.131972	1
DELE1	0.131943	1
NOTCH4	0.131812	0.00851879
NOS3	0.131722	0.00270979
EIF4G1	0.131679	1
MTCH1	0.131514	1
RNF7	0.131312	1
PCDH1	0.13126	1
FAM89B	0.131208	1
KAT6A	0.130763	1
LRPAP1	0.13072	1
MSI2	0.130451	1
ANKRD17	0.130371	0.861689
BCAP31	0.130323	1
DNAJC1	0.13031	1
KAT2B	0.129854	1
GBP4	0.12983	1
STARD4	0.129786	0.0741218
STRAP	0.129727	1
SOX13	0.129678	1
GNG12	0.129462	1
TEK	0.129322	1
RPLP0	0.129286	1
LDB2	0.129199	1
PSMA7	0.129195	1
LRRC8A	0.128933	0.565783
DPH6-DT	0.128829	1
CPD	0.128495	0.364446
NBDY	0.128482	1
LRP8	0.128475	1
CSPP1	0.128456	1
GAS6	0.128322	1
SAMD12	0.128223	0.299765
TUBB4B	0.128079	1
TMEM47	0.128067	1
EIF2AK2	0.127978	1
ZBTB38	0.127773	1
NOP53	0.127703	1
PPM1A	0.127694	1
UTP23	0.127559	1
SDR39U1	0.127422	1
FAM19A2	0.127267	1
RAPGEF3	0.127089	0.290933
RPS18	0.126892	1
DDX21	0.12678	1
SMARCA1	0.126765	1
SMU1	0.126686	1
MAPKAPK2	0.126619	1
WNT2B	0.126601	1
FHIT	0.126436	1
ATN1	0.126412	1
LSS	0.126349	1
SEMA3B	0.126253	1
IQGAP1	0.126194	1
UPP1	0.125988	1
HBS1L	0.125904	1
PCF11	0.125858	1
RPS29	0.125736	1
SMTN	0.125453	1
NECTIN3	0.12517	1
PNPLA6	0.125082	1
CDK2AP2	0.125059	1
SSR2	0.124953	1
YY1AP1	0.124468	1
CENPB	0.124323	1
RGL2	0.12426	1
RAB30-AS1	0.124198	1
RPL10A	0.124183	1
RPL10	0.124139	1
NDUFB2	0.124124	1
WWC2	0.124121	1
MT-ND4L	0.124077	0.612386
OPCML	0.124027	1
ARL5A	0.123826	1
RALGAPA2	0.123694	1
EXOC5	0.123447	1
SLC31A1	0.123384	1
MUM1	0.123293	1
STX12	0.123286	1
TXNL4A	0.12322	1
KANK1	0.122799	1
PDXK	0.122759	0.89193
ECT2	0.122699	0.463372
HOMER1	0.122563	1
RSRC2	0.122385	1
TMEM219	0.122166	1
PRDX5	0.122153	1
GON4L	0.122127	1
SLC39A1	0.121778	1
IFITM2	0.121728	1
ARRDC3	0.12156	1
RASSF3	0.121489	1
RPSA	0.121468	1
ANKRD13D	0.12145	1
TUBA1C	0.121418	1
RALA	0.121327	1
GPX4	0.121287	1
GTF3C1	0.121224	1
ANAPC11	0.121173	1
FLRT2	0.121024	1
MOV10	0.120994	1
ST6GAL1	0.120824	1
GPAT4	0.120747	1
TBL1X	0.120395	1
ABCG2	0.120355	1
MYCT1	0.120262	1
PHF20L1	0.120196	1
ATP11B	0.120131	1
CCT4	0.120104	1
TMSB10	0.119568	0.239906
PPARD	0.119548	1
SAP30L	0.119475	1
LMO2	0.119141	1
UBP1	0.119084	1
PRKX	0.119044	1
AKT2	0.118995	1
EFNB2	0.118907	1
MT1F	0.118278	0.0602107
PSMB6	0.118219	1
PXN	0.118128	1
HDAC1	0.11799	1
AP1G2	0.117839	1
TINAGL1	0.117783	1
VIM	0.117781	0.238905
CNKSR3	0.117732	0.021339
SERBP1	0.1177	1
RALYL	0.117344	1
PPP1CC	0.117153	1
PTPRG	0.117151	0.00330878
GNAI3	0.11704	1
PITPNB	0.116822	1
TCAF2	0.116771	1
DSCAM	0.116658	1
NHSL2	0.116559	1
SAV1	0.11653	1
RALB	0.116523	1
GUK1	0.116487	1
TSPAN9	0.116391	1
ZBTB10	0.116292	1
SKI	0.11622	1
RIPOR1	0.116184	1
SCAF4	0.115881	1
ADAMTS1	0.115643	1
BNIP2	0.115518	1
EPN2	0.115425	1
PPM1L	0.115374	1
VPS37B	0.115357	1
ERG	0.115268	0.00499136
TNKS1BP1	0.115225	1
CLIP1	0.115223	1
POLR2J	0.115042	1
TRPC6	0.114879	1
PHF6	0.114757	1
CREBRF	0.114724	1
SNAP23	0.114542	1
MAMDC2	0.114541	1
NRP2	0.11447	1
RPS20	0.114035	1
PSMD8	0.114031	1
VSIR	0.114004	1
PCDH7	0.113925	1
CDC42BPB	0.113778	1
FAM241A	0.113778	1
MVP	0.113538	1
PLXNB2	0.11332	1
PPP1R18	0.113264	1
IL4R	0.113124	1
LASP1	0.113109	1
PLLP	0.112941	1
COL19A1	0.112918	1
CADPS2	0.112737	1
SIN3B	0.112641	1
RPL27	0.112636	1
TRPM3	0.112441	1
SMAD5	0.112372	1
MTIF3	0.112336	1
OSMR	0.112191	1
RAI14	0.111909	1
ITGAV	0.11187	1
ZNF592	0.111854	1
MX1	0.111664	1
LAMB2	0.111655	1
YLPM1	0.11162	1
NPIPB5	0.111618	0.0941145
FOS	0.111448	0.382524
SNRPG	0.111269	1
VASH1	0.111265	1
RBFOX2	0.111074	1
SLCO2B1	0.110928	0.0532977
LINC01004	0.110787	1
FAT4	0.110697	1
RB1	0.110557	1
MFAP3	0.110382	1
IRF7	0.110331	0.892776
AC090517.4	0.110316	1
EHD2	0.110314	1
ORC2	0.110234	1
DDX24	0.110053	1
FAM120A	0.109924	1
BICD1	0.109816	1
SMURF2	0.109725	1
EFNA1	0.109712	0.0134952
PPM1H	0.109645	1
ENTPD4	0.109593	1
SSU72	0.109592	1
RAB22A	0.109542	1
LAMTOR1	0.109383	1
SOCS4	0.109378	1
PDS5B	0.109288	1
RBM42	0.109097	1
HPCAL1	0.10899	1
SPIDR	0.108857	1
NCL	0.108785	1
CCDC186	0.108775	1
ELF1	0.10859	1
DENND2A	0.108461	1
BSDC1	0.108395	1
CDK17	0.108394	1
SEC24B	0.108368	1
CREM	0.108303	1
PGK1	0.108294	1
FYN	0.108277	1
2009-09-01	0.107865	1
H2AFZ	0.107783	0.571378
RPL35	0.107633	1
RPS3	0.107551	1
MLLT1	0.107531	1
NELFE	0.107419	1
DR1	0.107418	1
PPP1R14B	0.107354	1
REEP3	0.107343	1
ARID5A	0.107318	1
CLIC4	0.107024	1
PIM3	0.10696	1
CDK5RAP2	0.10687	1
IL13RA1	0.106798	1
WTAP	0.106775	1
ITGA6	0.106674	0.547637
INTS11	0.106646	1
CDH20	0.106583	1
PML	0.106572	1
ATP6V1A	0.106377	1
RNF115	0.106216	1
ANKRD40	0.106188	1
NFKBIA	0.106168	1
TOR1AIP2	0.106046	1
PIK3R3	0.105711	0.0257026
IQCJ-SCHIP1	0.105665	1
CCT3	0.105619	1
SLC25A3	0.105505	1
MLLT6	0.1055	1
NIPBL	0.105488	1
PDIA3	0.105409	1
TSSC4	0.105397	1
KIZ	0.105337	1
TPST1	0.105287	1
SAMM50	0.105279	1
STX2	0.105242	1
DIP2A	0.105224	1
MPZL1	0.105182	1
SEC31A	0.105046	1
NFIA	0.105001	1
CCNY	0.104966	1
MAN1A1	0.104942	1
DSE	0.104863	1
EXTL3	0.104862	1
GSDMD	0.104837	1
ABHD5	0.104727	1
TMEM179B	0.104455	1
DNM3	0.10444	1
CALR	0.104437	1
FAM177A1	0.104399	1
SMIM37	0.104229	1
BCL3	0.104194	1
COBLL1	0.104128	0.0895071
PIK3CA	0.103907	1
KMT2E	0.103619	1
SF3B1	0.103599	1
GAS2L1	0.103415	1
RPL38	0.103348	1
SELENOK	0.103316	1
DDIT4	0.103089	1
ZNFX1	0.103005	1
PTPN12	0.102841	1
GSTP1	0.102794	1
BAIAP2L1	0.102729	1
MAGI3	0.102614	1
FXR2	0.102535	1
MALT1	0.102521	1
POLE4	0.102508	1
SKIL	0.102417	1
NREP	0.102412	1
MPST	0.10212	1
HBP1	0.102115	1
IRF2BPL	0.102114	1
ACOX1	0.102082	1
PAM	0.102069	1
RNPEPL1	0.102051	1
CRK	0.101932	0.113646
LUC7L2	0.101911	1
EEF1A1	0.101895	1
CASP8AP2	0.101894	1
PLPP1	0.10172	1
RPS2	0.101566	1
EIF2S2	0.10155	1
LRRTM4	0.101521	1
SH3BGRL3	0.101512	1
MBOAT7	0.101452	1
ATP5PB	0.10143	1
FGR	0.101401	0.449786
NEDD9	0.101302	1
OPA3	0.101275	1
SLC47A1	0.101216	1
NLK	0.101044	1
AC018816.1	0.10101	1
ZNF652	0.100781	1
AL136531.2	0.100432	1
OAZ2	0.100173	1
TSTA3	0.100169	1
ZXDC	0.100062	1
TAF10	0.0999437	1
SLCO3A1	0.0999404	1
VPS35L	0.0998561	1
UBXN4	0.0996116	1
ORAI1	0.0995435	0.0500751
WDFY1	0.0994752	1
HAGH	0.0994123	1
N4BP1	0.0993638	1
SIRT2	0.0990568	1
BHLHE40	0.0987817	1
MGST2	0.0986709	1
TM6SF1	0.0985782	1
RASSF1	0.0983235	1
NRXN1	0.0982858	1
LARP7	0.0982411	1
PCBD1	0.0982258	0.489268
OSBPL1A	0.0980676	1
OPTN	0.0977707	1
NAPA	0.0977257	1
SESN1	0.097478	1
RAP1B	0.0971308	1
ANKRD12	0.0971201	1
PTPA	0.0970979	1
LATS2	0.0970975	1
FRAS1	0.0970712	1
CTBP2	0.0970142	1
PHIP	0.0969445	1
ECHDC2	0.0966451	1
CDKN1B	0.0964697	1
CWF19L2	0.0964694	1
ACVR2A	0.0964405	1
RC3H2	0.0964028	1
RARRES2	0.0963793	1
IFI27	0.0963526	0.0132889
LRRC41	0.0961997	1
FAM168B	0.0961821	1
LCORL	0.0961806	1
CA5B	0.0960221	1
TRABD	0.095953	1
EMSY	0.095845	1
LMBR1	0.0958357	1
CD46	0.0957984	1
CCDC117	0.0955866	1
CHMP1A	0.0954616	1
ITPKB	0.0951276	1
INTS10	0.0950198	1
BRI3	0.0950046	1
UBXN1	0.0949449	1
DAZAP1	0.0947746	1
PDIA6	0.0947714	1
NUFIP2	0.094755	1
UBTF	0.0947185	1
AMOTL2	0.0946574	1
TIMP3	0.0945913	1
HNRNPK	0.0945524	1
HIP1R	0.0944082	1
CTDSP2	0.0943396	1
ANAPC16	0.094126	1
NFAT5	0.0941251	1
KPNA6	0.0940064	1
ZRANB1	0.0939865	1
ISYNA1	0.0939688	1
FBXL20	0.0938018	1
GNB2	0.0936638	1
LDLRAD3	0.0936563	1
HSPA12B	0.093396	1
KAZN	0.0933443	1
SMCO4	0.0933022	1
AMOTL1	0.0933022	1
RPGR	0.0932927	1
RASA2	0.0932432	1
RNF167	0.0931663	1
IL32	0.0931295	1
MYL12A	0.0930679	1
ELK4	0.0929623	1
TMBIM1	0.0929601	1
MBD3	0.0929316	1
LPCAT3	0.0928826	1
GLO1	0.0928634	1
MICU1	0.0928204	1
TRIR	0.0926666	1
RSRC1	0.0926216	1
GNAS	0.0926122	1
SNTG1	0.0922918	1
RAB14	0.0921413	1
TMCC3	0.0921238	1
SF3B2	0.0920025	1
IL6ST	0.0919817	1
ABLIM1	0.0919522	1
FAM118A	0.091852	1
UBN1	0.0918271	1
PRELID1	0.091702	1
YTHDF2	0.0916664	1
FARS2	0.0916426	1
SLC25A24	0.0916334	1
FMNL2	0.0916155	1
CDC5L	0.0913563	1
PCGF2	0.0913235	0.661733
CAPRIN1	0.0912284	1
SUPT5H	0.0912173	1
GPER1	0.0912063	1
MRPL1	0.0911498	1
WBP4	0.0911273	1
STAT5B	0.091	1
CNOT2	0.0909255	1
EML4	0.09092	1
MAPK14	0.0909005	1
SOAT1	0.0907712	1
POLG	0.0907325	1
EIF1AX	0.0907241	1
PPP1R9B	0.0906803	1
PON2	0.0905351	1
TP53BP1	0.090523	1
LNX2	0.0903912	1
PARP14	0.0902698	1
2005-03-01	0.0902255	1
TCF4	0.0901621	1
TGFB1I1	0.0900727	1
NCOA1	0.0900331	1
ERP29	0.0899682	1
ARAP3	0.0899336	1
ABHD3	0.0898664	1
PRICKLE1	0.0894241	1
ABHD13	0.0894102	1
EMP2	0.0889386	1
ADAMTS9-AS2	0.0888781	1
STIM2	0.0888053	1
CHST12	0.0887054	1
PLA2G16	0.0886718	1
SLC25A1	0.0886531	1
PPP2CB	0.0883969	1
PAPOLA	0.0883643	1
PSIP1	0.0882759	1
CCAR1	0.0882291	1
CSGALNACT2	0.0882231	1
ISCA1	0.0881175	1
TMED5	0.0880639	1
BRK1	0.0880357	1
SEC61B	0.0880054	1
VCP	0.0879848	1
SESTD1	0.0879802	1
PUM3	0.0879642	1
GRAMD1A	0.0879354	1
CTNNAL1	0.0877998	0.491132
ZNF33A	0.0877081	1
CEP112	0.0876707	1
CCT8	0.0875487	1
JTB	0.08753	1
THRAP3	0.0875033	1
C4orf3	0.0874914	1
CLIP2	0.087436	1
RIPOR3	0.0873749	1
AL365273.2	0.0873739	1
WDR60	0.0873241	1
ITGB1	0.0872911	1
AL390728.6	0.0872381	1
SEC62	0.087212	1
LARGE1	0.0872113	1
ERP44	0.0869903	1
NDUFS6	0.0867313	1
BTBD3	0.0867208	1
PRPF39	0.0867129	1
FN1	0.0866421	1
OSBP	0.0866213	1
HSF1	0.0865635	1
BTNL9	0.0865061	0.119467
PCSK7	0.0864117	1
DAP	0.0863537	1
UBR5	0.0863368	1
SF3A3	0.0863081	1
ARHGAP29	0.0861552	1
MIB1	0.086049	1
ARF1	0.0860237	1
CAPN1	0.0859204	1
FSD1L	0.0859085	1
LINC00486	0.0858451	1
TRIM8	0.0858367	1
ARFGAP3	0.0856834	1
PAFAH1B2	0.0856103	1
UNC45A	0.0855802	1
PSMD11	0.0852938	1
ANKRD33B	0.0852559	1
TIMP1	0.0851501	1
SMC3	0.0851141	1
SMARCC1	0.0851062	1
CDR2	0.0851004	1
HIVEP1	0.0850909	1
POGK	0.0850823	1
RPA1	0.0850811	1
SPRYD3	0.0850568	1
PRRC2B	0.0846818	1
TAPT1	0.0846654	1
HIC1	0.0845416	1
KCTD15	0.0844961	1
SERPINB6	0.0843004	1
TMED9	0.084188	1
AUP1	0.0841011	1
ZNHIT6	0.0840792	1
KCTD3	0.0839991	1
JUND	0.0839448	1
FAM107A	0.0838096	0.00947998
TENT5A	0.0834683	1
KIAA1549	0.0833023	1
NOVA1	0.0832651	1
MAGED2	0.0832488	1
TMEM204	0.0831773	1
NR3C1	0.0831597	1
DLGAP4	0.0830326	1
DIAPH1	0.0829587	1
RRAS	0.0829166	1
ABHD17A	0.0828191	1
SLC25A27	0.082809	1
ZYX	0.0827966	1
DICER1	0.0827396	1
FRMD8	0.0826353	1
GNG11	0.0826215	1
U2AF2	0.0826167	1
PPP5C	0.0825285	1
KIAA1671	0.0824045	1
SYNM	0.0823232	1
PQLC1	0.0823095	1
GOLM1	0.0822831	1
FAM50A	0.0822703	1
CAPNS1	0.0819982	1
BEND7	0.0819258	1
ZIC2	0.0817924	1
TSHZ3	0.0817912	1
RHOG	0.0817857	1
MCPH1	0.0816557	1
IPMK	0.0816261	1
KCTD2	0.0815361	1
RTRAF	0.0815288	1
DEK	0.0815236	1
ST7	0.0815184	1
RUNDC3B	0.0814904	1
NFKB1	0.0814357	1
PPM1F	0.0812965	1
STPG2	0.0812915	1
DYNC1H1	0.081022	1
RNF111	0.0808542	1
POLDIP3	0.0808169	1
KHDRBS2	0.0807606	1
MAOA	0.080758	1
MORF4L1	0.080697	1
NDUFS7	0.0806492	1
TAB3	0.0806306	1
RAB5A	0.0806287	1
RALY	0.0804869	1
ARHGEF2	0.0804331	1
MIA3	0.0803737	1
FASTK	0.080124	1
FAM69A	0.0801225	1
GBA2	0.0800757	1
PPP1R13B	0.0800534	1
TRIM13	0.0799506	1
CEP162	0.07994	1
ANGPTL4	0.0798925	1
RPS3A	0.0798665	1
ALKBH7	0.0796878	1
HECA	0.0795747	1
RNASE1	0.0795708	1
ACO1	0.0795201	1
EXOC6B	0.0794922	1
CCT7	0.0794533	1
CSMD3	0.0793907	1
AC008014.1	0.0793364	1
NRDC	0.07933	1
RPL29	0.0792594	1
CCT6A	0.0791678	1
SULF2	0.0790984	1
LYPLA1	0.0790944	1
DNM2	0.0790729	1
AC097376.2	0.0790635	1
JMJD1C	0.0789282	1
KMT2A	0.0789196	1
TPT1	0.0787867	1
ERMP1	0.0787441	1
KIAA1324L	0.0786795	1
NFATC3	0.0786189	1
ZZEF1	0.0784483	1
RAD21	0.0784314	1
CDYL2	0.0784158	1
ZC3H13	0.0782703	1
SAP30BP	0.0782459	1
RAI2	0.0782315	1
NDUFA12	0.0782029	1
PSMD2	0.0781457	1
BBS9	0.0781271	1
GOLGB1	0.0779019	1
KDM5A	0.0778298	1
SP110	0.0777451	1
ARPC1B	0.0777426	1
SMIM12	0.0775152	1
MTMR6	0.0772423	1
FERMT2	0.0771953	1
YPEL5	0.0771543	1
TRPM7	0.0770767	1
SPOCK2	0.076934	1
LARP4	0.0768744	1
MDGA2	0.076872	1
MINDY2	0.076818	1
NDUFB10	0.0767808	1
TMEM230	0.0767322	1
WDR1	0.0766383	1
EXT1	0.0765481	1
XRCC4	0.0764671	1
LSM4	0.0764579	1
OCLN	0.0764097	1
MGAT4A	0.0762387	1
CD58	0.0760687	1
PCGF3	0.0759632	1
GNPTAB	0.075892	1
NET1	0.0758577	1
FGF14	0.0758164	1
SYNGAP1	0.0757867	1
IFITM3	0.0757861	1
ZFAND3	0.0757483	1
RAN	0.0756399	1
CPSF7	0.0756336	1
NOL8	0.0756313	1
YAF2	0.0755918	1
CMTM6	0.0755521	1
SOD2.1	0.0755445	1
NR2C1	0.0755228	1
P4HA1	0.0754957	1
CLEC16A	0.0754843	1
EWSR1	0.0754025	1
JUNB	0.0753317	1
PLSCR4	0.0752467	1
HMGB1	0.0750512	1
SYTL4	0.074921	1
IARS2	0.0748996	1
RPRD1A	0.0748473	1
SOCS3	0.0746749	0.130549
GADD45GIP1	0.0746721	1
FANCC	0.0746407	1
HDAC8	0.074535	1
HMBOX1	0.0745227	1
AURKAIP1	0.0744754	1
TRAF6	0.0744582	1
ZDHHC20	0.0744317	1
XRCC5	0.0743887	1
RHOT2	0.0742603	1
PIAS1	0.0741722	1
ASXL1	0.0740529	1
USP8	0.0740371	1
RNF169	0.0739269	1
UPF1	0.0738873	1
CALCRL	0.0738593	1
KANK2	0.0738242	1
MAP4K2	0.0736554	1
C19orf53	0.0735174	1
SSRP1	0.0733541	1
FLNB	0.0733351	1
RSBN1L	0.0732859	1
TUBA4A	0.0731278	1
CFAP97	0.0731079	1
SIK3	0.0730755	1
PFN1	0.0729879	1
MOB1A	0.0729268	1
ZNF358	0.0728775	1
KLHDC3	0.0728623	1
RAB2A	0.0728524	1
CNDP2	0.0727949	1
GABPA	0.0727609	1
BAZ1B	0.072748	1
AGPAT1	0.0726831	1
RPL35A	0.072661	1
LRRK2	0.0726485	1
IQSEC1	0.0726062	1
OTUD5	0.0724935	1
YME1L1	0.0723907	1
ESRRA	0.0723882	1
MRFAP1	0.0723765	1
PRPF4B	0.0723332	1
UBALD2	0.0723244	1
RPS14	0.0723045	1
OTUD7B	0.0721563	1
DMPK	0.0721444	1
CRY1	0.0721192	1
APRT	0.0721128	1
PKN2	0.0719528	1
GIT1	0.0719392	1
S1PR3	0.0718983	1
POLR2F	0.071792	1
SH3BP4	0.0717908	1
DYNLT3	0.0716373	1
SMAD1	0.0716356	1
EPHA2	0.0715939	1
TM9SF2	0.0715334	1
MAPKBP1	0.0715022	1
MFSD10	0.0714782	1
SCAND1	0.0714346	1
TMX3	0.0713928	1
AGFG1	0.0713306	1
GOLGA4	0.0711867	1
LUZP1	0.0710943	1
USP54	0.0710297	1
MBOAT2	0.0710125	1
RBBP4	0.0710014	1
SS18	0.0709903	1
CENPP	0.0709849	1
UACA	0.0709537	1
ELOB	0.0709156	1
PLEKHM2	0.0708694	1
IGFBP4	0.070846	1
SERPINB9	0.0708331	1
TAX1BP1	0.0706959	1
EIF1	0.0706171	1
FGD5-AS1	0.0705004	1
MYO10	0.0704394	1
H2AFJ	0.0703598	1
ABTB1	0.0703514	1
USF3	0.0702143	1
PPM1G	0.0701225	1
CALD1	0.0701012	1
SMG5	0.0700328	1
CPNE1	0.0699176	1
UBE4A	0.0698691	1
WDTC1	0.0698646	1
TRIP12	0.0697655	1
SMAD6	0.0697128	1
ECE1	0.0696809	1
SMIM14	0.0696768	1
MOB2	0.0696637	1
AGPAT4	0.0696607	1
MID1	0.0696342	1
GALNT17	0.0693831	1
TAF7	0.0693774	1
PSMB5	0.0693387	1
UBE2A	0.0692636	1
IRF3	0.069255	1
CHD1L	0.0691952	1
PAK3	0.0691305	1
VPS13B	0.0691207	1
STARD8	0.0689305	1
CUTA	0.0688613	1
RANBP9	0.0686253	1
COPS2	0.0685252	1
CSNK1D	0.0684681	1
SH2D3C	0.0684574	1
ECPAS	0.0683398	1
ATP5MG	0.0683204	1
ENTPD1	0.0682908	1
RPS13	0.0682235	1
WNK1	0.068202	1
YPEL2	0.0681796	1
KLF10	0.0681476	1
TMC6	0.0679795	1
COL1A2	0.0679791	1
PPP3CA	0.0678415	1
PRKACB	0.0678305	1
ADRM1	0.0677366	1
CPT1A	0.0677235	1
RPS11	0.0677121	1
SLC16A2	0.0676727	1
VTA1	0.0676028	1
ADD1	0.0674912	1
MIGA1	0.0674332	1
PGRMC2	0.0674152	1
BRD4	0.0673741	1
FYTTD1	0.0673535	1
PURB	0.0673246	1
POLR2H	0.0672748	0.998091
MRPS5	0.0672699	1
TPP1	0.0672234	1
PDE1A	0.0669497	1
ACTR3	0.0667531	1
TGFB1	0.0667218	1
EGFR	0.0666999	1
MED13	0.0666543	1
HNRNPUL1	0.0666453	1
GNB4	0.0665597	1
PBXIP1	0.0665449	1
PPP2R5E	0.0664235	1
RPS4X	0.0663923	1
DIS3	0.0663669	1
JOSD1	0.0663511	1
CSK	0.0663358	1
DYNC1I2	0.0662761	1
FNBP1L	0.0662411	1
ANXA2	0.0661369	1
ATG2B	0.0660888	1
FIS1	0.0657928	1
PRICKLE2	0.0657888	1
SURF4	0.0656558	1
KLF6	0.0656422	1
ATP6V1H	0.0656057	1
PPP1CB	0.0655908	1
UBE2I	0.0655605	1
MSRA	0.0655327	1
WWP1	0.0654661	1
GAN	0.0653669	1
CASP4	0.0653585	1
DOCK1	0.06535	1
SHISA5	0.0652997	1
HNRNPF	0.0652499	1
GRM5	0.0649	1
RAP2A	0.0648344	1
CUX1	0.064648	1
TMEM30A	0.0646428	1
RGS12	0.0645927	1
KLF3	0.0644094	1
DAG1	0.0643964	1
SATB2	0.064364	1
IER5L	0.0643493	1
PUF60	0.0643316	1
TMEM120A	0.0642961	1
LRRTM3	0.0642922	1
SEC16A	0.0642882	1
SBDS	0.0641818	1
MTOR	0.0641718	1
KDM7A	0.0641183	1
ACER3	0.0640677	1
MAF1	0.0640295	1
FAM213A	0.0640164	1
SMDT1	0.0639502	1
CPSF2	0.063948	1
FAM133B	0.0638057	1
CHTOP	0.0637515	1
PDPR	0.0637035	1
UBE2D2	0.0636403	1
MFSD14B	0.0636151	1
PGR	0.063486	1
WDR44	0.0634446	1
STAT6	0.0634079	1
PDE7A	0.0633511	1
SMC1A	0.0632847	1
TBC1D19	0.0632515	1
LRP6	0.0632481	1
RFTN2	0.0632137	1
ARMC8	0.0632011	1
NFATC2IP	0.0631912	1
PPP6R3	0.0631469	1
TRAK1	0.0631445	1
SERF2	0.0630846	1
MED4	0.0630387	1
ASCC3	0.0630046	1
BMT2	0.0629736	1
ICE1	0.0629448	1
SNX19	0.0627884	1
CAMKK2	0.0627774	1
TRRAP	0.0626738	1
PBX3	0.0626099	1
PCGF5	0.0625604	1
LEF1	0.0625193	1
CAPN2	0.0624121	1
KLF12	0.0623272	1
FRYL	0.06227	1
ZBTB46	0.0622547	1
PARVB	0.0621135	1
OST4	0.0620517	1
MXI1	0.061969	1
PCBP1	0.0619143	1
OBSCN	0.0618612	1
SERTAD2	0.0618448	1
MAPKAP1	0.061827	1
TMEM245	0.0616077	1
LYPLA2	0.0615577	1
ANO10	0.0614701	1
SPOPL	0.0614469	1
ST8SIA4	0.0613995	1
UBE2G2	0.0613486	1
MTA3	0.0613393	1
CCDC12	0.0612744	1
NUPR1	0.0610422	1
ZNF706	0.060963	1
ARAP2	0.0607127	1
PHKB	0.0606163	1
POLR1D	0.0605283	1
ZNF704	0.0605266	1
DNAJB2	0.0604178	1
CDH12	0.0603945	1
MYO9B	0.0603595	1
SMAD2	0.06021	1
BAP1	0.0601257	1
NELFB	0.0600238	1
ZADH2	0.059943	1
CLIC2	0.0599317	1
EHBP1	0.0598873	1
PDPK1	0.0598479	1
EPB41L5	0.0597313	1
ITSN2	0.0594866	1
ZBTB8OS	0.0594304	1
CYLD	0.0593524	1
SCYL2	0.0593374	1
DCAF10	0.0592708	1
UBXN2A	0.0592562	1
HDLBP	0.0591935	1
STX3	0.0591444	1
GPBP1	0.0589366	1
SUMO3	0.0588803	1
ILF3	0.0588567	1
METTL9	0.0588122	1
LIN52	0.0587787	1
NUP98	0.058744	1
RBAK-RBAKDN	0.0587293	1
DENND4C	0.0586681	1
PDCD4	0.0585705	1
LHFPL2	0.0585615	1
MGA	0.0585065	1
CNTN5	0.0583432	1
AFTPH	0.0583037	1
KHDRBS1	0.0581624	1
NEO1	0.0581593	1
NEK10	0.0581334	1
SGSM2	0.0580438	1
PGAP1	0.0580208	1
TTN-AS1	0.0579471	1
TRPC4AP	0.057938	1
SRRM3	0.0578067	1
SMAD7	0.0576598	1
LITAF	0.0576561	1
ZMIZ1	0.0576547	1
CAMTA2	0.0576543	1
LTN1	0.0575895	1
WBP2	0.0575549	1
AL138686.1	0.0574908	1
AMBRA1	0.0574852	1
MYO15B	0.0574583	1
FAM219A	0.0574478	1
JAM2	0.0573749	1
HMGN1	0.0572244	1
ZC3H14	0.0571529	1
AL158152.2	0.0570554	1
DNAJB14	0.0570215	1
NAV2	0.0569058	1
SMAP1	0.0567495	1
ARL6IP4	0.0567493	1
CHMP2A	0.0566699	1
SOX18	0.0564571	1
SMAD9	0.0563967	0.904765
FAM91A1	0.0563721	1
BCAT2	0.0563115	1
GHR	0.056254	1
DYNLRB1	0.056215	1
KRR1	0.0561978	1
BAIAP2	0.0561616	1
B2M	0.0561526	1
MPRIP	0.0561176	1
SOS2	0.056002	1
USP37	0.0559358	1
PPP1R12C	0.0559293	1
FNDC3B	0.0557875	1
SARAF	0.0557125	1
TNS2	0.0556426	1
KIF13B	0.0554738	1
ISG15	0.0554012	1
HUS1	0.0553864	1
TCEAL9	0.0553153	1
C18orf25	0.0551553	1
APOO	0.0550562	1
KCNQ5	0.0550107	1
DCUN1D4	0.0549746	1
CCNC	0.0549474	1
IL17RA	0.0549249	1
EIF3E	0.0547749	1
ASH1L	0.0547548	1
TOP1	0.0547338	1
EEF2	0.0547059	1
RPL37	0.0546094	1
GJC1	0.0545383	1
SRSF11	0.0545066	1
DAPK1	0.0545049	1
NRIP1	0.0544266	1
RABAC1	0.0544186	1
RPS15	0.0544093	1
RSBN1	0.0543881	1
HNRNPAB	0.054175	1
RAD23B	0.0541672	1
AP2B1	0.0541145	1
TMTC2	0.0540182	1
DCAF6	0.0539956	1
STARD3NL	0.0539783	1
MIB2	0.0539105	1
KPNA4	0.0539	1
TBCD	0.0538656	1
CLPTM1	0.0538591	1
ATRAID	0.0537857	1
AC006978.2	0.0537718	1
FBH1	0.0537109	1
MRPL14	0.0537075	1
OXSR1	0.0536647	1
JAK1	0.0536451	1
SAE1	0.0533242	1
CAB39	0.0532635	1
GNL1	0.0532403	1
KANSL1L	0.0531922	1
PIAS2	0.0529711	1
INPPL1	0.0529433	1
FAAP20	0.0528885	1
MYO1D	0.0526803	1
VPS50	0.0526278	1
CEP128	0.0526012	1
B3GNT2	0.0524854	1
POLR2A	0.0524667	1
CERK	0.0524344	1
SNX24	0.052434	1
IFNAR1	0.0523552	1
MAPK11	0.0522089	1
ATP9A	0.0521227	1
TNFRSF10B	0.0518832	1
RPS23	0.0518744	1
TAZ	0.0517581	1
C1orf56	0.0517245	1
TMUB1	0.051533	1
PCMTD1	0.0514478	1
EIF3J	0.0514019	1
NDUFB7	0.0513949	1
AC007388.1	0.0513772	1
ZFR	0.0513292	1
SMNDC1	0.0512549	1
CALU	0.0512191	1
WDR6	0.0511674	1
GLIS3	0.0509082	1
OGT	0.0507998	1
FBXO25	0.0507799	1
CUL4A	0.0507773	1
USP31	0.0507174	1
VEZF1	0.0507111	1
SHE	0.0506798	1
MTMR9	0.0506363	1
BICC1	0.0505196	1
AC010894.3	0.050468	1
PCID2	0.0504352	1
SPPL2A	0.0503307	1
COMT	0.0503183	1
TUBA1A	0.0502636	1
SLC38A3	0.0501936	1
PACS2	0.050166	1
CWC22	0.0501486	1
MAPK8	0.0500799	1
RGS5	0.0500702	1
NCKAP1	0.0500182	1
SMYD2	0.0500015	1
C1orf43	0.0499912	1
GLG1	0.0499728	1
YTHDC2	0.0499719	1
NDUFAF6	0.0499576	1
RAB30	0.0499088	1
EED	0.0498687	1
ATP5F1B	0.0498681	1
CFLAR	0.0498281	1
AC007319.1	0.0496904	1
RAB3GAP1	0.0496645	1
CTTN	0.0496376	1
TENT4A	0.0496087	1
PCNP	0.0495229	1
IBTK	0.0494744	1
QSER1	0.0494221	1
NEK11	0.049196	1
GTF2I	0.0491603	1
HNRNPU	0.049138	1
FRMD6	0.04912	1
SLC44A2	0.04904	1
CSNK1G3	0.0490124	1
FUNDC2	0.0488569	1
MAPK3	0.048847	1
TMEM65	0.0488274	1
MCMBP	0.0487524	1
CYTOR	0.0487157	1
HLA-C	0.0486953	1
PPP2R2A	0.0486798	1
MAP4K5	0.0486507	1
NOSTRIN	0.0485833	1
EXOSC6	0.0484827	1
PCBP2	0.0483678	1
UBA52	0.04832	1
S100A10	0.0483104	0.242642
ETF1	0.0482955	1
KLHL28	0.0482673	1
PPP4R3B	0.0482524	1
USP10	0.0481722	1
FGFR1	0.0481031	1
ZNF608	0.0480983	1
ZNRF1	0.0479493	1
MCF2L	0.0479438	1
ZBTB44	0.0479321	1
AGAP1	0.0479055	1
TDRD3	0.0478889	1
ZNF141	0.0478182	1
TAOK1	0.047816	1
CCSER2	0.0475395	1
ADGRG1	0.0475348	1
PDXDC1	0.0475238	1
STK24	0.0474847	1
FAM107B	0.0474199	1
YBX1	0.0473305	1
AC092691.1	0.0472085	1
UFM1	0.0471677	1
BAD	0.0471088	1
MICAL3	0.0470706	1
NOP10	0.0470253	1
CEP57	0.0470005	1
EIF5	0.046936	1
STK10	0.0468379	1
FBXO33	0.0467349	1
PARP9	0.046646	1
UBE2G1	0.0466382	1
M6PR	0.0465583	1
TMED2	0.0465452	1
AP1G1	0.0463297	1
GTF3C3	0.0463116	1
PLOD1	0.0462913	1
RYR2	0.0462541	1
APPL1	0.0461435	1
NDUFV1	0.046122	1
RASGRF2	0.0460373	1
NSL1	0.0460174	1
TRIM26	0.0460088	1
VPS13D	0.0458769	1
GRIP1	0.0458617	1
ARNT	0.0458501	1
NLRP1	0.0458113	1
DHRSX	0.0457419	1
MICU2	0.0456316	1
SREK1IP1	0.0456142	1
RGS7BP	0.0455953	1
PLOD3	0.0455635	1
DCTN5	0.0453956	1
GTF2H1	0.0453941	1
ROCK2	0.0453107	1
ARL15	0.045218	0.125187
FAM171A1	0.0451683	1
PAXX	0.0450446	1
MED28	0.0450212	1
MZT2B	0.0450114	1
MTHFR	0.0449914	1
ARMH4	0.0448976	1
STARD13	0.0448494	1
RBX1	0.0447413	1
POM121	0.0447268	1
NAB2	0.0447019	1
TWSG1	0.0446677	1
NEK9	0.0444113	1
KLHL7	0.0443704	1
GRM3	0.0443512	1
SUMO1	0.0443012	1
KIAA0355	0.0442862	1
SAMD4B	0.0442623	1
SETD7	0.0442474	1
PRKCE	0.0442474	1
MAP3K6	0.0442362	1
ETV6	0.0442199	1
EIF3A	0.0441159	1
FCHO2	0.0440872	1
NEGR1	0.0440226	1
SIRT1	0.0439219	1
AP5M1	0.0438182	1
AC002070.1	0.0437439	1
MIR181A1HG	0.0437371	1
ARID1B	0.0436879	1
FBXO3	0.0436873	1
SCARB2	0.0436718	1
ATRX	0.043664	1
NDRG2	0.0436444	1
AL592183.1	0.0436373	1
AFDN	0.0436351	1
IQCB1	0.0435994	1
ACSL5	0.043543	1
ZFYVE28	0.0435126	1
CHMP4B	0.0434901	1
MIER2	0.0434306	1
ATF6	0.0433848	1
TMEM87A	0.0433802	1
JUN	0.0433793	1
GNB1	0.0433774	1
SLAIN2	0.0433235	1
ATG4B	0.0432901	1
2008-03-01	0.0432787	1
TMED10	0.0432198	1
LRRC4C	0.0431921	1
DYNC1LI1	0.0431907	1
ZNF462	0.0431735	1
DAAM1	0.0431729	1
LEMD3	0.0430791	1
C5orf24	0.0429071	1
CERS5	0.042898	1
STXBP6	0.0428721	1
SNAPC3	0.0428633	1
ANKRD28	0.042852	1
ANKFY1	0.0428439	1
HNRNPA1	0.0427978	1
ITGA1	0.0427803	1
THRA	0.0427463	1
IFI16	0.0427323	1
SLC23A2	0.0427069	1
DNAJC3	0.0426199	1
DPM3	0.0426188	1
ADI1	0.0424138	1
VPS13A	0.0423974	1
PLEKHA5	0.042348	1
HNRNPA2B1	0.0422535	1
MAP3K4	0.0421934	1
SNRPB	0.0421381	1
NCEH1	0.0419214	1
STARD7	0.04191	1
SRSF4	0.0418245	1
LRBA	0.0417921	1
ACBD3	0.0417901	1
BCR	0.0417486	1
BMS1	0.0417477	1
PNPLA2	0.0416127	1
MAZ	0.0415529	1
ANKRD26	0.0414816	1
MIRLET7BHG	0.0414373	1
PHACTR4	0.0414021	1
MPG	0.0413932	1
ZSWIM6	0.0413241	1
HLF	0.0412987	1
METTL26	0.0412932	1
CPED1	0.0412588	1
ELAVL1	0.041247	1
ZNF609	0.0412077	1
TDRP	0.0411581	1
CASC4	0.04114	1
CERS2	0.0411165	1
OTUD4	0.0410453	1
CTTNBP2NL	0.0407948	1
KANSL1	0.0407822	1
GTF2A2	0.0407401	1
FOXF2	0.0406937	1
LAMP2	0.0406245	1
MYLK	0.0406192	1
API5	0.0405922	1
THUMPD1	0.0405795	1
LMAN1	0.0405737	1
NARF	0.040565	1
CCT2	0.0404968	1
FSTL1	0.0404117	1
COPB1	0.0403664	1
SH3BP2	0.040356	1
PPP4R2	0.0403018	1
ENDOD1	0.0402615	1
CLTC	0.0401102	1
LMNA	0.040007	1
FMNL3	0.0399937	1
ESRRG	0.0398755	1
SFPQ	0.0398447	1
RNF144A	0.0398126	1
SNED1	0.0398119	1
FBXO7	0.0398012	1
CCND2	0.0397138	1
HADHA	0.0396919	1
STAG2	0.0394247	1
RBM12B	0.0393618	1
UBE2Q2	0.0393584	1
RBPJ	0.0393512	1
EI24	0.0393484	1
RANBP2	0.0392711	1
TFEB	0.0392104	1
PITPNM2	0.0390984	1
CDK10	0.0389759	1
IGFBP6	0.0389511	1
SOCS5	0.0388987	1
ANKRD36B	0.0388732	1
RSU1	0.0388149	1
PDP1	0.0388062	1
WDR43	0.0387889	1
SLMAP	0.0387849	1
RAD23A	0.0387646	1
FAM85B	0.0387589	1
ANO5	0.0386797	1
SDHA	0.0386083	1
CNOT8	0.0385306	1
CASK	0.0384499	1
DCC	0.0384358	1
SLC35F5	0.0383616	1
RFC3	0.0382763	1
MAP2K3	0.0382691	1
PPP1R16B	0.0381744	1
SIVA1	0.03816	1
CDH5	0.0381172	1
NDUFAF3	0.038093	1
SLC38A10	0.0380882	1
CSTB	0.0380765	1
CLSTN2	0.0380008	1
SRGN	0.0379638	1
MTM1	0.037892	1
GIMAP4	0.0378647	1
TBX3	0.0377951	1
SPEN	0.0377505	1
FKBP9	0.0377116	1
GALK2	0.0376817	1
GIMAP7	0.0376143	1
TAP1	0.0376054	1
TIMM13	0.0375972	1
SLC19A3	0.0375771	1
EEF1B2	0.0373581	1
TRAM2	0.0372723	1
ARF4	0.0372431	1
DDX5	0.0372316	1
ZMYM4	0.037124	1
SIMC1	0.0371076	1
MFN2	0.0370002	1
SPATS2	0.0368124	1
PRTG	0.0367922	1
FGD6	0.0367563	1
UBQLN1	0.0367152	1
NMT2	0.0367084	1
COPB2	0.0364982	1
MGLL	0.0364218	1
F11R	0.0363776	1
BAZ1A	0.0363483	1
EEF1D	0.0362628	1
STARD3	0.0362376	1
COLGALT1	0.0361503	1
PPIG	0.0361166	1
CMC1	0.0359945	1
GCLC	0.0359329	1
GABPB1	0.0359296	1
PARP12	0.0358621	1
RAB31	0.035719	1
HERC3	0.0357186	1
AL133523.1	0.0356823	1
VRK2	0.0356092	1
PDGFB	0.0354955	1
CDA	0.035462	1
MSRB3	0.0354544	1
ANAPC10	0.0354144	1
FAM208B	0.0352869	1
YEATS2	0.0351847	1
MINK1	0.0351823	1
OSTM1	0.0351642	1
CAV2	0.0351487	1
RPL7	0.0351141	1
VEGFB	0.0350983	1
PNRC1	0.0350958	1
CHMP5	0.0350809	1
MAP1LC3B	0.035043	1
GNA12	0.0350299	1
LPCAT1	0.0350137	1
C19orf66	0.0349475	1
KIAA1551	0.0349078	1
VPS51	0.0348341	1
PTBP2	0.0346261	1
SNU13	0.0345954	1
RAB21	0.0345557	1
KTN1	0.0345225	1
BCLAF1	0.0344776	1
TNFAIP8L1	0.0344647	1
SGMS1	0.0343502	1
RCAN1	0.0343498	1
C9orf16	0.0343445	1
SELENOP	0.034324	1
TUBGCP3	0.0342567	1
RASGRP2	0.0342388	1
GMDS	0.0342328	1
TCP1	0.0340812	1
ATRNL1	0.033988	1
SECISBP2L	0.0339667	1
SH2B3	0.0339274	1
TUT7	0.0339229	1
[truncated: 3,359 more rows]

## Sheet: Excit
Gene	AD_vs_NC_log2fc	Adjusted_p_value
MT-ND3	0.451605	8.57254e-255
MT-CYB	0.383878	0
FP671120.1	0.376618	0
MT-ATP6	0.368942	0
MT-ND2	0.308211	4.04701e-279
ELK1	0.294152	0
PHYHIP	0.290313	0
CAMKV	0.278597	3.53435e-213
MAPK8IP2	0.266053	2.87507e-254
MT-ND4	0.264863	0
MT-ND4L	0.26413	8.46634e-211
MT-ND1	0.263764	0
TIMM23B	0.250116	1.96318e-17
SYNPO	0.244213	2.11939e-117
AL590434.1	0.243493	0
MT-CO2	0.231787	0
AC025159.1	0.229698	2.38867e-125
USP9Y	0.229371	1.17075e-253
LY6H	0.226552	2.93902e-134
KIF3C	0.209822	4.14831e-145
PDZD4	0.208939	3.86686e-124
MAP1A	0.205014	4.95582e-100
PPFIA3	0.198286	2.7293e-94
NLGN4Y	0.196797	1.20479e-224
PSD	0.195869	5.77396e-131
FBXO44	0.195134	1.01184e-94
ATP6V0D1	0.193373	1.36935e-92
INTS1	0.192422	3.30544e-62
ADGRB2	0.186762	3.70554e-95
H1FX	0.186277	8.65273e-95
ADD2	0.182386	4.52373e-98
CALCB	0.181119	8.08303e-93
SDK1	0.178355	4.14517e-49
REEP2	0.176742	9.0602e-75
AL078639.1	0.176387	5.67428e-73
ZBTB7A	0.175447	5.63692e-132
SCAMP5	0.175334	2.35233e-125
MAPK8IP3	0.173956	3.54638e-103
CHD5	0.169901	2.51411e-149
RANGAP1	0.169532	1.38158e-77
MT-ND5	0.169493	8.8543e-149
DNM1	0.169219	2.89101e-197
DPF1	0.1686	5.54497e-79
UTY	0.166791	3.5239e-150
MAPK8IP1	0.161748	3.8548e-66
C9orf16	0.160941	1.4837e-29
NCDN	0.160716	3.58855e-92
TFDP2	0.159594	9.9016e-40
PTMS	0.159586	1.56225e-66
PYGB	0.158931	3.98084e-58
AGAP3	0.158749	1.15949e-76
TTTY14	0.158394	2.81985e-158
GIT1	0.156735	2.70385e-53
CLTB	0.155404	3.68241e-51
CLIP2	0.152976	1.59293e-70
MRPL41	0.151793	6.44865e-42
BAIAP2	0.151109	3.93454e-54
CCDC85B	0.150971	6.51205e-48
LY6E	0.150536	4.24657e-64
MBOAT7	0.14982	1.0858e-46
NSMF	0.148521	1.45144e-48
RAB6B	0.148503	3.64796e-82
SNPH	0.148416	5.15785e-51
HPCAL4	0.147934	2.36665e-79
TEF	0.147629	1.93262e-88
AC124312.1	0.147619	1.04513e-140
IP6K1	0.147285	1.99005e-47
DGKZ	0.14477	1.50642e-69
EPN1	0.144538	3.34137e-47
TTC9B	0.143928	2.04697e-35
RASD2	0.143563	1.06294e-50
DPP7	0.143442	3.27019e-70
APBB1	0.14185	2.2603e-56
SSBP3	0.141544	4.05473e-62
NRXN2	0.141274	1.42232e-51
GPS2	0.140983	2.44386e-62
UBQLN4	0.140511	9.5937e-48
ATP6V0A1	0.140355	4.63597e-83
NISCH	0.139029	6.65555e-54
UBE2Z	0.138833	3.20422e-39
POLR2A	0.138676	6.92168e-56
AMPD2	0.137003	6.92357e-46
SGCZ	0.136834	0.000308905
GRIK5	0.134841	5.27121e-35
CEND1	0.134733	1.42968e-43
PNPLA6	0.134716	9.11666e-34
MAPK3	0.134453	3.82065e-40
PPP1R9B	0.134183	2.2515e-40
CRTC1	0.132996	7.04969e-41
YPEL3	0.132262	4.27922e-33
RIMS3	0.132253	4.02622e-42
RIMS4	0.131889	1.93038e-57
PER1	0.131803	1.78739e-30
GRIN1	0.131734	5.99666e-129
MBD3	0.131697	3.36485e-42
CYP46A1	0.13066	7.36476e-39
ENTPD6	0.130426	1.7505e-29
ARFGAP1	0.130354	5.69923e-27
NUAK1	0.129757	2.30208e-41
LINGO1	0.129687	7.99178e-233
DNAJB2	0.12953	8.30268e-30
FAM131B	0.129112	1.04522e-45
DUSP8	0.129004	2.14642e-32
LENG8	0.128538	2.92157e-18
SLC38A2	0.128485	2.27918e-30
TSC22D3	0.128379	1.94045e-48
SRCIN1	0.128369	2.36091e-48
RABL6	0.126341	1.23743e-38
MT-CO3	0.125988	0
IRS2	0.125692	1.45667e-41
NRGN	0.12497	7.61878e-88
PRKAR1B	0.124855	9.69513e-70
LRRC4B	0.124728	3.45106e-29
NAT8L	0.12471	1.30728e-35
LMO4	0.124429	7.16133e-62
LMO3	0.124379	1.2491e-57
AHDC1	0.124364	2.24123e-22
HARS	0.124149	6.17992e-13
HRH3	0.12411	1.14858e-38
DLG4	0.124039	5.75482e-29
DACH1	0.124033	1.58636e-20
FBXW5	0.123083	3.68035e-27
JPH3	0.12231	2.6382e-33
PRKCB	0.122267	5.99061e-109
TMEM63B	0.122135	4.30235e-33
FP236383.1	0.121872	1.96092e-238
CACNG8	0.120556	3.44039e-23
FTL	0.120278	1.52195e-32
SUPT5H	0.12024	1.21059e-28
TNPO2	0.119814	7.91508e-30
BRD2	0.119755	8.02592e-34
HAPLN4	0.119558	3.50759e-31
CLCN7	0.119501	3.89858e-30
CENPP	0.119437	2.50594e-34
CELF1	0.119168	1.42803e-63
GUK1	0.118439	1.61983e-11
RHBDD2	0.118311	4.74014e-35
PNMA6F	0.118257	1.08247e-114
CTIF	0.117076	1.00395e-36
TPI1	0.11672	8.8869e-13
ABHD8	0.116207	1.11318e-21
SYT4	0.115733	3.58651e-29
BRSK2	0.115676	5.2784e-31
RNF208	0.115583	1.41096e-23
PFKL	0.115529	1.49644e-16
PRNP	0.115302	9.69814e-78
SEMA6B	0.115127	2.55037e-19
CAMK2A	0.114476	7.07124e-63
NBL1	0.113935	2.01473e-19
PCDH10	0.112832	4.11158e-27
ZER1	0.112733	1.18369e-34
PIP5K1C	0.11271	6.29498e-19
PTOV1	0.112425	6.46262e-24
PPP6R1	0.112051	8.31263e-29
LPCAT4	0.111813	8.7811e-18
MAPK11	0.111717	9.66699e-29
RNF187	0.111257	1.42228e-23
CAMKK1	0.111182	4.08162e-16
MAF1	0.110569	3.78201e-37
THY1	0.110019	7.6011e-41
DEAF1	0.10942	4.3846e-30
RETREG2	0.10927	8.33366e-27
PLPPR2	0.109242	2.15293e-27
ZNF358	0.109126	3.51375e-39
MT2A	0.109023	2.25985e-07
GRK2	0.108978	1.65793e-18
KCNQ2	0.108945	7.393e-31
TPPP	0.108274	1.36757e-22
PSMD11	0.107759	3.9901e-15
DNAJB1	0.107691	9.44856e-10
CHMP1A	0.107629	4.39231e-20
TOGARAM2	0.107563	2.68654e-56
ARL6IP4	0.107298	4.27856e-13
PRKCZ	0.107073	1.25651e-11
CASKIN1	0.106667	1.0097e-20
ADAMTS2	0.106552	3.05186e-84
TRABD	0.106295	5.74668e-22
PRR36	0.106145	1.40103e-10
RUNDC3A	0.105635	6.32715e-17
CHGA	0.105396	3.19119e-14
KIAA0930	0.105292	8.0289e-39
GNAZ	0.105153	9.01531e-27
DGKG	0.104564	2.17442e-24
PTPA	0.104011	7.25956e-25
KCTD17	0.10346	9.63888e-15
LRP3	0.103386	9.77366e-12
SPRN	0.102911	4.20715e-27
SCAF1	0.10285	2.41678e-13
DDN	0.102664	6.28613e-33
DMTN	0.102536	1.79895e-27
RTN2	0.102533	3.86179e-33
B4GAT1	0.10239	7.68405e-31
DBN1	0.101949	2.53178e-23
GNA11	0.101943	2.04579e-31
B3GAT1	0.101805	7.79983e-15
MAST3	0.101712	3.56335e-18
UBE2M	0.101699	6.08646e-21
CBX6	0.101074	2.08725e-31
EPHB6	0.101069	4.04607e-21
MAP2K3	0.100894	2.51234e-45
UBA52	0.100778	4.82182e-15
CEMIP2	0.099781	1.87397e-08
RAB26	0.0991396	5.92132e-05
BAP1	0.0990937	5.46718e-27
GIGYF1	0.0989315	5.45045e-08
JUND	0.0983475	4.29408e-43
BAD	0.098168	1.91941e-30
GTF3C1	0.0981026	1.41319e-12
HTR1E	0.0978326	5.24287e-17
RBM5	0.0977442	2.49859e-06
PLEC	0.0975645	3.38492e-18
RASD1	0.0974443	9.17759e-12
THOP1	0.0973404	8.8096e-09
NEAT1	0.0970889	0.00757524
PDE2A	0.0970027	3.59762e-09
SYNGR1	0.0966746	3.23111e-20
ATP6V0B	0.0963764	4.17745e-09
FASTK	0.0962628	0.0639655
GABBR1	0.0960385	1.42149e-19
PRRC2B	0.0957252	2.37924e-27
SEMA7A	0.0954623	5.00273e-22
SCN1B	0.0952238	2.4982e-11
HIPK1	0.0951952	1.54543e-15
C11orf68	0.0951102	9.71829e-16
CELF4	0.0950383	2.18372e-34
SLITRK5	0.0950198	8.33034e-19
CPLX2	0.095011	2.38209e-08
ADAP1	0.0948805	4.16603e-18
RPS6KA5	0.0948141	4.62995e-18
SMG5	0.0947778	5.30845e-28
PCDH15	0.0946749	1.31673e-06
PRPF8	0.0946736	2.48993e-18
SRRM3	0.0946323	4.47727e-29
KCNJ4	0.094528	1.50294e-08
CDK16	0.0945082	2.41452e-13
GOLGA7B	0.0937824	8.648e-10
AC103855.3	0.093717	8.77342e-20
EIF1AX	0.0936095	6.83836e-19
LINC01322	0.0933788	0.000373521
DYNLL2	0.0931868	2.2604e-17
CLU	0.0930489	6.66446e-17
PALM	0.0930205	1.88573e-08
DDX3Y	0.0928354	1.13739e-65
KCNT1	0.0926509	2.45228e-12
SPOCK3	0.0924176	2.5741e-07
TLE4	0.0921702	3.76037e-06
PTPRN	0.0917144	4.77607e-24
VPS4A	0.0915272	6.96006e-09
SGSM1	0.0912501	4.96939e-09
SESN3	0.0911443	9.12071e-22
PI4KB	0.0908916	5.87262e-07
KLHDC3	0.0908591	8.23674e-15
SPTBN2	0.0904415	7.64766e-15
DCAF8	0.0904102	1.09854e-08
CHD3	0.0903306	7.90145e-06
GRIPAP1	0.0901359	3.81844e-08
ATG13	0.0895535	9.3449e-10
NDUFV1	0.0894419	0.00435949
CEP170B	0.0894312	4.92687e-11
STK11	0.0893859	2.27944e-08
UROS	0.0890631	4.06285e-05
BX255925.3	0.0890613	1.03685e-26
AL592183.1	0.0890437	5.43046e-09
NPTX1	0.0890226	2.45729e-13
SUN2	0.0888727	9.77119e-07
KCNA2	0.0883496	9.63764e-21
PHF24	0.0881011	7.8991e-11
NFIX	0.0880852	3.158e-21
BTBD2	0.0879866	4.57975e-09
CYHR1	0.087912	2.64876e-09
RPRD1A	0.0878566	7.12404e-10
SMARCD3	0.0878267	7.92286e-16
SEC24C	0.087803	6.93726e-18
TTTY15	0.087599	7.56114e-47
BRD4	0.0873884	5.423e-14
LNPEP	0.0872523	5.52165e-11
FZR1	0.0870028	1.75511e-09
USP5	0.0868112	7.40392e-07
NELFB	0.0867139	2.62588e-10
PDS5B	0.0866745	9.55475e-21
GFAP	0.086655	1.92756e-18
SRSF11	0.0865981	4.78403e-19
ISLR2	0.086579	5.54247e-27
SESN1	0.0864652	1.54177e-07
ORAI2	0.0863727	1.43638e-23
USP31	0.0863443	0.00243876
MRPS34	0.0861124	2.72768e-23
INPP4B	0.0860712	1.00982e-14
DTX3	0.0859822	7.56747e-07
NCS1	0.085942	3.67114e-12
PPP2R1A	0.0859317	5.21207e-24
FAIM2	0.0858646	5.88648e-46
BCAP31	0.0857521	6.78069e-10
OGFRL1	0.0857018	9.17504e-14
BSG	0.0856177	1.11747e-17
NUDCD3	0.0853799	1.7431e-12
ARHGEF17	0.0850676	4.13297e-11
TBCD	0.084962	0.00712108
EEF1D	0.0849321	0.00148842
CNTNAP3B	0.0848566	1.10866e-15
MPP2	0.0847186	0.000988074
SLC7A5	0.0842479	2.99011e-07
ARHGDIA	0.0841918	0.0021868
CTSF	0.0841636	7.89325e-14
BRSK1	0.0837958	0.00061796
HLF	0.0835703	1.364e-07
PRKCG	0.08355	3.00172e-08
RGMA	0.0834907	3.53144e-19
RPS6KB2	0.0833244	1.39524e-09
MYLPF	0.0831309	1.32493e-25
ARFRP1	0.0830275	0.000106756
DHFR	0.082991	2.60764e-46
TMEM246	0.0829773	3.14061e-13
SH3PXD2A	0.0829718	0.000222506
MT-CO1	0.0829358	3.92292e-213
PPP1R12C	0.0827414	7.9581e-14
PPM1F	0.0826721	1.53364e-05
OCRL	0.0824979	1.57972e-07
MLF2	0.0821123	0.000115718
SLC4A8	0.0819286	7.6849e-07
GFOD1	0.0818822	4.40243e-17
GPR162	0.0815677	0.00183307
TAPBP	0.0814261	2.75798e-07
ATG4B	0.0811676	0.0823582
USF2	0.0810978	0.000957367
CXXC5	0.0810046	9.1006e-08
PQLC1	0.0808287	0.00372732
NDUFS7	0.0807809	9.11569e-06
UBR4	0.080533	1.73083e-05
NAPRT	0.0804429	2.89616e-10
MMS19	0.0800598	3.27899e-06
FKBP5	0.0799136	0.000268765
RPL13	0.0797745	2.33623e-07
NRBP1	0.079664	2.66695e-07
PLXDC2	0.0796099	2.2266e-21
DAGLB	0.0794629	0.000493699
ATCAY	0.0792722	7.48112e-13
CCDC88B	0.0789701	8.05597e-12
STK4	0.0787335	0.0685696
SOCS7	0.0787176	9.21408e-11
MAPKBP1	0.0785522	6.77882e-08
SLC6A8	0.078529	3.90232e-06
PACSIN1	0.0784758	4.45549e-11
SLC23A2	0.0784743	3.1449e-06
ZNF248	0.0784585	0.0100373
ANKRD12	0.0784526	8.75327e-24
LUC7L3	0.0783289	1.62085e-06
STXBP5	0.0782072	5.3977e-28
ENC1	0.0781787	5.71297e-20
ULK1	0.0780478	0.0092147
LINC00685	0.0779243	0.0482863
SLCO3A1	0.0777348	2.60645e-12
BLCAP	0.0775817	0.000442422
USP2	0.0774865	7.81929e-05
NFIA	0.0774482	0.00340816
SRRM2	0.0774134	3.71225e-12
LRP1B	0.0773075	9.26494e-21
NCAM2	0.0773037	1.16905e-18
KDM5D	0.0770301	1.04866e-33
GRIP1	0.077019	2.08956e-13
NCEH1	0.0769917	1.99447e-14
CLUH	0.0767317	0.0112632
MAZ	0.0765377	0.0711688
SGTA	0.0763129	4.11703e-07
MTRNR2L12	0.0761038	7.15353e-182
SLC35F3	0.0760217	9.96058e-06
KDM5A	0.0759941	0.00167134
PIN1	0.0757877	4.39443e-05
ARHGDIG	0.0757712	0.00568168
CKB	0.0756313	1.20583e-39
UBXN6	0.0754455	3.10317e-06
CPE	0.0753508	5.74456e-24
ACKR1	0.0749262	3.87468e-22
NUFIP2	0.0749008	0.00204946
IP6K2	0.0748891	0.0027963
SUGP2	0.0748599	0.00199524
PDLIM7	0.0745628	0.00324834
LASP1	0.0739164	0.0190579
SMAD4	0.0738509	3.44717e-07
ILF3	0.0738413	0.000764801
P4HB	0.0737692	1.12806e-08
AL442647.1	0.073682	1.25089e-14
TMEM245	0.0735365	9.27375e-10
H2AFV	0.0735068	0.00537785
KLHL2	0.0734059	0.000229039
ZNF451	0.0731966	2.30266e-05
APOL2	0.0731922	0.0279257
MLST8	0.0731845	1.38951e-14
RNF41	0.0731463	7.76014e-07
EZH1	0.0731075	6.34531e-05
MECP2	0.0730745	2.32351e-06
FAM168B	0.0730693	1.98603e-05
HIVEP3	0.0730593	0.000347124
NCKIPSD	0.072927	3.17018e-06
PMPCA	0.0728522	4.63617e-05
AJM1	0.0728181	3.35927e-05
ETS2	0.0725355	2.34471e-06
AP2A2	0.0724528	1.63715e-05
PRKACA	0.0716985	0.000438305
SNTG1	0.0716818	3.28193e-27
MAN1B1	0.0714364	0.0153976
LRFN4	0.0713391	0.0181737
SELENOW	0.0712051	1.12118e-10
FAM171A2	0.0710883	0.000110082
MTCH1	0.0708848	0.0722145
CAMK2B	0.0708763	2.72367e-16
CSRP1	0.0704704	2.39665e-09
ZNF706	0.0704687	0.00116862
CREBRF	0.0703582	7.72253e-07
ERI3	0.0702901	0.0327132
SMARCD2	0.0702554	1.07706e-10
DDX6	0.0702068	0.0222543
SLC25A22	0.0700654	0.0043661
R3HDM4	0.0700152	1.38666e-08
GANAB	0.0695608	2.96406e-05
FBLL1	0.0691762	2.75874e-08
DCTN5	0.069154	1.29494e-07
MYT1L	0.0690364	4.90213e-29
OPCML	0.0688723	1.2518e-49
LRTM1	0.0686425	0.00610638
PPP1R16B	0.0684562	0.00463712
ADGRL1	0.068162	1.38834e-06
CCBE1	0.0679834	1.02698e-06
B3GALT2	0.067958	1.01358e-07
MRPL28	0.0678945	4.37857e-08
PM20D2	0.0678893	0.000162289
CMIP	0.0677831	3.39387e-13
DGCR8	0.0677084	9.76615e-07
GPRIN1	0.0676938	2.3107e-15
ARHGAP5	0.0676316	7.645e-09
SH3GL1	0.0676077	0.0784357
ZBTB38	0.0673636	0.00605095
ZNF483	0.0672688	2.46898e-17
PURA	0.0670919	5.37994e-08
DAPK3	0.067086	5.98368e-06
DLGAP4	0.0670208	0.00728385
ADD3	0.0670027	0.00467402
HSPA12A	0.0669854	4.18208e-09
PRRT1	0.0669242	0.00343467
CYB561	0.0667417	3.15826e-11
CDK5R1	0.0667378	1.41463e-08
ENO2	0.0666736	7.5874e-27
ZYG11B	0.0664721	2.23196e-10
MEGF8	0.0664719	0.00382069
EXOSC6	0.0663341	0.0391795
CSNK1G2	0.0660995	0.00591717
SHISA4	0.0660809	2.37743e-06
UBE2Q1	0.0660645	4.52679e-06
TMBIM6	0.0657849	0.000110755
SUPT6H	0.0657038	0.00564285
SFXN3	0.0655525	0.000317807
ATG4D	0.0653909	1.18001e-11
MCTP1	0.0653815	1.95925e-18
TMEM250	0.0649797	1.66079e-11
LTBP3	0.0649183	0.0391464
SYN1	0.0648085	3.80147e-13
IGF1R	0.0645202	1.27083e-10
SFMBT2	0.0644569	4.63084e-15
SSTR2	0.0644366	4.60211e-17
RBM6	0.0643171	4.67105e-07
MCRIP2	0.0642528	0.0679366
CPSF4	0.0640891	7.30834e-05
PTPRA	0.063652	8.63219e-12
CD81	0.0636224	0.000757825
OGA	0.0635341	0.0813619
LMTK3	0.0631135	0.0495682
AMER3	0.0627926	1.88144e-16
B4GALT2	0.0623497	1.0002e-05
ATP1A1	0.0622754	2.57548e-16
ITPR1	0.0617555	1.01448e-13
SLC6A17	0.0616553	7.69106e-05
DDX24	0.0615438	0.0321005
AC244131.2	0.0615402	1.0224e-15
AKAP9	0.0613396	9.28536e-05
SOWAHA	0.0612818	3.38834e-06
KMT2A	0.0612224	1.25381e-09
CADM1	0.0611619	3.66706e-21
SLC17A7	0.0610162	6.00716e-17
MAP1B	0.0609165	3.39812e-81
STAC2	0.0608067	0.00855251
ASPHD2	0.060606	1.04233e-06
CELSR2	0.0603369	0.007509
NRG1	0.060264	0.012606
FBXL18	0.0601825	0.00947972
JADE2	0.0601253	1.03187e-05
MED16	0.0600437	2.39757e-06
KLHL21	0.0598171	0.00178413
NGB	0.0597822	3.42727e-08
NEUROD2	0.0595902	0.00123029
AC110023.1	0.0594941	2.82724e-08
FAM171B	0.0594458	4.3178e-05
RIT2	0.0593428	0.0037772
RNF40	0.0590553	2.30362e-05
GPR137	0.0587359	0.00499704
CLIP1	0.0586366	2.36477e-05
AP2M1	0.0586154	9.73605e-08
CCDC124	0.0585869	0.00325699
SIRPA	0.0585473	1.31731e-05
FKBP8	0.0582139	0.00407829
NUDT16L1	0.0580354	8.07122e-07
KIFC2	0.0579413	1.06938e-09
FPGS	0.0579264	1.50678e-09
KCNN1	0.0576808	0.0415309
FBXL14	0.057642	1.25391e-05
TMEM130	0.0573428	3.8388e-07
CLSTN2	0.0568966	1.58074e-13
CADM3	0.0568354	0.00733301
PPP2R5D	0.0568322	0.0311594
SGSM3	0.0565492	2.6002e-06
UBL4A	0.0563264	1.71977e-08
SOX5	0.0557767	0.0948129
KLC1	0.0555505	1.56143e-09
RBFOX3	0.0552801	2.40008e-07
CNIH2	0.0552686	0.000124265
FRRS1L	0.0549033	0.000802903
ABCA3	0.0548549	0.0878541
IL34	0.054612	2.76787e-15
KCNC1	0.0545321	0.0219404
PWAR6	0.0544626	2.42046e-13
EEF1A2	0.0543477	5.44846e-12
PCGF2	0.0543093	0.0421852
STAG1	0.0540799	1.48334e-05
NR1D2	0.0538015	0.0121975
UBALD2	0.0536829	0.00172466
SYT11	0.0536332	1.44721e-10
TSPAN17	0.0535942	0.00026983
NNAT	0.0533565	0.069837
ATP9A	0.0533287	0.00234051
NAA60	0.0530449	0.000676633
ASIC1	0.0529421	2.28051e-06
EFNB3	0.052886	4.34438e-06
BASP1	0.0527001	9.39241e-15
SORL1	0.0520397	3.05661e-05
SPTBN4	0.0513909	1.89019e-10
TMEM167B	0.0512287	0.0112385
LSAMP	0.0509667	0.000976697
AC016831.7	0.0500629	4.25947e-19
PELI2	0.0498132	0.00187318
FURIN	0.049728	0.000130132
RBM26	0.0480003	0.00981893
PLD5	0.0479988	0.00400151
SETD1A	0.0473913	0.048399
MIATNB	0.0473078	0.0439865
NR2F6	0.0472955	0.000118085
TTBK2	0.0472766	0.000488616
FAM184B	0.0470356	1.75998e-13
KCNJ6	0.046924	0.00582053
AMPH	0.0468672	0.00102076
TAF7	0.0466111	1.31507e-05
GRIK3	0.0463073	0.0137454
TNRC6B	0.0461873	5.07254e-14
NUCKS1	0.0459293	0.000207232
AGAP1	0.0455057	1.71254e-07
PCDH11Y	0.0445536	1.21648e-21
GRIN2B	0.044353	9.83544e-10
CIRBP	0.0434112	0.000394802
TCOF1	0.0433849	0.0356516
TMEM59L	0.0433569	3.28319e-08
TTC8	0.04191	0.070032
SPOCK1	0.0411415	0.0852259
GTF3C4	0.0407943	0.0317004
ASIC2	0.0405973	3.57139e-05
KIF1A	0.0405886	3.12441e-05
RPS6KA2	0.0390883	0.0197952
SCN4B	0.0388412	5.56037e-05
PSD3	0.0385966	4.5135e-06
AL390957.1	0.0380209	5.32213e-07
CNKSR2	0.0378945	0.00123488
ATRX	0.0370554	0.000816585
CYFIP2	0.0366999	0.0265935
RPS4Y1	0.0366645	6.32787e-06
TCF4	0.0365612	4.32443e-09
TTTY10	0.0351967	6.66782e-07
JPH4	0.0348746	0.0375123
RHOT2	0.0334146	0.053034
MAPK10	0.0320386	0.0185972
UPP1	0.0317604	0.00705035
PSAP	0.03163	8.28185e-11
SCN8A	0.0312798	7.63302e-05
AL627171.2	0.0290211	0.0194426
EP400	0.0289509	0.0497938
SRSF3	0.0285296	0.0596878
REX1BD	0.0284746	3.0892e-05
METAP2	0.0284014	0.00757823
MT-ATP8	0.0280977	2.11142e-12
MANBA	0.0271912	0.0585381
CPNE1	0.0270476	0.00204012
HPCAL1	0.0253997	0.0126236
MACROD2	0.0253615	0.071643
ZXDC	0.0245626	0.0640544
ELAC2	0.0241553	0.0643023
C21orf2	0.0240828	0.00444834
SCAP	0.0239856	0.00566942
SLTM	0.0238484	0.084534
CLK1	0.0235088	5.76254e-05
DLGAP3	0.0234957	0.0118654
DST	0.0229549	0.0298206
PKD1	0.0225142	0.0385313
RHPN1	0.0222762	0.00911029
SRSF6	0.0215756	0.0191433
UBP1	0.0215608	0.0208665
RNF175	0.0214251	0.0104852
CEP78	0.0214064	0.00366619
C2orf72	0.0214009	2.91025e-10
SLC7A6	0.0209007	0.0632924
TTC1	0.0205361	0.0719485
PSMB1	0.0205268	0.032553
SLF2	0.0204446	0.00182294
CREB1	0.0204188	0.0311665
CHD1L	0.020237	0.0215951
RPRML	0.0200981	0.0778926
TCEA2	0.0196958	0.0395933
PGAP1	0.0196576	0.0573569
RECQL5	0.0194183	0.00235257
EVA1C	0.0191175	0.0623878
NUP153	0.0190386	0.0124941
SEC23IP	0.0186606	0.0516432
SAMD4B	0.0186192	0.0169077
TMX3	0.0184618	0.00214741
SUSD4	0.0184504	0.00319077
STX18-AS1	0.0182623	0.000541339
COQ4	0.0181445	6.77953e-11
SEC63	0.0181234	0.00354304
NAB2	0.0181127	0.00189153
NUP214	0.0178244	7.4101e-05
GPX3	0.0177192	1.20946e-05
TJAP1	0.017594	0.0235797
DUS1L	0.0174982	0.00359613
COG2	0.0174832	0.0252832
PSMD13	0.0173701	0.000310007
SEC23A	0.0173683	0.0852455
AKAP10	0.0172857	0.00219381
SUGP1	0.017216	0.0135643
KIAA1328	0.0171766	0.000194617
CMYA5	0.0170589	0.00463217
SLC35B3	0.0170034	0.0278435
MRPL55	0.0169876	0.000131111
CCDC25	0.0169406	1.27219e-05
MTERF4	0.0168966	0.0363384
TDRP	0.0167156	0.0123732
VPS28	0.0166588	0.000887457
MIA2	0.0165269	0.000164934
SAFB	0.0164696	0.0611604
FBXO38	0.0160885	0.00163355
GAPVD1	0.0159855	0.039488
ZFR2	0.0159433	0.0128748
RIOK3	0.0159033	0.0456481
SLC30A7	0.0156971	0.00102791
RNF24	0.0155754	0.0026096
DCX	0.0155174	9.65514e-05
NHLRC3	0.0155156	0.000207882
ABLIM2	0.0153344	0.0224841
AAGAB	0.0152928	3.61389e-05
SLC37A1	0.0152828	0.00574087
ZRANB2	0.0151985	0.0893212
ORC2	0.0151105	0.024592
HSD17B4	0.0151087	2.94947e-05
DPH6	0.0150673	2.31093e-07
OTUD3	0.0149606	0.0164279
DENND4B	0.0148699	0.00101437
VARS2	0.0148617	0.0833852
PPID	0.014833	0.000647951
PDIA3	0.0148261	0.0334709
BZW2	0.014746	0.0136838
METTL6	0.0146837	0.00315525
ZNF337	0.014656	0.00451982
PPP4R3A	0.0146032	0.0160442
SLC22A15	0.0144885	0.0122841
GLOD4	0.0144119	0.00163765
AC005261.1	0.0143726	1.56804e-06
FUBP1	0.0143433	1.97433e-05
EFCAB2	0.01433	0.0550252
DTWD2	0.0143219	2.07428e-09
ITGB1	0.014309	7.73301e-08
DEF8	0.014274	6.77191e-07
SEC61A2	0.0142689	0.0127114
ZNF780B	0.0141893	0.0642363
ME2	0.0141351	0.0568771
NPHP4	0.0140997	0.00145301
RNF165	0.01392	6.78785e-07
EPG5	0.0139145	0.0235088
MYEF2	0.0139133	0.00354223
AACS	0.0139049	0.00919915
ZNF595	0.0137867	0.00202792
RFNG	0.0135787	0.0640643
FAAP100	0.013477	0.000113444
TRIR	0.0134305	0.00024868
GNPTAB	0.013299	0.0023872
FMR1	0.0132905	0.060313
SEC24A	0.0132836	1.66218e-05
ATXN3	0.013265	0.0285581
MCM3AP	0.0132234	1.05001e-05
MAP3K12	0.0131346	0.0974172
CEP57	0.0131265	8.04064e-05
TPP2	0.013121	0.00113796
INTS10	0.0130793	4.1401e-07
SMAD1	0.0129895	1.094e-06
HERC3	0.0128335	0.0951192
PHF2	0.0128026	0.00120421
TRIT1	0.0127819	0.0299325
DPM1	0.0127573	0.00257449
ATG2B	0.0127489	0.0424888
FAAH	0.0127428	1.74033e-15
RPS6KA6	0.0127214	2.4657e-06
GBE1	0.0127146	6.21755e-05
SDC3	0.0127125	0.015736
LINC01811	0.0126953	0.00679953
UBAP1L	0.0126354	7.22178e-05
WRN	0.0126076	3.93584e-05
CEP95	0.0125953	0.000244715
ICE1	0.0125691	0.0889552
EXOC5	0.0125172	0.0032353
UTRN	0.0124728	0.000160028
SLC36A1	0.0124284	1.55554e-05
TDP1	0.0122664	7.92164e-07
RPL10	0.012265	0.000150898
CNOT9	0.0121769	0.0120107
RBBP7	0.0121619	0.00286249
EIF2S1	0.0121368	0.00869602
SUMF1	0.012106	0.0451569
EXT2	0.0120875	9.95019e-06
AC009690.1	0.0120518	0.0703205
DGUOK	0.0120473	0.000128629
TRIM46	0.0119958	1.40996e-07
INO80E	0.0119259	0.0774073
CSRNP2	0.0118699	0.0114306
SYNJ2	0.0117972	0.0142798
HSP90AB1	0.01179	0.000954903
DBNL	0.011755	0.0127135
NSA2	0.0117531	0.00141326
NUP160	0.011748	0.0356369
GMCL1	0.011724	0.000165433
GNAI3	0.0116776	0.00381907
HDAC3	0.0116677	6.61129e-05
ANKDD1A	0.0116372	0.000146384
KIAA0319L	0.0116197	0.00279838
SPPL2A	0.011607	0.000440826
FBXW4	0.0115811	0.0288099
PIK3C2A	0.0115683	2.17278e-05
MPZL1	0.0115677	0.0089511
SAFB2	0.0115473	0.00889075
WDR59	0.0115273	0.0874632
PFDN5	0.011522	0.0398401
NUP93	0.0115191	0.00198662
WDR11	0.0115138	2.87511e-05
CLSTN1	0.0114888	0.0358537
SMG9	0.0114816	4.75524e-05
AC069437.1	0.0114213	0.00264813
KBTBD2	0.011391	0.00934728
ZNF577	0.0113606	0.0191559
NUP58	0.0113475	0.00156615
IDE	0.0112521	0.0237804
THUMPD2	0.0112492	0.0342699
ABCA10	0.0112384	3.56425e-06
NPAT	0.0112307	0.00910487
ZFP90	0.0111752	0.0163851
RBM28	0.0111373	0.0422817
VPS52	0.0111213	0.0136121
TUBGCP3	0.0111189	0.00965107
PTDSS2	0.0111088	0.00019985
C15orf40	0.0110951	0.09643
RALGPS1	0.0110541	0.0387292
AKT2	0.0110475	0.00235138
ZNF529	0.0110145	0.00144242
PRR14	0.0109984	0.0362063
LRRC57	0.010985	0.00095799
BMS1	0.0109811	0.00657158
RBM14-RBM4	0.0109577	0.000385308
TRAPPC8	0.0109458	4.47781e-05
FEZ1	0.0109129	0.016942
ZGLP1	0.0108704	1.52922e-07
PIP4P2	0.0108477	0.0129834
STX10	0.0107882	0.000200432
RPL8	0.0107862	2.44316e-05
NXPE3	0.0107187	0.00073769
STX5	0.0107172	0.0698877
PDCD10	0.0107147	2.34448e-07
C19orf66	0.0106486	8.9101e-08
PTPRF	0.0106309	0.0533928
USP13	0.0105872	0.00270112
TRMT2A	0.0105791	0.00545168
PDE8A	0.0104876	3.01559e-06
UHRF2	0.0104529	0.0955975
BIRC2	0.0104351	6.28776e-08
ICA1	0.0104233	2.20864e-05
LZTS2	0.0103747	0.0129465
SYCP2	0.0103675	0.0049748
IARS	0.0103456	3.10136e-05
ZNF652	0.0103332	3.44496e-08
CNOT1	0.0103175	0.000142491
STX12	0.0103155	5.51747e-05
TXLNG	0.0103125	0.0308719
NHLRC2	0.0102682	0.00132096
NMD3	0.010243	1.4156e-15
KRR1	0.0101843	3.4253e-09
ORAOV1	0.010158	3.60668e-05
NAA35	0.0101482	3.96945e-05
SCAF4	0.0101475	1.65578e-05
THOC2	0.0101344	0.0105963
C1orf52	0.0100971	0.00455174
COPB1	0.0100772	0.0146674
SPIN3	0.0100626	1.88205e-06
WIPF3	0.0100614	0.00566441
FAM228B	0.0100581	0.0145776
CHMP5	0.0100559	0.000325122
ARNTL2	0.0100203	0.000104018
BAHCC1	0.00994806	6.51002e-05
ZNF720	0.00994707	5.35208e-05
SLC39A9	0.0099355	0.00168265
RRAGD	0.00992846	0.047747
DIP2A	0.00991125	0.00634801
ARMC1	0.00990929	0.000371321
CHPT1	0.00985237	0.0110322
AK2	0.00983807	0.00138959
VPS54	0.00983702	4.72603e-06
HNRNPM	0.00983189	1.10806e-05
LRRK1	0.00981192	0.0482654
USP42	0.0097678	0.00553282
ATG12	0.00974958	0.0159919
TMCO3	0.00970712	0.00241902
RSRC2	0.00967043	0.000681841
ARMC10	0.00962317	0.0146058
NOL11	0.00961759	0.0131627
LAMC1	0.00960376	0.0143948
GRB10	0.00957751	1.00314e-05
KCND2	0.00953532	2.57514e-10
MRS2	0.00952952	0.000613469
RAPH1	0.00952644	0.0164496
ITPKA	0.00947421	1.51452e-09
KDM5C	0.00939242	0.0148438
FUBP3	0.00939081	1.86314e-05
ATG14	0.00934756	0.000823718
LMF2	0.00930841	5.56378e-07
ENOPH1	0.0092923	0.0135206
KDM1B	0.00928877	0.0153869
PIR	0.00923946	0.000270037
AFAP1	0.00921364	1.69662e-08
RMDN3	0.00914586	0.00082706
ANKMY1	0.0091355	3.61412e-06
AC084337.2	0.00908618	0.0514901
PPP2R2D	0.00906152	5.81023e-07
PCMTD2	0.00905911	0.0260074
TYW3	0.00905177	0.00502044
LAMA5	0.00903734	0.00492686
TNK2	0.00903319	0.000552605
SRRM1	0.00902322	0.000550593
MAP3K7	0.00902207	1.38799e-06
UIMC1	0.00897597	1.62574e-06
UCHL5	0.00896632	0.000227912
NFX1	0.00896112	4.23291e-09
NCBP3	0.00887171	0.00108184
MTHFD2L	0.00886584	0.000763892
ANKAR	0.00883042	6.53149e-05
PCGF3	0.00882329	0.00179579
MRPL19	0.00880863	0.00545361
TUBGCP4	0.00879535	0.048898
ZRSR2	0.00877548	2.95498e-07
BAALC	0.00876286	0.0299201
CNOT6L	0.0087487	0.000893543
CCAR2	0.00872439	0.00144454
SUCO	0.00865862	2.03252e-05
TMEM170B	0.00865859	0.0609986
STIM1	0.00864208	0.0100673
ZNF276	0.00864011	0.000732284
TMEM39B	0.00859531	0.00358594
WDR43	0.00856318	5.38595e-08
ZCCHC17	0.00853634	9.52353e-09
SPTLC1	0.00851085	0.0011227
PIP5K1B	0.00848556	2.12291e-09
NAF1	0.00847757	1.88393e-07
PXYLP1	0.00841184	5.06283e-11
ATAD2B	0.00839336	6.55896e-09
KIAA1147	0.00836491	7.06797e-06
TWSG1	0.00836399	0.00717936
YTHDC2	0.00834246	4.84509e-05
PPIP5K1	0.00833303	0.000462661
ZNF362	0.00833024	0.0208345
MORN1	0.00832299	4.51124e-11
MDN1	0.00831323	0.00224269
PTPN1	0.00830165	0.00281015
FECH	0.0082733	0.00495729
NUDT21	0.00826976	0.0142942
SCYL1	0.00825954	0.00130484
KRBOX4	0.00824964	6.22498e-05
TRAPPC11	0.0082476	7.26766e-07
KCNK10	0.00822632	0.000595994
CEBPD	0.0082058	1.8776e-05
CDC5L	0.00818587	0.00191401
PITRM1	0.00818091	3.84949e-07
PRKRIP1	0.00815254	0.000117638
PCSK7	0.00814456	8.99319e-06
MBD2	0.00814087	0.000105991
GOLGA7	0.00813316	0.0164718
SLC26A4	0.00812013	0.000670383
DESI2	0.00810103	0.000904395
ITGA3	0.00809909	0.00996645
AL807752.6	0.00808427	0.0510865
TRIM3	0.00808014	0.00352115
SLK	0.00801137	0.00513215
CIAO1	0.00796152	0.000740569
ANKMY2	0.00793879	1.08083e-05
KPNA3	0.00792394	0.00475442
NRIP1	0.00792179	4.26694e-09
ATP6V0A2	0.00791691	0.00358037
CD46	0.00784482	5.42453e-06
TTL	0.00779156	1.0499e-06
CNOT6	0.00778993	0.00446192
CDON	0.00775691	0.0170027
NDUFAF5	0.00775459	0.000298143
FBXW2	0.00774052	0.000216705
ZNF124	0.0077246	0.000466627
ELMOD3	0.00772144	0.000906221
VSTM2B	0.00770221	0.004611
WWC3	0.0076728	2.86989e-05
ALKBH8	0.00764457	0.000678043
CTTN	0.00763511	0.000105225
SIRT5	0.00760187	6.10801e-09
STK32C	0.00759953	0.00295866
TEX9	0.00759919	1.0227e-05
ZNF420	0.00759501	0.0227832
METTL8	0.00757443	0.000104073
AC060765.1	0.00757349	0.00054703
BTF3L4	0.00756211	3.28897e-06
MAU2	0.00755805	0.00368705
ANP32A	0.00754315	1.75988e-06
C5orf51	0.00752467	0.0181355
PTPN12	0.00752295	3.74066e-08
ZBTB41	0.00750092	0.0462775
NEK4	0.00749068	0.000645553
GOSR1	0.0074684	2.51724e-05
ZBTB43	0.00746704	0.0941843
PDE8B	0.00740813	0.00486948
FRMD3	0.00738965	1.44108e-05
ERGIC2	0.00737142	1.86891e-05
CDKN2D	0.00735103	0.000329753
LCMT1	0.00733414	0.000346926
CDC123	0.00731583	1.47537e-06
CXXC1	0.00730675	0.000602686
ANKRD44	0.00729154	0.000173714
STARD3	0.00728386	1.08944e-05
NUTM2A-AS1	0.00727367	2.96203e-05
SMARCD1	0.0072491	1.46932e-05
FDX1	0.00724425	0.00957427
DNAJC2	0.00723942	0.00911556
SH3GLB1	0.00722186	1.16676e-08
ZNF540	0.00720747	3.87327e-07
NUP98	0.00718973	0.0829527
DLD	0.00716277	0.0079414
ZNF736	0.00711444	9.9842e-07
AC079760.1	0.00709355	1.70225e-09
SLC9A7	0.00708173	0.0525626
EPC1	0.00704841	0.0228493
ITCH	0.00704658	0.010648
ADIPOR2	0.00703818	0.000176786
NFYC	0.00703687	2.76136e-06
NPHP1	0.00701385	1.5285e-05
TMEM184B	0.00701013	0.00882915
DCBLD2	0.00697928	6.5034e-08
ZNF438	0.00692735	4.15764e-07
KIAA0895	0.00689782	3.06481e-07
SNX1	0.00686076	7.92584e-05
DIRC2	0.00684179	0.0341199
SCGB2B2	0.00683516	1.38483e-08
EMB	0.00681049	0.000994126
SRM	0.00680515	3.03712e-05
ACVR2A	0.00679629	0.000194979
SUCLG1	0.00675273	1.00633e-09
DDX25	0.00674713	1.39688e-13
DCAF16	0.00674057	1.63801e-05
SNF8	0.00670141	8.42347e-05
GPR135	0.006688	2.86547e-05
GPATCH2L	0.0066746	0.0355667
ANAPC4	0.00667267	1.6035e-11
SS18	0.00666615	5.23154e-08
CUL5	0.00664868	0.0266111
MAP3K4	0.00663626	7.65991e-05
DCTN4	0.00662757	0.0334608
SLC25A32	0.00660475	0.000102827
NSUN6	0.00659762	3.71514e-07
TSN	0.00656325	4.08365e-08
ZNF131	0.00652666	0.0018982
TMEM131	0.00651664	0.000198016
BCCIP	0.00651101	8.19299e-06
PFKP	0.00650079	0.0536363
HPF1	0.0064775	7.31567e-05
COX11	0.0064654	0.000495631
PKD2	0.00645965	5.28542e-06
SUFU	0.00645226	0.0185436
GRIK4	0.00642268	0.0876819
CHFR	0.00640645	0.0991639
GPR89A	0.00640611	1.08518e-07
OXCT1	0.00638203	1.18677e-06
CBR4	0.00634921	7.4443e-11
SEC14L5	0.00631621	1.20836e-05
SMPD3	0.00631407	0.000160259
RASAL1	0.00629155	0.0264165
HCFC2	0.00627596	0.00149962
NAA15	0.00627449	0.00266132
LSM14A	0.00626779	0.000124885
DNAJC10	0.00625536	1.19333e-08
PILRA	0.00625019	1.09427e-05
CWC22	0.00623402	0.00010022
ZNF273	0.00623258	0.00931114
ZNF516	0.00622304	3.91636e-05
ATP7B	0.00619127	0.00296042
LINC02210-CRHR1	0.00618427	0.000207153
TPR	0.00617347	0.00013963
GANC	0.00616857	5.10062e-06
ZFYVE26	0.00615995	0.0294375
SC5D	0.00615292	0.00985964
NFATC2IP	0.00614249	0.000689247
HNRNPA1	0.00612481	1.16708e-07
MALT1	0.0061174	4.20741e-13
CCM2	0.00608988	6.67528e-06
FYTTD1	0.00606552	0.00403273
PPP1R21	0.00605369	0.000606802
KMT5B	0.00603861	0.0737398
BCO2	0.00601756	0.00220353
MAP3K10	0.00597669	0.0342242
CAPN7	0.0059537	0.0003066
MED28	0.00592124	1.84835e-10
RNF169	0.00588572	0.0293232
GOLPH3	0.00587977	7.77806e-05
LINC00630	0.00587828	2.27637e-05
SCFD1	0.00584906	3.58437e-09
AL359710.1	0.00584489	0.00431782
ERCC6	0.0058235	3.29662e-06
LHFPL4	0.00580397	0.044819
NAA16	0.00578902	3.33864e-05
PTAR1	0.00578219	0.016475
TBC1D22A	0.00577934	7.90161e-13
MED23	0.00577931	3.95884e-09
NAMPT	0.00577433	0.00128082
LAS1L	0.00574625	2.15886e-22
DDX51	0.00574361	5.35754e-09
PLCB4	0.00572602	0.0295986
COQ9	0.00571551	1.03204e-06
CAB39L	0.0056962	0.00338168
GFPT1	0.00564226	0.00313917
SLC25A24	0.0056257	8.24547e-06
PRRG3	0.00560257	0.00952592
EXTL1	0.00557743	0.0376203
SPOPL	0.00554678	0.000118915
FNDC3A	0.00554236	0.00036109
IQGAP1	0.00553687	1.20266e-15
RNF170	0.00551832	0.0358753
ZNF667-AS1	0.00551654	0.000809261
SRSF5	0.00550238	1.52345e-06
TCHP	0.00548324	1.83237e-06
CRYL1	0.00548163	2.63989e-10
AL117339.5	0.00547779	0.000213077
RBL2	0.005474	0.00118947
BDH1	0.00545845	7.38767e-08
TBRG1	0.00543972	0.0003225
FNBP1	0.00541752	0.0024698
ROCK1	0.00540033	0.000274339
MZT2B	0.00539261	0.000747047
TMEM168	0.00538797	3.6126e-09
RUFY2	0.00537749	0.000197809
CHD1	0.00536701	0.00162297
ARRB2	0.00533718	2.25699e-05
ARHGEF2	0.00532943	0.00248909
C16orf58	0.00532513	2.24083e-06
RALBP1	0.00529705	0.0649407
GDAP2	0.00526454	2.27699e-09
VOPP1	0.0052596	9.59633e-07
UBE2G1	0.00524194	6.52741e-05
MCF2	0.00524118	0.00109132
MRPL22	0.00523047	0.00482103
UBE3B	0.00522492	1.85275e-10
PGM3	0.00522007	9.98819e-07
PROSER1	0.00519865	0.00101287
SNX9	0.00518737	0.00854914
SOS2	0.00516865	0.0755627
BET1L	0.00515177	0.00328162
ANKRD24	0.0051332	2.06129e-06
TDRD3	0.00512192	6.75494e-07
LINC02398	0.00511711	0.0969971
SFSWAP	0.00507411	1.51716e-06
CTNNBL1	0.00507338	1.38905e-07
C11orf58	0.00507232	0.00267542
PHF11	0.00507157	0.00873147
LSM6	0.00506954	4.71765e-05
RBAK-RBAKDN	0.00504438	2.19774e-06
MUT	0.00502113	7.10352e-06
SLC35C2	0.00501788	1.59051e-11
SLC26A11	0.00501451	0.010826
ZFC3H1	0.00500193	0.000100219
SRP72	0.00499765	8.35596e-06
RNF2	0.00499759	6.39153e-05
COPG2	0.00499523	7.57079e-08
EXOG	0.00499356	5.67446e-06
TMEM175	0.00496768	1.92148e-08
DGKE	0.00494739	0.0248437
ATP5ME	0.00490498	4.14315e-10
LNX2	0.00489266	0.0730351
SELENOF	0.00484128	7.28843e-11
FBN1	0.00484071	0.00346963
ZNF814	0.00480388	0.00703756
ALDH3A2	0.00480205	0.000333116
SAXO2	0.00479703	3.3612e-05
NCOA6	0.00478622	0.000164497
NUCB1	0.00476945	0.000305572
CPNE3	0.00471469	0.00228348
CLUAP1	0.00469953	0.0336997
CEP120	0.00468604	3.45197e-05
CCND2	0.00468297	0.00579737
CSNK2A2	0.00467079	0.000128152
BRD9	0.00466759	6.31467e-05
THOC1	0.0046585	3.24195e-12
MFSD1	0.00465802	0.00909167
XPNPEP1	0.00461866	0.00258696
ATG16L1	0.00461578	1.90537e-06
SEM1	0.0045904	0.00200787
RBBP5	0.00458588	0.013632
CBWD2	0.00456725	0.0301982
GUF1	0.00456066	3.13199e-07
POM121	0.0045537	0.000986819
SAP30BP	0.00454784	0.0825911
DHX15	0.00449045	8.66854e-05
POMGNT1	0.00448835	0.00181711
NME4	0.00448803	1.81686e-11
GON4L	0.00448015	4.24833e-08
BLMH	0.00438618	4.34411e-06
PDCD7	0.00437439	0.0154015
REEP3	0.00433971	7.29261e-06
ZNF133	0.0043268	1.39858e-13
PPM1B	0.00432364	4.02868e-06
XRN2	0.00425862	9.73281e-07
WDR20	0.00424877	1.15669e-06
CYB5R4	0.00423919	2.4788e-09
GNPNAT1	0.00421636	0.0194688
RPE	0.00421537	1.87871e-06
CDH11	0.00420466	0.0160708
MMP17	0.00418837	0.000362256
CNOT4	0.00418167	9.11825e-06
MBTD1	0.00416393	2.38258e-05
POLR2H	0.00415633	0.0807881
FAM124A	0.00413255	0.00173699
PCDH19	0.00411047	0.0853055
ZNF793	0.00410387	0.0298354
PTRH1	0.00409924	0.00118257
ADIPOR1	0.00409042	0.0095198
DHDDS	0.00408953	0.000240904
CDK5RAP2	0.00408013	0.000923337
CYLD	0.00406336	0.00150154
DIS3	0.00405119	0.030571
NUDCD2	0.0040505	0.00662039
COL28A1	0.0040073	7.09509e-07
PPP1R2	0.00399754	2.81845e-05
CA5B	0.00399752	5.17842e-09
FAM192A	0.00397026	0.000343763
RPGR	0.00396223	3.8453e-10
ZNF254	0.00396168	4.47143e-06
MORC3	0.00395806	2.01716e-06
COMT	0.00395129	0.00987659
WSCD2	0.00393901	0.00058702
EXOC2	0.00390083	0.000585898
XPNPEP3	0.00390014	0.0304243
TEX10	0.00389605	3.54321e-05
NUP133	0.00388508	5.60463e-09
CLPTM1L	0.00388248	3.87232e-06
AC118549.1	0.00386675	0.00556957
STRADB	0.00382002	7.60631e-05
MYSM1	0.00377827	1.27459e-08
GOLGA1	0.00374759	4.14004e-05
UBA6	0.00373818	2.66171e-14
CCDC149	0.0036879	0.00177566
CLINT1	0.00367674	2.86013e-07
TMF1	0.00365163	0.00217266
PSMB7	0.00364025	6.57686e-05
ZNF33A	0.00361843	0.0858713
ATXN2L	0.00360645	0.0001121
AL024498.2	0.00357946	0.0158599
NSUN3	0.00356939	2.25308e-06
GATD1	0.00355792	0.00338912
OGDH	0.00353012	0.000248833
PALM2-AKAP2	0.00352638	5.99304e-06
FDPS	0.00351839	2.88404e-08
RABEPK	0.00349655	0.000791248
DBT	0.00347647	0.0023813
C12orf65	0.00346827	0.00360545
RNF168	0.00346647	0.00249351
C2CD2L	0.00345023	0.000222559
HCFC1R1	0.00344693	0.000684154
NFATC3	0.00343008	0.0434973
NUDCD1	0.00342892	0.000322892
FAM234B	0.00340748	0.00151679
MSRB3	0.0033968	0.000104522
KANTR	0.00339192	0.000257445
MCRS1	0.00338644	0.0425083
UBE2D4	0.00338189	0.00213772
MCM9	0.00338108	4.33052e-06
PPIL4	0.00338037	9.16063e-10
MYO9B	0.00337273	0.0687114
PRRC1	0.00332395	0.00790315
ARHGAP10	0.00332067	9.99335e-05
AGPAT4	0.0033081	5.83537e-08
XYLB	0.00330163	1.26915e-08
SNX14	0.00326645	3.19718e-07
S100A6	0.00325001	0.000212908
LRIG1	0.00324729	0.0442873
RRAS2	0.00320367	9.95941e-06
IPMK	0.00319795	0.00635322
SEMA4B	0.00316669	9.0462e-09
GSTCD	0.00313481	2.45777e-07
TMEM87B	0.00313082	0.0614955
ZNF280B	0.00311374	0.0405845
C1orf115	0.00305053	0.0351268
NBDY	0.00304844	2.84735e-10
FAM110B	0.00304558	1.00028e-06
SAP130	0.00303378	0.00109479
FAM20B	0.00301301	1.81644e-06
INTS7	0.00300332	0.00029781
STK38	0.00299976	1.46381e-06
CYB5D2	0.00299336	0.000718679
ANKRD13A	0.00295163	0.000247459
PRPSAP2	0.00294343	9.68439e-09
SART3	0.00294178	1.43905e-05
VPS39	0.00292755	7.05175e-07
RWDD1	0.00292701	0.000172276
SENP7	0.00292689	6.91544e-11
GK5	0.00289274	5.4156e-09
ADAM19	0.00283711	0.000839887
INTS2	0.00283596	0.000379149
NCBP1	0.00282488	1.57197e-06
VARS	0.00281636	1.55093e-06
EMSY	0.00279984	8.55112e-09
ARID2	0.00279053	1.73811e-15
TXNDC12	0.0027489	2.19825e-06
HBS1L	0.00274547	2.67448e-11
MLH1	0.00274015	0.0338073
TM2D1	0.00270429	7.71447e-06
CPD	0.00270321	0.0226256
PINK1	0.0026959	0.0557304
FBXL13	0.00269504	0.00109219
WAPL	0.00268264	0.0270527
KIF5B	0.00268096	0.000463582
FXYD1	0.00265558	1.05181e-13
FOXJ3	0.00261756	8.17498e-07
LINC01001	0.00260274	4.40951e-13
NMNAT3	0.00258462	0.00075734
GUCY1A1	0.00258142	0.0451414
AK3	0.00257214	1.88664e-08
HERPUD2	0.00255866	1.47202e-11
HAGH	0.00253336	2.14438e-07
PPP4R4	0.0025267	0.000205112
DCAF5	0.00250431	0.000228368
CAPRIN1	0.00249151	0.0123743
NAP1L4	0.00247261	3.70391e-07
ELP3	0.00246161	6.91921e-05
PARP1	0.00245135	5.42079e-07
PISD	0.00244677	0.000445469
SDAD1	0.00244512	2.12896e-10
ARHGAP33	0.00243393	2.36984e-11
GABPB1	0.00243045	6.71692e-09
SLC6A11	0.00238143	0.000352767
ACVR2B	0.00237202	0.00265656
PDPR	0.00236054	2.49256e-10
SVEP1	0.00233658	1.43618e-05
ZNF44	0.00231425	0.000126522
LTA4H	0.00230984	5.26245e-08
GTF3A	0.00230669	1.60949e-11
GRK4	0.00226211	4.26284e-05
VMP1	0.00226019	7.17064e-07
SMAP2	0.00224821	2.33177e-06
GABPB1-AS1	0.0022203	6.67165e-07
MAP3K5	0.00219638	0.00206515
HERC6	0.00217315	0.0251096
SLC12A6	0.00216682	2.12391e-09
AGO2	0.0021652	0.000455501
PSMA4	0.00215872	0.000350268
DMPK	0.00210485	2.84047e-14
TBCB	0.00210317	0.000250895
CLDN12	0.00206405	0.028982
GPLD1	0.00205123	0.00135897
DMAP1	0.00204504	7.85007e-06
AC015813.2	0.00203835	1.51077e-10
NFE2L1	0.00201038	0.000911768
NCSTN	0.00198445	2.06288e-07
DROSHA	0.0019724	4.7479e-10
SDHA	0.00196838	2.32908e-08
POLR1D	0.00196601	0.0239631
JKAMP	0.00195522	0.00116065
PSMA3	0.00195339	3.14748e-07
OTUD4	0.00194707	3.24516e-05
PLCH2	0.00193857	0.00418105
AP001528.2	0.001936	0.000145114
PNPLA8	0.00193426	8.55931e-07
AL589843.1	0.00193034	0.00765723
AL096711.2	0.00193023	0.0803309
MRPL20	0.00192957	1.50456e-07
IFRD1	0.00192894	4.27963e-16
KANSL3	0.00192138	4.81608e-07
MZT2A	0.00191483	4.80638e-06
PDK1	0.00189329	1.08673e-10
ZCCHC2	0.00187461	1.97898e-08
WIPF2	0.0018506	0.00406727
COL4A3BP	0.00184639	0.000903922
SPEG	0.00183288	1.28335e-07
AC099669.1	0.00182079	0.0719028
THRAP3	0.00181171	7.95883e-08
ACSF3	0.00180747	0.00116129
MFN2	0.00179582	0.0281255
DCAF17	0.00179343	0.0287414
FBXO8	0.00178748	3.79548e-07
TMEM47	0.00176512	0.00428375
DCUN1D1	0.0017575	1.27654e-07
ECM1	0.00174941	0.0161289
CDC40	0.0017389	2.17866e-05
VIPR1	0.00172325	9.576e-05
DNAL1	0.00172119	0.000813499
SLC37A3	0.00168708	0.000300038
PHLPP2	0.00167757	0.00290498
C12orf76	0.0016669	2.45612e-07
TMOD3	0.00165881	0.000705193
SNX2	0.00165255	1.43131e-05
KLHL4	0.00164391	5.90569e-05
CSNK2A1	0.00164054	0.000220252
ZNF283	0.0016277	0.000485384
ITGA9	0.0016254	3.86271e-08
SFMBT1	0.0016112	2.75424e-09
MISP3	0.00160664	7.87407e-13
AKAP5	0.00160403	0.0057036
KPNA4	0.00159527	0.00922571
MEGF9	0.00157554	1.713e-05
CACNB3	0.00156976	0.00326452
TRIM69	0.00154811	3.83409e-05
AC092683.2	0.00154327	1.99828e-06
USP53	0.00152202	8.00917e-07
ZNF512	0.00152199	1.14134e-08
WDR44	0.00144768	2.8898e-06
PROS1	0.00142865	0.0274389
COPS4	0.00140533	0.00555935
TXNL1	0.00140455	6.82172e-07
SELENOT	0.00139998	4.21399e-05
SNTA1	0.00139952	5.31299e-10
GGA2	0.00137795	0.000410542
LIMS1	0.00137732	0.00128622
GORASP2	0.00137398	0.0708533
WASHC4	0.00137276	1.11647e-09
CNDP2	0.00134386	9.33517e-07
LRRC37B	0.00133568	7.40594e-07
MNT	0.00133524	0.00673233
RTN4IP1	0.00132427	9.26818e-10
RPN1	0.00130149	2.53888e-07
SNRPD3	0.00128251	7.76039e-05
TMEM87A	0.00124975	7.55056e-09
SNX8	0.00123982	0.00396569
LAMTOR3	0.00122898	8.42902e-06
ST3GAL5	0.00118039	4.03168e-08
P3H3	0.00117733	5.88215e-08
TLK1	0.00116951	0.0194945
NBR1	0.0011648	2.40921e-05
DNAJC9	0.00116332	0.000692523
FSD1L	0.00116167	6.36158e-06
TOP2B	0.00116018	1.78381e-07
RALY	0.00107839	0.00339601
CPNE9	0.00106298	3.70167e-07
SENP2	0.00102588	0.00201733
PDZD8	0.00102456	6.4718e-07
PNCK	0.00101216	1.64018e-18
SSR1	0.00100701	6.46627e-05
MT3	0.000996837	2.15886e-11
GPR180	0.00099231	0.00832037
CUL1	0.000983445	3.22052e-06
SYNM	0.000965906	0.000333572
TOP3A	0.000953741	0.000616332
HDHD5	0.000932813	5.85098e-05
TBC1D1	0.000928563	0.00249673
VRK1	0.000922719	4.62812e-05
OSBPL5	0.000911388	9.97591e-08
SLC2A6	0.000903491	2.67334e-07
DNAJC7	0.000893263	1.7603e-05
PLEKHA2	0.000884064	5.9601e-08
MAPKAP1	0.000872093	4.7626e-10
CIR1	0.000864131	5.24953e-11
SNAP47	0.000855479	0.000243727
GNS	0.00085001	8.42955e-07
C1orf21	0.000830641	0.00490914
C12orf43	0.000821535	0.00191352
LINC00667	0.000810443	2.22647e-07
TMTC3	0.000806569	2.01203e-07
IK	0.00080255	0.000443522
UBFD1	0.000791175	4.24129e-08
ALDH5A1	0.000775362	1.88192e-06
GEMIN5	0.0007697	9.62589e-07
CACYBP	0.000763721	1.94762e-05
PLK2	0.000751713	0.00179656
IPO11	0.000732755	8.46272e-13
BRD7	0.000724932	0.000125374
CNTNAP1	0.000722496	0.00347793
BASP1-AS1	0.000700732	0.0346626
SIRT3	0.000700177	8.686e-10
HNRNPR	0.000698027	3.25622e-05
2004-09-01	0.000693463	1.26897e-11
DENND4C	0.000693201	1.00666e-06
RUBCN	0.000693169	2.96948e-06
HDDC2	0.000678436	1.88931e-05
UCHL3	0.00065129	0.00434305
SLC38A7	0.000648453	0.000331526
PAXBP1	0.000621551	2.38372e-06
KIAA1468	0.000618317	1.27447e-05
PHC3	0.00061454	0.00167318
GALNT8	0.000612265	2.21664e-05
TIAM1	0.00060292	0.0407064
GDA	0.000577095	2.09928e-06
CAMKMT	0.000551241	0.0145429
PASK	0.000521018	1.79213e-05
PARP6	0.000516174	1.57481e-06
PYROXD1	0.000515855	1.09318e-05
AFG3L2	0.000475103	3.50958e-10
NHSL2	0.000439392	0.000641644
TADA2A	0.000433033	0.00710599
FKBP15	0.000428296	2.14349e-05
GCNA	0.000416496	3.95992e-08
YEATS2	0.000408133	4.75513e-05
MAP4K2	0.000408037	1.23757e-10
NMRAL1	0.000398099	3.05893e-05
PNMA8C	0.000382534	0.0284579
GCC2	0.000381652	0.000987082
RNF111	0.000335051	2.75643e-05
PIP5K1A	0.000311248	0.022925
DHX36	0.000308738	2.05442e-13
PEAK1	0.000307779	0.0841861
FBXO22	0.000306164	1.47352e-08
GLRX3	0.000268563	2.75236e-10
AC090115.1	0.000262963	3.87553e-08
TCF20	0.00026167	0.0239287
HADHA	0.000251361	4.05414e-10
RPL29	0.000247809	2.56451e-10
NEK9	0.000204395	3.19658e-13
FBXO25	0.000195863	2.19366e-09
AC093297.2	0.000188398	0.0192716
GARS	0.000170009	5.77368e-05
ZADH2	0.000169832	1.54437e-09
NEPRO	0.000135464	4.63203e-08
GPD1L	0.00013399	0.00125948
ACO1	0.000132787	2.63329e-05
POLR3B	0.000128196	0.000103523
DNAJC3	0.000102773	4.8011e-11
GFPT2	0.000101223	7.01555e-05
FAM214B	7.44118e-05	0.000774012
SEC13	6.59103e-05	0.0104131
ZC3H7A	5.12923e-05	0.000406377
ELOVL7	5.10592e-05	7.02794e-21
IARS2	5.00001e-05	0.025555
MIPEP	4.50838e-05	4.24132e-10
COMMD4	2.73751e-05	7.13653e-05
SLC25A26	1.19372e-05	1.83466e-11
LUZP1	1.16077e-05	7.79821e-12
TRAPPC6B	6.85893e-06	1.56642e-06
YPEL5	-2.14269e-05	1.20146e-06
CEP85L	-7.00815e-05	2.49571e-06
DHX34	-9.11203e-05	6.20623e-09
CLPX	-0.000150337	0.0452875
COPB2	-0.000161121	0.000172907
UTP20	-0.000166935	6.32874e-06
TUT4	-0.000167527	0.0928706
CWF19L1	-0.000173978	2.28594e-05
CARS2	-0.0001859	2.53483e-10
MBIP	-0.000194894	0.000129386
ATE1	-0.000226215	0.00180426
LRIF1	-0.000273162	5.03704e-08
AC010099.4	-0.000274382	0.0544019
PSMC5	-0.000274688	0.00029887
CPNE6	-0.000277831	2.63966e-10
CPEB1	-0.0003	0.01224
YIF1B	-0.000305097	8.78537e-08
CGRRF1	-0.00031476	0.00105687
METTL4	-0.000317165	0.00213098
TLK2	-0.000343934	6.95507e-05
MRPL1	-0.000346304	6.3692e-13
PRIMPOL	-0.000363135	1.61194e-09
FARSB	-0.000401795	6.48009e-07
CAPN15	-0.000401891	0.00114338
NIPA1	-0.000406758	0.00123246
TMEM192	-0.000415839	0.0104706
SUSD6	-0.000417156	7.28045e-05
LRP11	-0.000425086	0.000344633
PLPPR5	-0.000453752	0.000273598
IWS1	-0.000468635	1.15032e-11
ARL6IP6	-0.000469527	4.40613e-05
TBC1D9B	-0.000491812	0.00284839
TRMT13	-0.000494019	4.50662e-11
TXNDC16	-0.000504014	4.63939e-12
SNX4	-0.000509873	7.71302e-10
SNAP23	-0.000528068	8.19251e-15
PSMD1	-0.00053315	6.01432e-07
DCAKD	-0.000537503	0.0191299
SLC29A1	-0.000540873	0.0128741
TSEN2	-0.00054321	6.28943e-15
ZFP64	-0.000550885	0.000776395
AATF	-0.000562358	2.52016e-10
BIN1	-0.000599918	0.00300883
AL161457.2	-0.000608099	0.000272839
MCCC2	-0.000638797	1.93607e-13
DELE1	-0.000641994	6.13024e-19
MINDY2	-0.000678363	0.016323
RAD52	-0.000685794	4.71414e-07
TRIM24	-0.000693556	6.7219e-11
TCTN2	-0.000695999	0.00281143
CUL2	-0.000702573	7.98486e-11
PTBP3	-0.000708942	2.80548e-10
PPP4R3B	-0.000717234	0.000666464
ABHD6	-0.000719185	1.88046e-05
KCNK9	-0.000729599	0.00276609
YTHDC1	-0.000730062	7.66158e-11
STK3	-0.000735574	7.69985e-17
SYCP2L	-0.000752129	0.010622
NCAPD3	-0.000756182	0.000116902
KCNV1	-0.000769324	3.77643e-05
ACVR1C	-0.000800318	0.00484426
C2orf69	-0.000808252	1.22841e-05
ZDHHC23	-0.000812306	5.51715e-10
ANKS3	-0.000820427	6.41019e-11
IPO8	-0.000845297	4.83052e-08
PDCD4	-0.000850922	4.82287e-09
YME1L1	-0.000865158	2.64193e-14
ZFAND1	-0.000886332	2.95689e-13
SUSD1	-0.000898364	2.13049e-06
TAB3	-0.000913775	0.000647876
KIZ	-0.000920888	3.97421e-06
SBK1	-0.000929329	9.6645e-05
PRMT1	-0.000933019	8.19958e-06
ZSCAN31	-0.00093975	9.73171e-05
SRPK1	-0.000948912	3.56743e-10
STXBP3	-0.000983144	1.20068e-06
AC092835.1	-0.000990084	9.67108e-05
MYO18A	-0.000991997	0.0247316
SNX13	-0.00100559	5.2415e-09
TECPR1	-0.00100883	0.00015597
COG7	-0.00101842	3.0425e-08
TBC1D15	-0.00103711	1.93249e-09
SLC8A1-AS1	-0.00105722	8.67206e-08
SMS	-0.00106139	7.58583e-07
USP40	-0.00107072	2.55013e-15
2006-09-01	-0.00108329	0.000252778
POLB	-0.00111037	0.000559865
NEMF	-0.0011106	6.0926e-08
MPPE1	-0.00111108	8.50498e-05
GPR19	-0.00111802	4.84345e-05
MBTPS2	-0.00112201	4.31721e-07
SLC16A10	-0.00114118	8.21919e-07
TOMM34	-0.00116075	0.000377223
RAB4A	-0.00118447	0.00186744
UXS1	-0.00119079	2.55469e-09
FBH1	-0.00119371	1.46833e-06
FXR1	-0.00119886	0.000173502
ARMCX3	-0.00120578	3.48012e-07
TRUB1	-0.00120812	9.81374e-06
RAD54L2	-0.00122612	0.0265803
TBC1D4	-0.00122768	8.63563e-09
NUB1	-0.00123467	0.000387545
RAB23	-0.0012429	0.00110838
CDK12	-0.00124825	0.0223958
MFSD8	-0.0012551	5.00289e-08
BBS2	-0.00125934	9.98776e-16
ZNF589	-0.00126677	6.31168e-13
CEACAM19	-0.00126721	6.10474e-05
GRB2	-0.001283	0.000125232
MRFAP1L1	-0.00128474	3.22326e-08
IGSF11	-0.00129582	7.28103e-06
POLN	-0.00131201	0.000714686
HNRNPC	-0.00131956	1.89568e-05
CCNT2	-0.00132081	1.05956e-12
RHOBTB2	-0.00133262	2.60356e-05
CHTOP	-0.00134141	2.12994e-14
RPL37A	-0.00134263	0.0683039
SERP2	-0.00134639	4.80812e-07
SLU7	-0.00134892	1.10069e-06
PSTK	-0.00137064	0.000926806
NMT2	-0.00137562	8.18791e-08
NDUFS3	-0.00137701	5.68439e-05
ALDH1L2	-0.00138517	0.000751212
PTCH2	-0.00141137	7.4965e-08
MOK	-0.00141536	1.18766e-15
HDLBP	-0.00142205	3.07391e-05
THEM4	-0.00143528	8.52574e-08
ZC3H18	-0.00144656	0.00114922
EAPP	-0.00149034	8.42335e-05
ZNF236	-0.00149302	3.10973e-11
UBE2D1	-0.00150305	2.74604e-09
HEATR1	-0.00154509	1.11588e-06
IGSF3	-0.00155027	2.96948e-05
PTDSS1	-0.00155092	0.00143902
PTPN21	-0.00158487	2.12111e-08
HAGHL	-0.00159707	2.2702e-05
ZNF253	-0.00160173	0.000107752
CDK17	-0.00160548	0.000186725
JADE1	-0.00161028	2.63159e-06
TM9SF2	-0.00162216	1.42541e-08
RAB9B	-0.00163446	7.31989e-08
NUFIP1	-0.00164649	2.6523e-07
NETO2	-0.00165778	3.69095e-07
LINC01184	-0.00167185	4.82071e-08
NDUFB6	-0.00169475	3.25741e-05
EHD3	-0.00171404	0.00276594
THUMPD3-AS1	-0.00171716	2.47346e-13
TSEN15	-0.00171755	3.83095e-07
ARFGAP3	-0.00173245	2.77921e-07
LCA5	-0.00174309	1.24316e-06
RPLP2	-0.00174522	1.0011e-07
CNBP	-0.00176628	3.66547e-05
ZNF549	-0.00179571	2.82406e-07
ZC2HC1A	-0.00180718	7.05954e-10
AC006115.3	-0.00182541	1.02138e-06
WBP1L	-0.00183071	2.19164e-06
L3HYPDH	-0.00183169	2.15883e-09
TRMU	-0.0018367	2.2991e-12
PPWD1	-0.00183728	1.31594e-12
RCC2	-0.00184532	2.65481e-08
AUH	-0.00185407	2.33208e-08
MARK4	-0.00190083	0.0116689
PTGFRN	-0.00192272	5.09226e-05
RSL24D1	-0.00192403	0.00228287
RPP30	-0.00193831	1.39699e-05
PPIE	-0.00194229	4.76577e-11
WASHC5	-0.00195559	7.1189e-06
GREB1	-0.00195858	0.000437613
MDFIC	-0.00197256	0.0167863
SEMA4F	-0.00198112	1.24599e-06
PTPN5	-0.00203337	0.00015982
UCN	-0.00205402	0.00796766
CTNNA1	-0.0020752	4.87625e-07
ZFYVE27	-0.00208233	4.3452e-14
AMN1	-0.002088	1.23418e-15
ZNF235	-0.00210936	0.000101602
UBE2D2	-0.00213574	0.0707539
NR6A1	-0.00214717	0.00223814
NORAD	-0.00216849	2.49856e-05
MTCH2	-0.00216878	1.37648e-07
SLC25A27	-0.00217533	1.73005e-10
SRP19	-0.00217912	1.76646e-05
INTS8	-0.0021925	4.19701e-12
DHRSX	-0.00223517	0.00126361
HSD17B11	-0.00224167	5.67258e-07
BICRAL	-0.00225701	1.83857e-05
PLAA	-0.00225966	1.22438e-08
FAM102A	-0.0022819	7.41923e-10
SGPP1	-0.00229125	3.45027e-07
FAM189A1	-0.00229286	0.0218997
PDAP1	-0.00229924	1.09123e-12
ERMP1	-0.00231115	1.37018e-07
SNU13	-0.00231822	0.00785389
GKAP1	-0.00232281	1.10213e-07
ABL1	-0.00233614	6.8629e-05
ISPD	-0.00233898	0.00205523
COX4I1	-0.00234193	0.00640082
SPPL2B	-0.00234213	1.30345e-09
LRP4	-0.00234752	1.55413e-15
FAM8A1	-0.0023483	0.0489928
FOPNL	-0.00236087	4.60892e-09
SKP2	-0.00237166	0.0199506
GAS6	-0.00237371	0.000174803
ZNF76	-0.0023787	7.06445e-11
AC034195.1	-0.0023876	0.00236989
SEH1L	-0.00239065	0.000135368
SEMA3A	-0.00239084	0.000506316
REV1	-0.00239175	0.000312692
SLC25A3	-0.00239198	0.0166088
SERPINB9	-0.00239737	2.09404e-10
MIEN1	-0.00239811	1.21991e-05
ZNF326	-0.00239976	3.8836e-12
NBPF11	-0.00240334	7.13345e-06
EIF3F	-0.0024233	7.47903e-05
RNF13	-0.00242652	2.65747e-05
ARSB	-0.0024395	0.0279153
NPRL2	-0.00246286	2.03896e-10
CBWD3	-0.00247198	6.43121e-07
WDR35	-0.00248665	4.33893e-14
STMP1	-0.00248916	7.84668e-06
RAMP1	-0.00250275	2.85506e-09
SREBF2	-0.00252354	5.21665e-05
FAM204A	-0.00252371	1.46763e-09
RMND1	-0.00252675	5.09534e-06
LRRC49	-0.00255395	1.88411e-12
NEU3	-0.00257407	1.28341e-05
UGGT1	-0.00258315	9.01144e-07
SIKE1	-0.00259481	2.69638e-09
DPP8	-0.00261115	0.00561059
FSIP1	-0.00261552	1.41857e-08
UTP6	-0.0026189	0.00249096
KIAA1586	-0.00262077	0.000647086
AC004540.1	-0.00262612	4.23294e-07
GTF3C3	-0.00263136	5.70567e-09
LINC00158	-0.00263635	0.00012662
DUBR	-0.00263758	5.83434e-06
RPL28	-0.00264987	0.00115394
TEX2	-0.00267267	0.000656923
ANAPC7	-0.00267287	1.67472e-09
SRP68	-0.00267378	1.05974e-06
MXRA7	-0.00268723	0.0149043
FAM84A	-0.0027077	8.7596e-10
ZNF586	-0.00271887	0.0915187
CA3	-0.00276447	0.00143137
FAM135A	-0.00276749	9.9547e-05
DHX57	-0.00276923	2.22319e-11
JAKMIP1	-0.00277877	1.82074e-08
HOOK1	-0.00278841	7.39926e-07
MPLKIP	-0.00281411	3.51574e-05
HMGN3	-0.0028178	9.46713e-12
RABL2A	-0.00281945	1.62999e-06
HSPBAP1	-0.00283147	1.30154e-08
EIF3K	-0.00283575	1.08824e-08
UBE2G2	-0.0028384	4.0767e-09
IRAK1BP1	-0.00286816	1.88892e-08
CBLB	-0.00288505	1.97548e-08
REL	-0.0029098	4.33762e-08
STYK1	-0.00292285	3.45312e-07
FARP2	-0.00292652	1.77695e-09
CAB39	-0.00292998	0.0198173
INTS6	-0.00293281	4.08433e-14
DCAF6	-0.00293493	0.00178704
AMBRA1	-0.00293731	0.010722
AP3B1	-0.00294706	7.22845e-14
ACAP2	-0.00297223	1.6007e-05
DPH7	-0.00298042	1.23377e-16
POLR3G	-0.00299076	3.75052e-13
CASC15	-0.00299814	2.13636e-06
SLC4A1AP	-0.00300443	6.74409e-08
TMEM161B	-0.00304101	8.73634e-12
C12orf29	-0.00304672	4.51752e-06
ZNHIT6	-0.00306242	1.22591e-09
PPP4R1	-0.00306294	3.34888e-09
ICA1L	-0.00307813	4.63742e-05
M6PR	-0.00308927	3.92284e-09
KCNQ1OT1	-0.00310891	2.69435e-13
ARID4B	-0.00311215	0.011738
MTOR	-0.00313149	4.18815e-10
COL12A1	-0.00314069	3.30624e-05
RPL3	-0.00314224	2.91037e-09
USP16	-0.00314743	9.48021e-05
FRA10AC1	-0.00317419	1.19056e-18
PHTF2	-0.00318395	1.86691e-06
STAM	-0.00320658	6.08049e-13
MTMR1	-0.00323398	7.327e-12
SCP2	-0.00323483	2.6219e-05
DENND6A	-0.00323731	6.83267e-12
FAM120C	-0.00324742	7.29887e-05
PPIG	-0.00324908	0.000523007
UBE2Q2	-0.00327582	1.49388e-07
LINC00843	-0.00332785	2.39385e-11
ASB7	-0.00333909	1.10648e-10
SMCHD1	-0.00334035	1.83257e-08
RMDN1	-0.00334885	2.33518e-22
GNA12	-0.00340473	5.48393e-14
VPS26C	-0.00342648	1.00648e-07
ZFYVE28	-0.0034355	2.27179e-06
INTS3	-0.00344289	6.80977e-10
APOOL	-0.00344619	7.51027e-08
PCMTD1	-0.00345359	1.79311e-06
KIAA1191	-0.00346396	5.17688e-06
CRIM1	-0.00346471	0.0087641
AIMP1	-0.00347231	6.884e-12
PGRMC2	-0.0034774	3.33996e-07
SYNRG	-0.0034872	2.35369e-07
SLITRK1	-0.00348879	1.25288e-07
ACADSB	-0.00349772	0.000171655
DHX9	-0.00351869	2.92256e-16
LSM12	-0.00351963	0.000315478
CDC37L1	-0.00352415	2.32669e-08
ZNF891	-0.00354134	5.02113e-08
ANKRD36B	-0.00354197	1.27482e-19
MRNIP	-0.00354803	2.2345e-08
EPRS	-0.00356336	2.83893e-09
RAB28	-0.00360406	1.71936e-10
HACL1	-0.00363507	2.2471e-12
LIX1-AS1	-0.00364494	1.25948e-08
WDR19	-0.00367621	7.05623e-07
KYAT3	-0.00370771	0.000477849
BRINP2	-0.0037083	0.000589739
GMPS	-0.00371205	2.14327e-08
CD276	-0.00371422	3.76827e-11
CRTC3	-0.00372111	1.46356e-06
SYT9	-0.00372676	2.037e-06
FAM118B	-0.00372932	1.42897e-05
GRK6	-0.00374485	8.1649e-05
RPRD1B	-0.00375232	8.9726e-07
CDKL3	-0.00375358	4.08308e-10
RINT1	-0.00375621	0.0160133
DOCK9	-0.00376853	0.000342316
N4BP2	-0.00378832	0.00262197
OSBPL11	-0.00381194	0.000142887
MEAF6	-0.00383186	3.12065e-10
XPA	-0.00384233	3.65046e-11
NT5C3A	-0.00384371	2.69189e-10
PCBP4	-0.00384687	1.62655e-13
CAPRIN2	-0.00387996	4.12555e-13
AC053527.1	-0.00391522	3.52521e-11
DNAH1	-0.00391879	4.56129e-12
MBD4	-0.0039235	6.30045e-09
BCL2L13	-0.00395235	9.17389e-08
EIF2A	-0.00395418	1.12703e-06
PACS1	-0.00395575	0.000121683
FAM149B1	-0.00395836	1.88816e-07
SNX5	-0.00395839	2.40807e-06
SACM1L	-0.00397007	0.000391643
ERLEC1	-0.00397359	0.00710805
GNA13	-0.00399057	2.50803e-05
CACNG2	-0.00400272	0.000162419
UBA5	-0.00400281	8.1328e-06
AC242426.2	-0.00401833	3.05402e-07
R3HCC1L	-0.00402249	1.37953e-10
USP3-AS1	-0.00403001	1.28488e-13
ME3	-0.00403135	0.00321006
ZNF439	-0.00405058	1.95248e-11
KIN	-0.00406229	2.13832e-06
INSIG2	-0.00406877	3.21678e-05
SCAF8	-0.00408614	1.55955e-09
GNPDA2	-0.00411604	1.03507e-07
ZFYVE21	-0.00413904	1.87034e-14
COX19	-0.00414091	1.00377e-05
SH2B1	-0.00414614	1.31137e-06
ARL13B	-0.00414791	3.16492e-13
TAF4	-0.00415638	6.84688e-09
AC087386.1	-0.00416092	6.81097e-09
UAP1	-0.00417379	0.000332376
SMIM12	-0.00417579	7.06163e-09
PARP11	-0.00418051	7.56589e-10
GPALPP1	-0.00418845	7.72833e-13
ZNF81	-0.00419734	5.99486e-12
TMEM94	-0.00420612	2.035e-08
ILK	-0.00420885	1.45202e-11
ADCY9	-0.00421324	0.00101514
POLR1A	-0.00421487	4.22396e-08
LINC02241	-0.00424661	2.43724e-07
BICDL1	-0.00427654	1.21845e-08
UCK2	-0.00428238	4.75692e-10
TBCE	-0.00428389	1.57628e-06
RELL2	-0.00428457	4.8441e-06
CAND1	-0.00432647	0.000161895
GPD2	-0.00435113	1.72837e-10
STXBP4	-0.00435402	9.91395e-05
ZNF566	-0.00435825	1.6115e-10
COPS2	-0.00440615	9.60182e-07
RPL5	-0.00440866	1.89755e-11
FAM199X	-0.00441046	0.00609824
CNOT2	-0.00441348	5.8198e-10
AC245297.3	-0.0044243	1.07804e-09
DRAM2	-0.00442626	7.76968e-14
ALKBH3	-0.00447104	1.94549e-11
DNAH14	-0.00447445	8.05388e-07
ABCB7	-0.00447598	7.01463e-05
ANKRD40	-0.00449218	9.46684e-06
USO1	-0.00453142	2.49772e-12
RPL22	-0.00453168	2.64645e-08
FGFR1OP2	-0.00453427	0.000133336
PA2G4	-0.00454401	1.32889e-09
BRAP	-0.0045467	4.38296e-06
FAM156A	-0.00456306	2.74363e-07
KYAT1	-0.00459641	6.48837e-11
ING4	-0.00462265	2.96933e-13
SLC9B2	-0.004649	4.78811e-07
CDK13	-0.0046621	0.0244642
OXSR1	-0.00468204	1.92106e-14
GPR89B	-0.00468356	3.73027e-14
PHF10	-0.0046973	4.83065e-12
ADAM32	-0.0047062	2.22166e-09
CEP164	-0.00471029	5.43106e-10
BRK1	-0.00471866	2.89827e-12
MSRB2	-0.00472767	1.05665e-06
PHF1	-0.00473334	1.52541e-14
IQSEC3	-0.00474342	4.87428e-05
ABCE1	-0.00474383	3.71873e-13
SLC35F5	-0.00475805	7.55426e-18
DGLUCY	-0.00479074	8.19248e-10
DHX29	-0.00482067	6.04106e-13
DLAT	-0.00482599	0.0033408
ALDH7A1	-0.00483331	8.77364e-07
UNK	-0.00485874	6.36406e-06
SERGEF	-0.00486292	6.68758e-10
PMM2	-0.00486567	5.13784e-11
SFXN1	-0.0048669	0.000162573
LIN52	-0.00487559	8.17489e-09
PNPLA7	-0.00487863	4.80904e-18
SGPL1	-0.00489696	1.19698e-13
RFXAP	-0.00491302	1.54469e-08
ARL14EP	-0.00496074	1.31882e-08
ZUP1	-0.00496765	9.19539e-09
RALGAPB	-0.00498018	1.47457e-07
PGS1	-0.0049916	1.79298e-05
BMPR1A	-0.00499438	3.11062e-10
STAT3	-0.00500232	8.02433e-05
CCDC180	-0.00501035	2.4641e-06
SH3GLB2	-0.00501351	1.73448e-08
SRFBP1	-0.00501547	2.83972e-08
FAHD2A	-0.00501893	4.74767e-14
SUZ12	-0.00502085	1.21313e-06
STX2	-0.00503185	3.42335e-14
RAB40B	-0.00505135	7.25979e-13
PITPNA	-0.00505343	0.0114017
RNF145	-0.0051164	2.37765e-06
PRCP	-0.00512241	1.10484e-08
ENTPD4	-0.00512346	0.000125676
USP37	-0.0051335	3.37117e-08
PDIA2	-0.00514485	1.00412e-11
NYAP1	-0.0051682	0.00117627
SSR3	-0.00518903	0.000113249
ETFDH	-0.00521829	2.46238e-23
MED14	-0.00522674	5.0839e-09
ZNF75D	-0.00525567	1.85613e-10
SNHG22	-0.00526421	1.0686e-09
TNPO3	-0.00526843	6.59088e-11
NSUN2	-0.00529114	8.58329e-05
ELP2	-0.00529285	4.13266e-09
SCRIB	-0.00530362	3.02214e-10
GFRA2	-0.00531922	0.00588168
OXNAD1	-0.00533451	1.16994e-12
COPE	-0.00536142	8.70061e-07
HECA	-0.0053666	0.00128373
ZNF644	-0.00536686	1.33245e-13
ZFP82	-0.00537027	0.000616885
NAA20	-0.00537619	1.01191e-13
AL117336.3	-0.00538056	1.00443e-09
PPAT	-0.00538062	2.99687e-09
GCA	-0.00538427	2.35877e-06
PACRGL	-0.00542355	1.92237e-14
CEP57L1	-0.00543047	3.11006e-12
TM7SF3	-0.00545132	1.94244e-11
TMEM72-AS1	-0.0054639	3.01443e-09
NYAP2	-0.00546438	8.92819e-07
WTAP	-0.005468	1.75673e-05
PKN2	-0.00547038	0.000661815
UBAP2L	-0.00548499	5.93316e-08
ZNF160	-0.00548764	4.13533e-09
GSG1L	-0.00549888	0.00236606
RABEP1	-0.00550515	0.000526427
OSBPL2	-0.00550729	5.96016e-06
MPP5	-0.00552972	0.000182342
ERO1B	-0.00554546	1.3803e-10
ZFPM1	-0.00556225	2.17253e-07
IQUB	-0.00557217	4.0674e-08
SNX25	-0.00557921	4.29368e-05
SPTLC2	-0.00558068	1.78312e-06
TOGARAM1	-0.00558315	2.01947e-07
TATDN3	-0.00558989	8.05579e-10
TMEM25	-0.0055914	6.29137e-06
SPICE1	-0.00563136	4.55246e-17
AP4E1	-0.00564815	7.32117e-09
USP46	-0.00564918	4.07763e-07
VPS29	-0.00567496	3.57992e-06
ABRAXAS2	-0.00567542	9.43091e-06
AC025809.1	-0.00568016	5.56101e-14
RPS19	-0.00568817	2.68969e-10
CCNC	-0.00574008	2.4096e-12
AL391684.1	-0.00575823	6.67718e-12
KLHL32	-0.00577189	2.1438e-05
SYAP1	-0.00580255	0.00109868
KXD1	-0.0058147	5.06421e-09
SSB	-0.00582068	6.2114e-09
INTS9	-0.00582551	7.17336e-11
AK9	-0.00583012	0.00344677
PTPN18	-0.00584842	1.05852e-15
POMP	-0.0058561	6.84046e-12
MPG	-0.00587486	3.15395e-06
DCP1B	-0.00587765	2.03152e-09
SLC35A1	-0.00588463	1.86234e-09
HSPA4	-0.00588622	8.58982e-05
SESTD1	-0.00591981	2.97104e-12
AC011247.1	-0.00592966	0.00592084
CTNND1	-0.00593141	1.56655e-08
FAM177A1	-0.00595847	5.91284e-08
NDST3	-0.00596679	7.57911e-14
TCERG1	-0.00597107	4.65673e-12
COPS6	-0.00598092	1.50018e-13
MTPN	-0.00598147	5.77576e-06
BNIP3L	-0.00598445	0.000108926
ATM	-0.00600168	6.34854e-09
UFL1	-0.00601919	2.83046e-13
MTMR10	-0.00602438	4.58118e-06
PEX1	-0.00603582	1.00433e-13
EIF2AK3	-0.00604612	1.57397e-13
CDC7	-0.00605699	4.29233e-15
ANXA7	-0.00605839	3.50894e-06
LIMK1	-0.00607291	0.0625636
IDS	-0.00608208	0.0199191
LINC01102	-0.00610634	0.0958247
RPN2	-0.00611233	1.85313e-08
ATF4	-0.00611489	0.00019473
CDC73	-0.00612659	7.43558e-13
LRRC40	-0.00612668	4.34926e-11
UBXN2B	-0.00613915	1.26617e-13
CAMLG	-0.00614204	1.26007e-06
FAM120A	-0.00616648	3.34892e-13
AC009948.1	-0.00616957	2.71723e-12
PCGF5	-0.00617728	0.0477138
CDC16	-0.00619721	4.92079e-24
ELOVL4	-0.00622342	1.2587e-11
FIS1	-0.00624716	0.00577431
STX6	-0.00625564	1.2438e-17
PAXIP1	-0.00625792	9.2395e-14
CLVS1	-0.00625843	2.99702e-06
GNG2	-0.00628022	0.000226984
H2AFY2	-0.00628083	5.09305e-05
FHL1	-0.0062854	2.42272e-06
FBXL4	-0.00629647	5.81716e-19
SRSF2	-0.00632	3.95728e-23
PRDX5	-0.0063264	7.55407e-07
[truncated: 6,006 more rows]

## Sheet: Inhit
Gene	AD_vs_NC_log2fc	Adjusted_p_value
FP671120.1	0.431727	5.89213e-227
MT-ND3	0.412475	5.0638e-96
MT-ATP6	0.385509	1.61558e-148
MT-ND2	0.326245	1.41254e-76
MT-CYB	0.322826	2.85536e-85
MT-ND1	0.303735	1.489e-80
MT-ND4	0.267242	7.2258e-83
FP236383.1	0.246235	2.70937e-99
MT-CO2	0.229611	4.52634e-92
HRH3	0.228834	1.27416e-11
MT-ND4L	0.207502	1.92345e-13
AC025159.1	0.202177	1.6749e-16
USP9Y	0.19971	5.88429e-53
NLGN4Y	0.194687	2.73049e-74
MT-CO3	0.188838	3.10058e-79
RGS12	0.18487	3.51256e-05
CAMKV	0.183379	0.0014674
TTTY14	0.178841	1.35283e-53
MRPL41	0.175688	0.00512934
PDZD4	0.173865	4.01624e-10
MAPK8IP2	0.172303	1.36377e-05
DNM1	0.160901	5.75751e-08
KIF3C	0.158796	0.000126761
UTY	0.158729	2.08047e-33
LINC01322	0.145043	3.70303e-07
GRIN1	0.14187	2.2889e-11
CENPP	0.137716	6.20298e-08
MRPS6	0.134171	1.316e-05
LINGO1	0.133448	6.90479e-47
LCNL1	0.131582	0.00250246
KIAA0930	0.12593	0.0120505
PCDH11Y	0.102194	5.81931e-06
FAM157C	0.0998058	1.53373e-11
MT-CO1	0.0948416	7.14037e-06
PNISR	0.0920768	4.75476e-05
LINC02223	0.0865099	0.0063025
SGCZ	0.0844252	0.000118213
PCDH9	0.077326	0.00111764
GTF2I	0.074788	0.0965574
MACROD2	0.073319	0.00176863
KDM5D	0.0703943	0.000131042
KCNIP4	0.0671628	0.000226846
AC016831.7	0.0662872	0.0352821
ATRNL1	0.0645347	0.0277087
TCF4	0.0575557	6.48218e-09
NRG3	0.056844	1.77892e-05
DYNLL2	0.0557708	0.000697238
OTUB1	0.0545627	0.0197827
SNTG1	0.0536618	9.88988e-05
STX1B	0.0517104	0.00672229
HSPH1	0.0508369	0.091112
CSMD1	0.0499999	7.82898e-05
SUPT16H	0.0482653	0.0244028
ARHGDIG	0.0465816	0.0240293
DLG2	0.0465747	1.85098e-07
FKBP8	0.0459547	0.00873996
GSK3A	0.0436427	0.0169756
ARHGDIA	0.0421512	0.00109177
TMEM160	0.0420487	7.57046e-05
PRKACA	0.0414811	0.00688506
B4GAT1	0.0402219	0.00343575
CAPNS1	0.0394662	0.000244977
CHORDC1	0.0393528	0.00850865
ADAR	0.0386152	0.0126336
CBR4	0.0385145	0.0558603
SMG7	0.0383075	0.00217181
RNF187	0.037695	1.2011e-05
LY6H	0.0374083	0.000128482
LAMP1	0.0365387	0.0026802
BCAP31	0.0360782	0.0515956
SCN2B	0.0359233	0.0115658
CLK1	0.0352721	0.00304596
EXTL3	0.0342624	0.0124357
MAP1LC3A	0.0342566	4.39219e-07
FLOT2	0.034129	0.000370042
STARD7	0.033995	0.0481451
C6orf62	0.0335273	0.0837232
UBA52	0.0333155	0.00156081
VOPP1	0.0326535	0.000715234
SPG7	0.0325807	0.00798336
LAMP2	0.03214	0.0434694
LMNA	0.0317914	0.0814657
METTL26	0.0316944	0.00937733
BSN	0.0313003	0.00184853
MAP3K2	0.031274	0.0336111
BSG	0.0312638	1.15302e-05
TECR	0.0312404	2.395e-07
PTAR1	0.0311857	0.00524808
IST1	0.0311528	0.00233532
AP2A1	0.0309925	0.0635241
ERBB4	0.0309217	4.25678e-06
NUAK1	0.0307532	0.0205791
FXR1	0.0306109	0.0144275
RAB5B	0.0303789	3.63396e-06
CREBRF	0.0303457	0.00449032
FKBP4	0.0301755	0.0337683
PIANP	0.0301485	8.4773e-07
CPNE6	0.0299519	7.28441e-05
PITPNM2	0.0295576	0.0906584
ARFGAP2	0.0295441	0.00702108
RAP1GAP	0.0295411	0.00911752
ADGRL1	0.0294373	0.0489502
SLC25A22	0.0291273	0.0144417
RPS2	0.0290244	0.0054275
CADM4	0.0290194	0.00142268
RHOA	0.0287003	0.00276392
MLF2	0.0285135	4.80174e-06
KPNB1	0.0283754	0.0626502
GIPC1	0.0282671	0.0195577
BAG6	0.0282575	0.019751
GNB2	0.0282146	1.77096e-07
RAB6B	0.0282007	0.00248204
DGCR2	0.0280695	0.000325333
GSPT1	0.027997	1.9613e-05
NAT14	0.0279923	0.00748901
KIAA0513	0.0278414	0.000340205
RPS11	0.0277028	0.00564708
ATXN7L3	0.0273168	0.00757781
PACS2	0.027135	0.0117476
HSPA9	0.0269352	0.00088993
UQCRC1	0.0268697	6.06598e-07
SUGT1	0.0265639	0.0471462
ERBIN	0.0265527	0.00105776
USP11	0.0265382	1.98084e-05
PRRT1	0.0265184	6.85306e-08
ATMIN	0.0263816	0.00348161
TMEM59L	0.0261789	0.0451362
FRRS1L	0.0261728	0.0871892
HNRNPM	0.0260871	0.0132164
SLC25A6	0.0260413	1.7135e-06
TSC22D3	0.0258305	3.1746e-05
SORT1	0.0257274	0.0743628
ZNF385A	0.0256219	0.00089316
PUM3	0.0255231	0.0410031
EEF1A2	0.0254954	8.23293e-08
ARHGAP35	0.0253553	0.0181269
LRCH3	0.0252931	0.00766518
SUCO	0.0252394	0.000993441
SPRYD3	0.0252342	0.00635986
GAK	0.025202	0.0873682
EIF5B	0.0251656	0.0405821
ATCAY	0.0250517	0.00483322
CSNK1D	0.0249979	0.00993034
EGLN1	0.024711	0.00205131
EI24	0.0245731	0.0199909
ATP6AP1	0.0244064	2.98289e-09
DACT3	0.0243008	0.00599189
RIPOR1	0.0242928	0.00806736
RUSC2	0.0242521	0.00259036
DNAJC5	0.0241755	0.0040104
NCAN	0.0241529	0.0029661
KPNA5	0.0241123	0.0278126
LRP4	0.0239799	0.00540105
IDH3G	0.0239239	7.83364e-06
RCN2	0.0238716	7.6895e-05
GMPS	0.0237646	0.0483666
THOC1	0.0235257	0.0165615
SNHG9	0.0234473	0.00507435
FASN	0.0233824	0.000117759
BLCAP	0.023201	7.62771e-06
CDK5R1	0.0231848	0.000814605
UBXN6	0.0231428	0.00430724
MED12L	0.0231158	0.0968207
ARRDC3	0.022989	9.50502e-11
EEF2	0.0229282	8.80668e-08
SREBF2	0.0228907	0.000443141
MTMR3	0.0228881	0.0423111
HPCAL1	0.0227191	0.00016411
ZFR2	0.0226575	0.00151083
QTRT1	0.0224836	7.33822e-06
GLUD1	0.022309	0.0268956
STK25	0.0222723	9.20737e-06
THRA	0.0222262	2.58669e-08
RAB11FIP3	0.02187	0.0206735
CPNE5	0.021815	0.000163729
FGD5-AS1	0.0218044	0.000296628
OAZ2	0.0217828	0.0104932
PPP2R5C	0.0216406	0.0248719
SF1	0.0216307	0.00305252
RAB11B	0.0215889	4.96941e-13
NGLY1	0.0214523	0.014468
TMBIM6	0.0214519	4.43705e-06
TRPM7	0.0214248	0.00978532
TMX3	0.0213716	0.0755616
IWS1	0.0213003	0.00547098
CCDC93	0.0211544	0.0255758
SCAF4	0.0211179	0.0167187
QDPR	0.0209799	4.12585e-06
ZMYM3	0.0209438	0.000224734
MLLT6	0.0208985	0.0458498
B3GAT2	0.0207947	0.0228522
DCXR	0.0207936	0.000263036
STUB1	0.0207487	1.01765e-06
ETV1	0.0207448	0.0522426
RSBN1L	0.0206633	0.0177144
UBA1	0.0206074	1.66623e-08
SARS	0.0206042	0.00126728
SMARCC1	0.0205247	0.0503607
HDAC5	0.020431	0.0811768
MTCH1	0.0203926	6.74536e-06
HNRNPA0	0.0203596	1.00836e-05
TPI1	0.0202816	5.65856e-11
CNIH1	0.0202411	0.000756218
CYC1	0.02016	0.0348872
CGGBP1	0.019994	0.00323621
EBF4	0.0198755	0.0141217
LRFN2	0.0196558	0.0101638
LMAN1	0.0196133	0.00385693
AGO3	0.019513	0.0407979
G3BP1	0.0194374	0.000485759
MLEC	0.0193998	0.0647656
H1F0	0.0193392	2.00872e-10
PPID	0.0192798	0.00304135
XPO6	0.0191447	0.00974707
STAG2	0.0189907	0.0434745
ASCL1	0.0189237	5.29887e-05
EIF1AX	0.0188794	1.29639e-10
N4BP2L1	0.0188237	0.0183945
LRPPRC	0.0187673	0.000552068
OS9	0.0187081	0.0436505
UBE2H	0.0186931	0.0511603
RCOR3	0.0186729	0.000280659
BTBD10	0.0186122	0.0519717
ARIH2	0.0185968	0.00164504
SUMF2	0.0185283	0.0100555
FAAH	0.0184968	0.00436382
WDR37	0.0183881	0.0035232
MLXIPL	0.018333	0.0235847
PAXBP1	0.018252	0.0134685
MTMR1	0.0182407	0.0797417
CRMP1	0.0181989	1.4867e-05
TMEM41B	0.018112	0.00627035
RSBN1	0.0181073	0.000116318
MKRN1	0.0180125	0.000920791
GLYR1	0.0179987	0.0283298
GNL1	0.0179743	0.0509678
USP14	0.0179296	0.0636593
RING1	0.017918	0.0472153
GABBR1	0.0179017	3.90033e-07
RPLP0	0.0178956	4.33937e-06
ASXL1	0.017834	0.0208074
KLC1	0.0177579	0.000415638
LCMT1	0.0177561	0.0965959
SIN3B	0.0177367	0.000567219
NDUFA3	0.0176258	0.000147465
ANAPC16	0.0175177	0.00506848
DOCK11	0.0174268	0.00717127
PHC2	0.0174134	4.53877e-06
POLA1	0.0174122	0.00418509
RXRA	0.0174037	0.0215667
CNOT6L	0.0174032	2.0921e-06
CDS2	0.0173548	7.02942e-05
DNAJC7	0.0173542	0.000451254
PODXL2	0.0173138	0.000292318
LUC7L	0.0172652	0.000805997
YLPM1	0.0172198	0.0184305
SAMD4B	0.0172145	5.58036e-06
GALNT16	0.0171428	0.020732
ZMYND11	0.0171306	0.0314931
LANCL1	0.0170006	0.0435262
LEMD3	0.0169911	0.00781283
CACUL1	0.0169886	0.0425808
CABP1	0.0169856	7.31474e-06
SLC37A3	0.01692	0.00421663
RBM41	0.0168574	0.0044945
YTHDC2	0.0168562	0.0395731
DCP2	0.0168513	0.00402936
LMO4	0.016674	0.00190237
ZBTB4	0.0166725	0.00765372
MT3	0.0166387	1.43959e-18
KCNH3	0.0166247	0.0101621
MKNK1	0.0165943	0.00160442
CASC3	0.0165773	0.0280123
HNRNPA2B1	0.0165075	0.00168627
PABPC1	0.0164865	0.00798471
PTPN5	0.0164095	0.000882373
SBNO1	0.0163934	0.0893012
CRYL1	0.0163894	0.0163481
ADCYAP1R1	0.0163132	7.44157e-06
LAMTOR4	0.0162739	5.83991e-06
ZNF346	0.0160347	0.0979465
AHCYL1	0.0160275	0.0816076
CAB39	0.0159755	9.37392e-05
MPZL1	0.0158194	0.00485782
PRMT1	0.0158121	1.08564e-05
COL7A1	0.0158111	0.0635228
ARHGAP33	0.0158073	3.46742e-05
SMARCAD1	0.0157637	0.0421706
SESN1	0.0157384	0.0730102
FNBP1	0.0157331	0.00510914
SIRPA	0.0156685	2.50274e-07
MCM3AP	0.015667	0.00299393
C5orf24	0.0156281	0.00126095
TYRO3	0.0156086	0.0755974
METTL7A	0.015559	0.0840063
PUM1	0.0155223	0.00627434
INVS	0.0155067	0.0816474
PLD3	0.0154757	0.00073622
GFOD1	0.0154496	0.00288637
COPB1	0.0154369	0.00316845
ITSN2	0.015391	0.0157582
ZXDC	0.0153752	8.06782e-05
CHRNA4	0.0153546	3.31971e-06
CDC27	0.0151818	5.50893e-05
ERGIC2	0.0151511	0.0112064
DCAF7	0.0150898	0.00244475
CLVS1	0.0149268	0.0073477
VKORC1L1	0.014859	0.0760469
RNPS1	0.0148522	5.81642e-06
TNFRSF25	0.0148482	0.0717554
MAX	0.0148099	0.0489368
CCT4	0.014781	0.00851028
TMEM175	0.0147806	2.81795e-06
BBS2	0.01476	0.00160139
HSPA4	0.014717	0.00067156
EXT2	0.0146999	0.000306712
RPL13A	0.0146977	8.41864e-06
IDE	0.0146331	0.0671894
SERPINB6	0.0146308	0.000209848
NLGN2	0.0146084	0.000673986
RPTOR	0.0145932	0.00633616
PDE8A	0.0145168	0.00448965
AC091948.1	0.014486	0.00208559
HNRNPLL	0.0144444	0.0137352
RACK1	0.01444	2.70369e-07
ACADVL	0.0144243	0.0693201
RBBP4	0.0144222	0.000111859
SH3BGRL2	0.014407	0.0624311
NCL	0.0144059	0.00010576
TCEA2	0.0144012	2.32399e-07
MMP17	0.0143587	0.00365979
PRPF19	0.0143317	2.90748e-11
METTL6	0.0143135	0.00338404
GLB1	0.014309	0.00159393
HLF	0.0142515	8.90623e-05
BTG1	0.0141855	0.0118468
MYL6	0.0141046	6.92856e-06
ATXN2L	0.0141024	7.90551e-05
PPM1A	0.0140765	0.00137292
NONO	0.0140599	0.000239582
CNTFR	0.0140543	0.0266812
PPP4R3A	0.013997	0.000426895
PTPN1	0.0139701	0.0831416
AC013394.1	0.0139364	8.13447e-06
NFKB1	0.0138748	0.00538654
OCRL	0.0138595	0.0440181
FBXW4	0.013852	0.00333662
TAOK2	0.0136926	0.0492882
USP10	0.0136395	0.00028216
TRMU	0.0135696	0.0103304
DDX42	0.0135035	0.0851346
CORO2B	0.0135026	0.0335738
MEGF9	0.0133566	0.0135419
KIAA1328	0.0133563	0.0462428
ARHGAP22	0.0133545	0.0597804
ADCY5	0.0133527	0.0439741
MFSD1	0.0133052	0.0609755
TIAL1	0.0132528	0.0714232
RNF180	0.0132336	0.0278084
SYNRG	0.0132062	0.00515907
SYT4	0.0131815	1.34198e-07
ABCD4	0.0131748	0.0215794
FLNB	0.013136	0.00296114
PCMT1	0.0131104	0.00287267
AATK	0.0131011	1.76862e-05
AKT1	0.0130937	0.00111788
CALY	0.0130644	0.000744201
MAN1C1	0.0130548	0.0349073
CEP97	0.0130247	0.00166663
NUP153	0.0130067	4.54608e-05
CLNS1A	0.0130004	0.00424375
AC015813.2	0.0129881	0.012866
PHF1	0.0129855	3.50468e-05
PPP4R3B	0.0129855	0.0732499
KCTD13	0.012827	6.93592e-07
SMG9	0.0128152	0.094693
KIF1A	0.0127856	0.00325154
CAMK2A	0.0127332	3.04981e-06
MTMR2	0.0127036	2.40359e-05
CDC37	0.0124805	2.33407e-12
SORL1	0.0124774	0.00444458
SF3B3	0.0123398	0.000191374
MTERF1	0.0123365	0.0103682
GAPVD1	0.0122563	0.0807934
GOSR1	0.0122367	0.0126641
EIF4EBP2	0.0122274	0.0248255
UBE2L3	0.012194	0.000494134
SMAP2	0.0121796	0.000181438
TENT4A	0.0121775	0.00771388
CRLS1	0.0121752	0.0005094
MAP3K5	0.0120966	0.0270822
PKD2	0.0120768	0.00771017
WDR48	0.0120405	0.000141748
ZNF84	0.0120395	0.000195349
ZNF577	0.0120147	0.0163845
IKZF2	0.0120138	0.000582268
LARS	0.0120017	0.000510935
C4orf48	0.0119772	2.04733e-11
NFYC	0.0119734	7.65538e-06
PRMT7	0.0119464	0.00455827
ENTPD4	0.0118955	2.45482e-06
TRAPPC12	0.0118932	2.43742e-05
DDX24	0.0118737	0.0158351
TXNL1	0.0118323	0.000127271
MTMR9	0.0118268	1.34898e-05
NOL4L	0.0118209	0.0868815
L1CAM	0.0118092	0.000818412
PHLDA1	0.0118027	2.72911e-07
UHMK1	0.0117953	0.00517141
GNAL	0.0117897	0.000290013
ZNF791	0.0117564	0.00585531
FSD1L	0.0117531	0.0160068
UBE4A	0.0117385	0.00364303
ANKAR	0.0117063	0.0490244
KIAA1549L	0.0116985	0.0900158
TBC1D1	0.0116241	0.000302472
PCGF3	0.0115334	0.0108238
EXOC7	0.0115083	0.00217824
CHPF	0.0114751	3.34797e-07
TXNIP	0.011441	0.0884894
SRGAP2	0.0113917	0.00151919
PDE8B	0.0113184	1.38683e-07
GAN	0.01131	0.00626242
GPRC5B	0.0113006	0.00373728
KPNA1	0.0112729	0.04189
TRIM44	0.0112556	0.0380503
CPSF7	0.0112189	7.00023e-05
IPO8	0.0112134	0.000505374
CLDN12	0.0111668	0.0151214
LRRC8B	0.0111467	0.0501726
NCOR1	0.0111317	0.0873011
SCN3B	0.0111313	0.00192828
SIN3A	0.0111194	2.20931e-05
RPL27A	0.011105	3.17401e-05
CEP164	0.0110925	0.052653
SV2A	0.0110705	0.0750467
DOCK5	0.0110337	0.034359
ERI3	0.0110335	1.61025e-07
HNRNPU	0.0110008	0.0647178
ZNF248	0.0109268	0.000135482
SEC61A2	0.0109157	0.00067648
TRMT11	0.0108979	0.0151593
PURB	0.0108824	0.00286662
CYB5R4	0.0108744	0.00832954
CYLD	0.0107986	7.66707e-05
KLHL24	0.0107883	0.043108
NASP	0.0107246	0.00115566
SAP30BP	0.0106904	0.0537539
PSMD13	0.0106875	0.0740723
PPIL4	0.0106859	0.0084885
GK5	0.0106711	7.40671e-06
KCNIP1	0.0106552	9.57494e-06
CRIM1	0.0105898	0.000317483
FBXL15	0.0105594	1.18465e-07
AC118549.1	0.0105494	0.000440428
NUTM2A-AS1	0.0105197	0.00011977
GNG12	0.0104979	0.0034243
TRAK2	0.0104472	0.00448825
CAPN7	0.0104275	0.00893149
TMEM151A	0.0104236	9.65933e-08
CACNA1E	0.0104198	0.000966974
ZNF24	0.0104175	0.0111322
SLC7A8	0.0104045	0.00248677
UBE2J2	0.0103035	0.0351537
KLF7	0.0102615	0.000438229
NT5C2	0.0102577	0.070894
PTPN11	0.0102426	0.000262475
SLMAP	0.0102259	3.47056e-05
TMEM184B	0.0101809	0.00778688
LRRC8A	0.0101575	0.00717043
IVD	0.0101565	0.000355097
UBA3	0.0100567	0.0163407
RHBDL1	0.0100541	0.000113061
ATAT1	0.00999454	0.00433286
RCAN1	0.00998709	4.02608e-05
C18orf25	0.0099695	0.0777938
TNPO1	0.00996558	8.46637e-05
KCNAB2	0.00993139	4.98371e-06
TTC33	0.00992926	1.77053e-07
SAMD8	0.0099111	0.0001079
CACNB1	0.00976517	1.91339e-07
KLHL2	0.00968587	7.49008e-07
HSPD1	0.00968572	3.87431e-05
TMX4	0.00967583	2.24884e-06
RNF44	0.00967518	0.00033861
EP300	0.00966127	0.00044561
KLF3	0.00965239	0.0614137
CTBP2	0.00959012	0.000527484
RNF115	0.00952515	8.75586e-06
PANK2	0.0095118	0.0923509
HNRNPH3	0.00950362	5.39588e-05
TMEM248	0.0094997	6.35617e-05
AC005154.6	0.00946064	0.000463489
BICRAL	0.00940957	0.0133417
WDR11	0.00940312	7.98548e-05
DIS3L2	0.00939089	1.46176e-06
RDX	0.00937971	0.0013205
CELSR2	0.00935354	4.94035e-07
PRKAA1	0.00933402	0.0234138
GGNBP2	0.00931211	0.0935343
UBE3C	0.00930986	0.000678743
C1orf122	0.00929996	9.91278e-05
GNG3	0.00927595	2.68427e-09
PRPF40B	0.00925915	3.2718e-05
PPP4R2	0.00925113	0.000149659
UIMC1	0.00922734	0.00435613
EXOC5	0.00921553	8.72576e-06
RPL35	0.00920633	3.05896e-11
IREB2	0.00918518	3.81132e-05
RASD1	0.00917969	5.94827e-06
SLC35D1	0.00909707	0.000423142
FAM131A	0.00909328	2.98805e-05
TOX2	0.00909141	0.000818551
CAMK2G	0.00908624	0.000231759
GGA2	0.00907361	1.27176e-05
CTDSPL2	0.0090674	0.00275674
POM121	0.00902299	2.66401e-05
HDX	0.00899543	0.032065
SH2B1	0.00899314	1.9432e-05
PDGFRA	0.00897843	0.0958399
POC1B	0.0089185	0.00920323
EIF3J	0.00886639	0.000586132
SDHA	0.00883408	0.00108637
MINPP1	0.0087941	1.70828e-05
SLC12A6	0.00879119	0.0584792
TCAF1	0.00874746	0.00795337
TUBGCP3	0.00873723	0.0322659
ZRANB1	0.00870141	8.65033e-05
CLIP3	0.00869781	6.9296e-08
TOR1AIP2	0.00869576	0.00693715
VCPIP1	0.0086455	2.48906e-05
CUL5	0.00863169	0.00717773
SUN1	0.00862321	0.00380433
TAPT1-AS1	0.0086179	0.052219
ANK1	0.00861554	0.0162984
DNAJB6	0.00857464	3.32048e-05
THSD7A	0.00850477	0.0020399
RNF14	0.00846823	0.0152802
AKAP1	0.00846776	1.43635e-05
ATAD2B	0.00842225	0.0395289
DELE1	0.00836677	0.000399691
UPF3B	0.00831618	0.0127144
NLGN3	0.00830862	0.0091377
PITPNB	0.00829703	2.69231e-05
BCR	0.00827312	0.00163312
XPOT	0.00825588	0.00108492
SNRK	0.00825304	0.0032521
PHTF2	0.00820527	0.00104798
UNK	0.00819561	0.0110216
KCNQ1OT1	0.00818173	7.34772e-05
CXADR	0.00818163	2.4293e-07
NARF	0.00816221	0.00141688
SPSB3	0.0081596	0.00143236
TRIR	0.00812618	0.0010636
TAB2	0.00811512	0.00145273
PIAS2	0.00809029	0.00247949
NBR1	0.00808673	0.0455224
KIAA0319L	0.00807497	3.07164e-06
RAB4A	0.00805112	0.052623
OSBPL1A	0.00802459	0.0436206
TACC2	0.00801688	0.0709047
AC008014.1	0.00799661	0.0053593
GRB10	0.00798276	0.00128162
OSTM1	0.00797641	0.00063874
MAP7D2	0.00797246	0.00121216
RPA1	0.00794815	0.00141455
ARID2	0.00793484	9.77196e-07
TRAP1	0.00791266	0.0758278
CFAP97	0.00790555	8.28691e-05
GRIK4	0.00790181	0.0818612
WRN	0.00787765	0.000110124
NEK9	0.00786472	0.00114045
AGO2	0.00782882	9.24625e-05
ING4	0.0078119	0.000744356
NRG2	0.00775236	0.00627224
CABIN1	0.00774667	0.00209395
CHCHD6	0.00773271	0.0935497
CENPV	0.00772589	0.000423935
SND1	0.00772378	9.19435e-05
USP48	0.00766893	0.000132919
VMP1	0.00764581	0.00038323
ARMH3	0.00762976	0.000159104
GLI4	0.00746484	0.00211094
CDKN1B	0.00740545	0.000245918
TTLL5	0.00736998	2.48262e-05
MSANTD4	0.0073649	0.00437799
PRICKLE1	0.00735442	0.000950927
MLH1	0.00733262	0.0351243
UBXN7	0.00732821	1.12009e-05
AC090568.2	0.00726486	0.0302203
SNCB	0.00725938	4.06862e-10
ELP1	0.00722698	0.016912
CDK13	0.00722666	0.002645
RAB14	0.00722037	6.40311e-07
PPP1R12B	0.00721247	0.00521804
SYNGR3	0.00719957	9.52757e-12
PTPN9	0.00719385	0.00353274
MAP3K4	0.00715099	0.053464
AMFR	0.00712402	0.000433838
AGPAT3	0.00711633	0.0274245
DDX6	0.00711566	0.000676284
CFL1	0.00710935	7.78381e-16
SCRN1	0.00710861	4.65598e-06
FAM133B	0.00710527	0.00512777
FAM98B	0.00709209	1.25519e-05
CDS1	0.00709049	5.93572e-05
SMARCA5	0.00708434	6.59821e-05
UBE2K	0.00706515	0.000392733
DDHD1	0.00705097	1.8788e-06
ATG12	0.00704576	0.0119206
ZFYVE27	0.00701497	0.00107458
TRIP11	0.00701294	0.012925
ATF4	0.00700077	0.00048836
ARMC8	0.00699515	5.20356e-05
DPYSL4	0.00698192	3.25527e-07
RPS28	0.00696373	4.51438e-10
KANSL3	0.0069425	0.00983404
PIP4K2B	0.00693739	1.02447e-06
RARS2	0.0069098	0.00660255
GPRASP1	0.00687946	1.60317e-10
RBM4B	0.0067127	0.00721345
GLCCI1	0.00670731	0.00138161
IP6K2	0.00665545	1.00596e-07
PTK2B	0.00662576	0.000698931
AGRN	0.00661936	0.012123
HIPK3	0.00659255	2.82885e-05
METTL8	0.00655987	0.0273873
ITGB1BP1	0.00651982	1.39737e-05
SNX14	0.00649721	0.000381718
ERMP1	0.00648852	0.0507583
CPNE1	0.00644803	9.92699e-07
TCP11L1	0.00642602	0.0482671
TTBK2	0.00629828	0.0198322
INSIG2	0.00628428	0.00325511
MTX2	0.00628402	0.0168071
RPS29	0.00628063	6.26109e-07
GABPA	0.00625934	0.000941561
TRIM26	0.00624601	0.00244924
DNMT3A	0.00623818	0.072555
ZNF589	0.00623143	0.00450291
EPDR1	0.00622259	0.0166551
C19orf66	0.0062146	6.17435e-09
KIAA1468	0.00608255	0.0178235
CX3CL1	0.00607682	1.71834e-07
HSBP1	0.00606301	1.46993e-10
C6orf89	0.00604971	0.00687291
MFN2	0.00604258	6.30719e-05
PELI1	0.00598167	0.0188589
GPT2	0.00596724	1.15746e-06
SLC25A46	0.00593576	4.03788e-05
NAA15	0.00587217	4.78139e-05
IFT20	0.00587138	0.00173019
TIMP2	0.0058537	1.93056e-07
MRPL33	0.00582636	1.02365e-05
SMARCD1	0.00581396	0.000586584
MPRIP	0.00580225	9.26726e-05
CDC5L	0.00579614	7.09927e-05
EFCAB2	0.00577492	9.05173e-05
LARP1	0.00575769	0.000640571
BCL2	0.00574156	5.49827e-05
RNF219	0.00573167	0.000288876
WSB2	0.00571803	2.67369e-06
UBR1	0.00570936	0.00323699
GRK4	0.00563941	0.0658433
ADARB1	0.00561632	0.0118255
KHDC4	0.00561282	0.052134
TUT7	0.0056048	1.99685e-05
LRRC37B	0.00560242	1.60157e-06
TMEM130	0.00543971	2.78176e-06
FBXO42	0.00541151	0.0918077
EIF5A	0.00540876	6.30886e-14
RNF10	0.00535256	2.45972e-08
TAX1BP1	0.00534935	0.000103248
STOX2	0.00534613	0.0379508
PDZD8	0.00529275	3.50641e-05
USP30	0.00525426	0.0538783
DPH6-DT	0.00525321	0.000371452
TMEM181	0.00524579	7.435e-06
SNX30	0.00524313	6.388e-05
MTHFD2L	0.00522004	1.83528e-06
ADNP2	0.00518317	0.0186023
VRK1	0.0051678	0.0177085
RFPL1S	0.00514426	0.000788975
ZNF800	0.00511837	0.0184922
PCNX1	0.00511549	0.00199266
PEA15	0.0051146	0.000110108
PCMTD1	0.00510736	2.89766e-05
SOX2	0.00508641	8.31523e-05
VAV2	0.00508541	1.85064e-06
VPS26A	0.00500727	0.00256749
CIZ1	0.00498252	0.016285
BMPR2	0.00497838	0.00133265
PCNT	0.00495808	1.24243e-05
USP13	0.00494629	0.00649444
ASXL2	0.00494033	0.00641009
RPRD1B	0.00492713	0.0160346
SRGAP2C	0.0049173	1.50471e-05
VPS50	0.00491488	1.49454e-05
ELP3	0.00490344	3.54859e-07
SACM1L	0.00489544	8.27877e-06
XPO7	0.00484828	8.34011e-08
MAPRE3	0.00481705	1.58208e-07
AVL9	0.00477647	1.80044e-07
TM9SF2	0.00477611	9.99528e-09
CCM2	0.00476683	0.000510998
RABGAP1	0.00475224	0.000107725
POLR2B	0.00472376	0.000344793
CEP95	0.00468753	0.0796115
GPALPP1	0.00463149	0.0269645
SLC12A9	0.004624	0.00781678
EXOG	0.00461515	0.0290173
S100PBP	0.00457969	0.0469195
USP28	0.00457906	0.00631382
SNX2	0.00457637	0.000335197
FAM81A	0.00454506	3.16085e-06
RNF19A	0.00454192	0.0148608
FGFR1OP2	0.00451664	1.33846e-06
NSUN6	0.00447829	0.000229641
IARS	0.00446569	0.000194067
KRBOX4	0.00444874	3.74398e-05
GIGYF2	0.0043886	0.00152499
HACL1	0.00437217	0.00073589
GREB1	0.00436901	9.77546e-07
RAB10	0.00435467	1.85876e-06
DCAF10	0.00433473	7.79743e-05
CTNNB1	0.00432925	8.54693e-06
ZMYM2	0.00430561	0.0587145
KSR1	0.00429736	3.44649e-06
ARRB2	0.00428067	0.0288699
FARSB	0.00424527	2.25824e-07
IDH3A	0.00423767	0.00034143
VSTM2B	0.00420999	0.0852301
GSR	0.00420857	0.0103755
KIF13B	0.00419928	0.000779558
REV1	0.00418162	0.000500647
GRAMD1A	0.00417194	0.00565392
DHX9	0.0041235	0.000228209
NAGK	0.00411941	0.0159735
RNF168	0.00410063	0.000673597
AKAP7	0.0040973	0.00357074
MAU2	0.00407885	0.0222838
UCHL5	0.00406266	7.85893e-06
WDR33	0.00402806	1.21008e-05
UBE2E3	0.00402795	0.000220759
ZYG11B	0.0040249	7.0956e-08
HINT3	0.00396062	8.7777e-05
ENSA	0.00396005	2.68303e-05
PPP4R4	0.00393254	0.00175327
PCSK7	0.0039322	3.11039e-05
PAPOLG	0.00391958	0.00732396
CACNA2D2	0.00391719	0.018526
MAP3K7	0.00391131	0.000174927
STAT3	0.00388894	7.64511e-05
TMEM8B	0.00388435	6.1499e-07
USPL1	0.00388222	0.0287945
BTBD3	0.00387959	0.00311579
CEPT1	0.00386609	0.0018245
GPBP1	0.00386233	0.000418116
RNF138	0.00385315	0.00463644
ABL2	0.0038468	0.00530157
KIAA0232	0.00383257	0.00727242
UTP23	0.00380011	0.0104449
ABLIM2	0.00378511	0.0252183
CPD	0.0037812	1.98261e-08
NFATC2IP	0.00377488	1.55791e-07
ABCC1	0.0037665	0.0116567
TAF1	0.0037537	0.00022681
ORC2	0.00374919	0.000342565
CIT	0.00374802	0.0018656
TMEM131	0.00373748	0.00563524
RAD23A	0.00372841	1.1287e-06
TMEM170B	0.0037109	2.03056e-07
WDR20	0.0036898	0.000165922
CLIP4	0.00364566	0.00032494
JUND	0.0036399	9.63199e-08
U2AF2	0.00363037	1.84128e-05
MBTPS1	0.00362828	0.000286522
SSB	0.00361668	0.000100469
THUMPD1	0.00357921	5.27878e-06
ARHGAP10	0.00357724	0.0042648
GRINA	0.00356584	1.5052e-08
NUDT4	0.00354806	0.000220132
RBSN	0.0035309	0.0237306
IGSF8	0.00349966	1.0082e-09
NAMPT	0.0034876	1.0753e-05
CTXND1	0.00341937	5.51859e-05
PLEKHA3	0.00338639	0.0101455
KMT5B	0.00336776	1.63434e-05
ECHS1	0.00334818	8.07687e-05
LARP4	0.0033445	0.00625134
RECK	0.00332607	0.000791971
DNAJC6	0.0033248	0.0950479
CNRIP1	0.00331032	2.65664e-05
CEP70	0.00327261	0.00589192
ETV5	0.0031869	1.75765e-05
EYA3	0.00317559	0.000151021
TEX2	0.00316422	0.000771941
ESCO1	0.00314554	0.00394812
MSANTD2	0.00312779	0.0229175
CUL1	0.00311828	0.00611513
PHF2	0.00309993	0.000539378
ACAT1	0.00301212	1.84678e-06
PGGT1B	0.00300694	0.00018006
DUSP26	0.00299248	1.70014e-06
DCAF5	0.00298616	0.000452127
SHOC2	0.00297176	0.00136711
SAFB	0.00295359	1.92762e-05
CKMT1B	0.00294603	1.4989e-11
PHLDB1	0.00293172	0.000529791
DPM1	0.00287144	0.00344597
GFM2	0.00286938	0.00327722
MGA	0.00283898	0.000166462
RNF165	0.00283765	0.00265403
PACS1	0.00283389	8.63759e-05
TP53BP1	0.00282356	0.000284376
TSN	0.00282015	6.52718e-08
CNOT9	0.00281037	4.35006e-06
PHF6	0.00279617	7.1298e-06
RALGPS2	0.00279511	0.00268506
SMIM12	0.00277938	0.00833121
CHPT1	0.00275081	0.00177578
AFF1	0.00272193	0.00963467
JMY	0.00271388	5.95722e-07
NIPAL3	0.00267934	0.00204579
ARHGEF12	0.00267169	0.0690883
PSIP1	0.00266607	0.000403795
C3orf67-AS1	0.00265696	0.0895083
NR1D2	0.00264745	3.65586e-06
PBRM1	0.00263738	0.0102764
COQ4	0.0026332	2.10305e-06
AP1M1	0.00261858	2.14708e-05
GTF2F2	0.0025948	0.0135355
HSPA13	0.00256234	9.26573e-09
C17orf51	0.00254394	2.71243e-05
SELENOI	0.00254097	6.75236e-07
ZNF780B	0.00253914	0.0345697
SNX27	0.00250774	0.00380436
KIF27	0.00249943	0.0331124
DENR	0.00248505	5.10796e-07
RPL37A	0.00247206	1.23293e-09
ANO6	0.00246498	0.00259725
MB21D2	0.00245765	0.000871274
CTBP1	0.0024556	4.19446e-11
AL596220.1	0.00243733	0.098084
EIF2AK2	0.00241506	0.00354198
SPOCK2	0.00239704	0.000549046
DGUOK	0.00237342	9.9758e-09
NEK4	0.00233313	0.0137594
PPP6C	0.00232993	0.00402639
TAF3	0.00232079	1.80683e-08
FAM171B	0.00230273	1.08706e-05
KDM5C	0.00228528	4.03896e-08
SLC25A4	0.00221186	5.30662e-06
NUP50-DT	0.00220645	1.70203e-05
DPY19L4	0.00220465	0.022724
RAB28	0.00219276	0.0080535
HM13	0.00216906	0.00767325
TTC5	0.00216084	0.0377175
RAP2A	0.00215538	0.000775259
CREB1	0.00214811	1.32842e-05
ARID4A	0.00209693	0.000208766
PRB2	0.00209264	0.0425989
TRIM33	0.00208672	9.83072e-05
ZFYVE28	0.00207309	0.00147806
LCOR	0.00205103	0.0326594
MDN1	0.00203432	7.0153e-05
CTSB	0.00200421	2.39326e-09
AREL1	0.00197473	0.0430257
ZBTB41	0.00196087	8.54634e-08
NUP160	0.00191461	0.00132374
UGGT1	0.00190666	0.00133967
RTF1	0.00190623	0.00101745
SMAD2	0.00186177	0.0066947
DSE	0.00185918	9.37047e-06
TRMT13	0.00184984	0.00120141
NR3C1	0.00184911	0.00443957
TPST1	0.00182999	0.00121583
GBF1	0.00181755	0.000120636
SOS2	0.0018097	1.5927e-05
RLIM	0.00178154	4.63467e-09
ZNF608	0.00177063	0.00177911
EPC1	0.00173901	0.00663642
SLITRK2	0.0017366	4.89589e-05
ZC3H12C	0.00172673	0.0118887
THEM4	0.00170703	0.00144636
PCDH10	0.00169451	0.032192
ECI1	0.00169422	1.78595e-06
KCTD20	0.00168656	0.00335935
CLSTN1	0.00167681	0.00105058
PLEKHH1	0.00167267	0.0890125
G2E3	0.00164314	0.00295369
NOVA2	0.00163904	3.96204e-10
MRPS9	0.00163189	0.000452309
ATP6V1H	0.00160948	9.86859e-07
CRKL	0.0016032	5.73684e-07
SNX4	0.00159782	5.87846e-05
SCYL2	0.00159747	0.000146661
CRELD1	0.00159	1.05395e-07
CMTR1	0.0015664	0.0954511
NUP133	0.00154893	0.000898555
DNAJC3	0.00154347	0.0001223
ZBTB38	0.001535	1.53046e-08
AGFG1	0.00152083	2.21954e-05
RMDN1	0.0014848	4.08809e-05
SIMC1	0.00147313	1.23495e-06
APPBP2	0.001468	6.12054e-05
FAM192A	0.00145854	2.32629e-06
ARHGAP23	0.00145305	0.00702757
DENND6A	0.00138999	6.63996e-06
DGKD	0.00138437	9.0415e-06
NME3	0.00138205	6.63488e-08
SCAND1	0.00136431	6.95989e-13
BCL9	0.00135244	0.000710578
PARG	0.00133343	3.66424e-08
ZNF318	0.00133229	0.0172472
DCTN4	0.00128861	2.76944e-10
SETD2	0.00125515	0.00575407
PDS5A	0.00122497	0.0826977
MAMLD1	0.00121717	0.0234554
BRD3	0.00120238	0.000105913
DDAH1	0.00118735	3.52887e-05
PCDH17	0.00117515	0.0134106
CAMK2N2	0.00116346	1.47779e-11
AC005261.1	0.00113525	3.2045e-08
COPS2	0.00111541	1.92831e-07
PTBP3	0.00111048	5.76137e-06
OGDHL	0.00110161	4.80302e-05
PRRC2A	0.0010976	9.17957e-10
PSPC1	0.00103621	0.000930656
LRCH2	0.000989474	3.57686e-06
CDR2	0.000949128	0.0152597
TRAPPC11	0.000945746	0.0981618
SNX7	0.000945406	0.00172824
EMC2	0.000923138	0.00530516
ENPP4	0.000916142	1.39732e-05
LRIG2	0.000872547	0.000689984
AMPH	0.000865477	0.00784436
LINC01004	0.00083441	0.0271665
FAM204A	0.000822037	0.000163257
NIPAL2	0.000817666	9.9788e-05
SIK2	0.000804015	1.67463e-05
GPATCH2	0.000787197	0.000554059
RIC8B	0.000784774	1.78007e-05
SNX1	0.000772963	5.33304e-05
TCHP	0.000756616	0.00920553
TAF15	0.000743446	7.48394e-05
TMEM178A	0.000707525	4.53479e-05
CTTN	0.000699452	3.34306e-05
MAST1	0.000698656	0.00106489
PSMD3	0.000686005	0.000324988
ARL5A	0.000681939	1.59698e-06
DCUN1D4	0.00066469	5.97977e-06
PEX5	0.000637579	0.0107403
HABP4	0.000611984	0.0676508
ARSB	0.000598798	1.26098e-05
ANKRD50	0.000597829	0.000249229
NADK2	0.000591283	0.000224116
NFAT5	0.000580555	0.000131729
CYP4V2	0.000576765	0.0359261
SLC43A2	0.000542505	0.0401863
LUZP1	0.000536203	0.020891
XPO5	0.000525205	1.24328e-07
AFTPH	0.000513345	1.81057e-06
AATF	0.000487866	0.00141032
BRI3BP	0.000466632	1.63333e-09
CNOT1	0.000457962	2.52922e-08
UBE2D3	0.00045443	6.41489e-05
CAPRIN2	0.000445403	0.000916141
TOP1	0.00043441	3.29474e-07
DIP2A	0.000424433	0.0187625
MFSD6	0.000419882	0.000117545
ACTR2	0.000392107	4.52382e-10
EVA1C	0.000390774	0.00118556
ANKRD13A	0.000380535	0.00470926
NECTIN1	0.000328328	0.00136769
NEFL	0.000293263	1.44171e-11
CBL	0.000291692	0.000609727
MAP2K2	0.000280847	1.54709e-10
ARID4B	0.00024458	0.000258261
UBE2G2	0.000241633	1.19081e-10
LYPLA1	0.000228231	3.522e-05
SH3YL1	0.000170722	9.22594e-05
NDUFB7	8.25802e-05	3.23306e-13
RALGAPB	5.3529e-05	2.70652e-05
MTM1	4.6357e-05	0.00236346
SPTLC2	3.43811e-05	0.00052353
RPE	1.22289e-05	3.55652e-08
RPSA	7.01736e-06	3.99097e-09
MAPK8	2.54223e-06	0.000527547
NPL	-7.01925e-06	0.000655649
HOOK1	-9.84424e-06	1.51951e-06
BMP2K	-4.71293e-05	1.43075e-05
SNX29	-7.50122e-05	0.00165663
PITRM1	-9.79743e-05	1.09246e-06
SLC38A6	-0.000112106	0.000171684
OPTN	-0.000122486	0.000883584
PLLP	-0.000142407	0.00235385
ATPAF1	-0.000147072	0.00161276
GCLM	-0.000158286	0.00113531
TWSG1	-0.000187861	0.00310191
DDX18	-0.000201515	9.80956e-08
MTHFD1L	-0.00020734	0.00787029
KIZ	-0.000279054	3.0663e-05
BMPR1A	-0.000279397	0.000130598
SLC35B4	-0.000286653	0.000111613
HDLBP	-0.000300814	9.44971e-10
RAB30	-0.000307536	6.8109e-06
ARHGAP39	-0.000318686	0.0286246
MKRN3	-0.000325984	0.0200029
HUS1	-0.000329973	0.0642987
ZNF133	-0.000332574	6.58616e-07
RAB40B	-0.000358336	0.000369581
BOD1L1	-0.000397618	0.000145384
DENND4A	-0.000407114	0.00212294
YBX1	-0.000431858	1.91197e-05
TOM1L2	-0.000474953	1.19204e-05
SLF2	-0.000481652	1.51324e-06
WSCD2	-0.000493282	0.000876749
RAB11FIP4	-0.000502306	1.68892e-05
GCLC	-0.000510539	0.00500872
NUP54	-0.000540806	0.0393842
MFSD10	-0.000544582	9.53222e-05
SLC25A11	-0.000555471	2.42555e-09
RSRC2	-0.000625693	1.97293e-05
CCT8	-0.000632513	4.03522e-07
UBA6	-0.000653769	8.75398e-09
POLR2H	-0.00065738	0.000193338
R3HDM2	-0.000666116	0.0124961
CD99L2	-0.00066807	6.01798e-07
MRS2	-0.000723286	3.88145e-07
APBA1	-0.000729163	7.31586e-06
STRN3	-0.000745974	2.03651e-05
YAE1D1	-0.000768829	0.00157609
NUP93	-0.000800089	2.40254e-05
GOLGA7	-0.000825422	2.21692e-07
SNX6	-0.000828587	0.00256217
ZNF678	-0.000830045	0.0860589
BNIP3L	-0.000835783	2.86177e-06
DENND4C	-0.000838162	3.77924e-05
HEATR5B	-0.000841812	0.0026734
CENPC	-0.000862068	0.0132261
DLGAP3	-0.000889967	0.000213518
ANGEL2	-0.000893639	0.000478717
RHBDL3	-0.000906965	0.000668455
YPEL2	-0.00091996	0.00733587
LARS2	-0.000934382	0.00155663
ACTR3	-0.000936802	2.95048e-08
PEG10	-0.000955992	3.8599e-06
AP3B1	-0.000966191	0.000651518
LRRK2	-0.000966404	0.0010915
TRMT1L	-0.000975358	5.69815e-05
VWA5B2	-0.000997719	0.023747
SART3	-0.00100207	0.00125675
NIN	-0.00101099	0.00141129
ANKRD46	-0.00101496	6.11803e-07
2008-09-01	-0.00102729	3.50664e-07
RNF11	-0.00103127	2.59288e-14
ATL2	-0.00103566	8.50778e-07
ILK	-0.00108748	1.36909e-06
VPS13A	-0.00109149	3.92004e-05
NSRP1	-0.00110395	0.00122188
FBXO38	-0.00110691	4.42039e-05
EEFSEC	-0.00111696	3.11403e-06
SRP72	-0.00113298	5.19289e-08
XPO4	-0.0011351	3.839e-07
GAB2	-0.00114856	0.00520083
FAM69A	-0.00116062	0.00148739
GLG1	-0.00116699	8.63259e-05
MEF2A	-0.00118205	0.000197213
WDR26	-0.00119498	1.7512e-08
OFD1	-0.00120059	0.00165468
ZDHHC20	-0.00120555	0.000259694
PANX2	-0.00122153	0.00514523
GRAMD2B	-0.00125598	0.0750056
UBAP2	-0.00126241	3.87132e-07
LIN7C	-0.00126513	5.89899e-09
MAP6	-0.00128596	2.68914e-05
STK24	-0.001291	7.6665e-07
FOXO3	-0.00130126	0.00945662
MXD1	-0.00131187	0.010289
MFHAS1	-0.00131977	3.77861e-08
PDP1	-0.0013333	7.55887e-10
SDCBP	-0.00133851	1.42926e-10
OSBP2	-0.00134071	0.00810299
PPA2	-0.00134364	2.70387e-05
C12orf76	-0.00136158	8.391e-08
ANKRD44	-0.00136686	7.41466e-05
CUX1	-0.00139192	0.00270146
KCNIP2	-0.00139904	0.0140962
METTL14	-0.00140262	5.14758e-05
GLRX3	-0.00140714	1.10943e-05
NMNAT3	-0.00143688	0.00726101
PIKFYVE	-0.00143793	6.13046e-07
CTNNA1	-0.00145095	0.00279235
ITSN1	-0.00146741	0.00362173
YEATS2	-0.00146838	0.00398594
VPS54	-0.00150018	3.43277e-05
ZNF382	-0.00150355	0.0231928
PCBP4	-0.00150527	2.94815e-10
LSM7	-0.00152425	2.52746e-07
LGI3	-0.00153792	0.000894357
CIR1	-0.00154474	0.00231719
CREBZF	-0.00155822	0.000210905
FRS2	-0.00156771	7.66742e-15
SLAIN2	-0.00157185	3.60084e-09
ZNF25	-0.00157322	7.87967e-11
PGAP1	-0.00158736	1.50299e-08
COG6	-0.00160208	6.42392e-06
GON4L	-0.0016148	0.0348828
SNX22	-0.0016192	3.13612e-05
UBAC2	-0.00162861	0.000172317
NIPSNAP2	-0.00163256	6.93107e-08
FUBP3	-0.00163501	0.00174584
USP40	-0.00165061	7.71876e-07
DEK	-0.00167	0.00106163
IFNAR1	-0.00168409	2.58851e-05
HUWE1	-0.00169898	5.07606e-05
ACVR1B	-0.00171754	9.22221e-07
NAP1L4	-0.00172776	1.36139e-13
DDX46	-0.00173859	0.0845538
BCL6	-0.00173917	2.4713e-06
CUL2	-0.00174215	0.00319516
PARVA	-0.00175582	0.0119599
DDX50	-0.00178813	0.0248469
KIF5B	-0.00179363	0.00757098
SYNJ1	-0.00179401	0.000177971
MED28	-0.00184969	4.43292e-08
GPBP1L1	-0.0018713	6.58408e-06
SLC25A40	-0.00188416	0.0025047
TMEM117	-0.00194104	0.00296395
DMPK	-0.00195803	0.000200359
GPR176	-0.00196188	9.87335e-07
EIF2S3	-0.00196863	3.57709e-12
SCGB2B2	-0.00197251	5.30352e-05
ZBTB25	-0.00198758	2.84457e-05
TSTD2	-0.00198869	0.0184983
PPIG	-0.00201368	7.82227e-05
RALBP1	-0.00203314	0.000230987
ATF2	-0.00204795	1.92366e-08
STXBP4	-0.00206123	0.0355891
ZFP90	-0.00207255	2.55703e-05
MIA3	-0.00209021	0.00377767
SGPP1	-0.00210728	2.59066e-06
HDAC2	-0.00212116	0.00421934
ZNF148	-0.00212977	0.000218461
PPP1CB	-0.00213371	0.0198486
IPO11	-0.00214049	0.000350589
PPP1CC	-0.00219803	4.20077e-06
ZBTB18	-0.00220828	1.00722e-05
NPC1	-0.00221446	0.000153936
BBS7	-0.00222126	0.000142834
SH3BGRL3	-0.00222507	2.69233e-12
DENND1B	-0.00224328	0.000340938
DCAKD	-0.00226812	0.000879262
KATNAL1	-0.00227364	2.02445e-07
PPIP5K2	-0.00227748	5.01461e-05
2007-03-01	-0.00229487	1.20432e-06
GUF1	-0.00229787	0.000154259
DHX15	-0.00233423	0.00117556
STX3	-0.00236971	0.00176762
LCORL	-0.00238107	0.000432574
TBC1D4	-0.00238901	0.0894912
PRKD1	-0.00239543	0.026932
KLHL13	-0.00239586	9.37334e-06
DDX3X	-0.00240012	4.08881e-12
U2SURP	-0.00242832	2.22162e-06
FOXG1	-0.00243024	8.33361e-07
RAD52	-0.00243032	0.051862
ERGIC1	-0.00243173	5.89481e-07
OPA1	-0.00243462	1.89087e-05
VGLL4	-0.00244005	0.000388793
BAG4	-0.00244458	9.05735e-07
SUFU	-0.00245101	0.0174066
MTA3	-0.00245964	1.73129e-05
HIVEP2	-0.00246733	0.0102573
RAB1A	-0.00247683	1.22569e-09
CMC2	-0.00249501	1.41638e-07
IVNS1ABP	-0.00250647	0.000362858
ACADSB	-0.00251097	0.000183269
2008-03-01	-0.00251764	8.27198e-05
SUMO3	-0.00252555	6.46155e-10
DPP8	-0.00252687	2.6844e-05
ATP6V0E2	-0.00255042	4.65041e-16
TBRG1	-0.0025543	9.46783e-07
ANKRD24	-0.00256063	0.000135842
MARF1	-0.00257727	3.50046e-08
MRPS25	-0.00257851	5.72951e-07
APH1B	-0.00257922	0.00687079
SACS	-0.00259214	0.0212274
ACAA1	-0.00262688	0.025645
DLST	-0.0026378	0.0115518
MEF2D	-0.00265193	3.87207e-06
SLC25A32	-0.00265407	0.00546499
STK38L	-0.00267277	3.63032e-05
KPNA3	-0.00267707	1.11579e-06
GTF2E2	-0.00267884	8.51203e-06
TMED4	-0.00270737	1.81898e-06
ABCE1	-0.00272048	0.000264905
H2AFV	-0.0027328	1.3231e-10
PIGU	-0.00278941	0.000524483
GIT2	-0.00282069	0.000410889
TTYH3	-0.00284839	3.3556e-07
TRIP12	-0.00284974	8.82519e-06
NVL	-0.00287973	0.0170097
SNAP23	-0.00290633	0.00650031
CACYBP	-0.00291306	0.000228229
LANCL2	-0.00292674	0.00714666
TRIM52	-0.00292723	5.02167e-05
FBXO28	-0.00293566	7.63841e-06
LMTK2	-0.00294656	0.000171595
RIMBP2	-0.00297633	0.000228544
UBE2Q2	-0.00301064	0.00448355
PIGK	-0.0030285	2.66396e-10
GLT1D1	-0.00307126	0.00764347
TBC1D30	-0.00307606	0.00605332
HSPA8	-0.0031055	5.67599e-07
TTC39B	-0.00310725	9.67614e-09
SLC30A7	-0.00312136	4.20977e-05
CSRNP2	-0.00313126	0.000198419
MRNIP	-0.00313276	0.00248124
RGL1	-0.00313481	0.00020773
BCL11B	-0.00313837	0.02026
UPF1	-0.00315113	5.06307e-10
KLC4	-0.0031533	4.00835e-06
NIPBL	-0.00318594	0.000487552
CBX7	-0.00324908	1.83272e-06
ME3	-0.0032523	0.000111184
MLXIP	-0.00325695	6.40968e-07
RPL36	-0.00326377	9.72104e-13
RPS3	-0.00328815	1.61302e-08
USP15	-0.00328877	4.39669e-08
ATP11A	-0.0032908	2.02188e-05
PSMD12	-0.00331318	2.85323e-05
PLPPR5	-0.003368	2.73163e-08
HOOK3	-0.00339021	4.11302e-07
CYB5D2	-0.00340862	5.16817e-05
SPOPL	-0.00344832	0.000133661
ICA1L	-0.00348286	1.64172e-07
MDM4	-0.00350809	2.29382e-05
KBTBD6	-0.00351374	4.93443e-13
DLD	-0.00352303	8.90462e-07
PTEN	-0.00352472	4.27093e-05
MCU	-0.00354708	0.00313798
SLC38A9	-0.00355235	0.00137799
VIRMA	-0.00357082	4.81571e-05
AGTPBP1	-0.00357815	0.000279347
TBK1	-0.00358413	6.29003e-07
RBAK-RBAKDN	-0.00359172	1.36387e-06
NOXA1	-0.00360344	6.27192e-07
TRPC1	-0.00361137	0.00997616
SPNS2	-0.00361793	0.00466379
TMOD1	-0.00363164	4.95804e-06
FBXL5	-0.0036335	3.6886e-06
PSMB1	-0.00363889	2.04546e-07
GIPC2	-0.00363948	0.00459146
BMP7	-0.003641	0.00467022
ZYX	-0.00365699	4.89069e-07
MAP4K3	-0.00367581	0.00318216
APOOL	-0.00367915	6.70276e-08
CACNA1D	-0.00368215	0.00820362
ICE2	-0.00369182	1.52837e-10
QSER1	-0.00369308	1.22745e-06
NDUFS8	-0.00369555	1.75949e-11
NSA2	-0.00370474	0.0051751
CEP78	-0.00371407	1.51595e-05
PSMD4	-0.00371698	8.32007e-05
HNRNPK	-0.00373796	2.23283e-08
UNC13A	-0.00374867	3.0575e-06
ATP1A1	-0.00378833	2.48851e-11
HPRT1	-0.00379482	1.54465e-11
UBN2	-0.00383211	8.64702e-06
MRE11	-0.00384165	2.94831e-05
FBXO2	-0.00386058	2.78687e-08
CHD1L	-0.00387806	0.0868727
VEZT	-0.00388028	2.60112e-08
MTMR4	-0.00389088	5.30879e-05
KIF5C	-0.00389809	0.00847388
PITPNA	-0.00390381	0.000387317
B4GALT6	-0.00393661	6.66225e-06
RRN3	-0.00394777	4.7972e-06
TTC19	-0.00398185	2.21468e-06
FBN1	-0.00398509	6.87895e-07
SFXN5	-0.00399256	4.32267e-05
YAF2	-0.00402761	9.46817e-08
HSF2	-0.00409782	0.000386833
CC2D2A	-0.00410395	4.8475e-07
AMOTL1	-0.00410577	5.13885e-07
CCDC130	-0.00412039	0.00839151
SLC38A1	-0.00416649	5.58055e-05
RBM25	-0.00417231	0.00319193
2004-09-01	-0.00418815	5.04163e-06
NCK1	-0.00420447	0.00161623
MGAT4A	-0.00421002	0.00264888
REEP1	-0.00422838	8.44589e-07
FLVCR1	-0.00423325	0.000187893
NAP1L1	-0.00423834	2.8918e-06
TSG101	-0.00425456	1.52156e-05
NARS	-0.00426661	1.06203e-08
AP2S1	-0.00427868	2.47263e-09
AASS	-0.00429565	4.45429e-05
TULP4	-0.00429717	1.1405e-06
SLC22A23	-0.00430008	0.000402345
ARHGEF3	-0.00437531	0.00014483
MXRA7	-0.0043822	1.79867e-12
WRB	-0.0043837	4.17188e-05
PCNP	-0.00441497	3.16232e-06
POU2F1	-0.00442885	0.00562515
NSD1	-0.00448103	0.000136718
SLC23A2	-0.00449183	7.94899e-09
TBCB	-0.00451684	7.17314e-09
MSL1	-0.00454353	3.69935e-05
RSRC1	-0.00454634	2.26368e-07
NDUFB10	-0.00457044	3.37255e-09
MTA1	-0.00458009	5.86317e-08
TLK2	-0.00459384	0.000675525
SNRNP70	-0.00461722	0.000491005
SLC6A11	-0.00463826	3.66982e-08
KIAA1191	-0.00464263	7.05365e-09
HECTD2	-0.00467083	0.000260414
AKAP10	-0.00469081	2.81658e-06
TDP2	-0.00470029	7.2591e-06
SPART	-0.00471816	9.77183e-08
PIK3C3	-0.00471818	2.5651e-06
TM2D1	-0.00472627	5.78375e-05
DHX32	-0.00472689	0.000574097
LARP1B	-0.00476904	0.00432546
ZNF124	-0.0048066	0.00268746
RIC3	-0.00480856	1.59574e-10
CWF19L1	-0.00481222	0.000282081
DBT	-0.00482338	1.09387e-06
RASA2	-0.004849	3.41351e-08
WBP1L	-0.00489088	3.02381e-06
ATXN7L1	-0.00493418	5.46959e-07
RUFY1	-0.00493958	2.5537e-05
UBXN2A	-0.00494817	4.01786e-06
ITPR2	-0.00495559	0.000726703
TACC1	-0.00495793	3.5515e-07
TRAF3	-0.00497872	1.99363e-08
MARK1	-0.00498509	4.85928e-05
TBL1XR1	-0.00501661	0.0320604
STAM2	-0.00503539	2.1505e-05
EIF4ENIF1	-0.00504803	0.000954456
KPNA6	-0.00506752	3.94137e-05
HACD2	-0.00515162	5.42865e-11
SUCLG1	-0.00515227	9.62408e-09
WDR11-AS1	-0.00516352	1.49435e-08
UBE2G1	-0.00517026	0.00268992
NUP205	-0.00517206	9.54994e-05
SLC15A4	-0.0051943	4.9022e-09
NT5DC3	-0.00519642	0.00228721
ATG16L1	-0.00521826	0.00337832
LHFPL2	-0.0052393	2.77246e-05
GNA12	-0.00527517	2.44042e-07
EXOSC6	-0.0052803	1.87519e-11
ACYP1	-0.00528192	0.000795997
TUBG2	-0.00532126	0.00109772
FBXO11	-0.00533011	0.000149446
JPH1	-0.00533984	0.000611117
KMT2C	-0.00536085	0.0360212
SLC26A11	-0.00538084	6.38399e-08
TPM1	-0.00541474	2.50934e-06
DMAP1	-0.0054449	1.12189e-06
2006-09-01	-0.00544848	0.000290539
SETDB2	-0.00544865	0.000350034
POLR1D	-0.00545053	3.65586e-07
DDHD2	-0.00547652	1.60577e-06
KDM1A	-0.00550987	2.8603e-06
RABAC1	-0.00551476	3.48909e-24
AC073050.1	-0.00551534	1.97789e-07
AP003108.2	-0.00552319	0.0140516
C1D	-0.00552541	1.24996e-05
FDX1	-0.00553127	0.0330372
ANAPC7	-0.00554519	0.0542182
PAPSS1	-0.0055513	1.13097e-05
CCDC25	-0.00556202	4.42117e-07
MYO5A	-0.0055822	0.0150292
TMEM9	-0.0055885	2.24681e-15
EFCAB7	-0.00558969	1.78835e-05
PDXDC1	-0.005603	0.00211196
TAB1	-0.00561334	0.000323625
TMEM65	-0.00561371	2.18177e-06
IQCB1	-0.0056293	0.00202089
SERBP1	-0.00564271	5.91328e-11
TSC1	-0.00564378	0.000101482
NCOA7	-0.00565163	1.64454e-07
SUPT20H	-0.00565429	3.30108e-06
CCDC146	-0.00570026	0.00436876
SEC63	-0.00571761	0.000153756
SYT11	-0.00584864	4.98708e-08
FAM126B	-0.0058555	5.04343e-09
RNF170	-0.00586738	8.77957e-09
CHGA	-0.00587672	3.70614e-16
CTSA	-0.00588924	8.91981e-07
CTTNBP2	-0.00591681	0.00722098
MBD2	-0.00593524	0.000878065
PTPN12	-0.00595432	1.64285e-06
PAK2	-0.00595938	5.97558e-06
GTF2H1	-0.00597396	5.28284e-07
PDIA6	-0.00600089	2.31088e-05
OXSR1	-0.00600283	2.10872e-12
RNLS	-0.00602278	0.0205592
RUBCN	-0.00603118	0.00696717
KIF3B	-0.00604233	0.00228169
ELF2	-0.00604389	8.52218e-07
MIA2	-0.00604772	3.65505e-05
BRAF	-0.00605507	0.000483447
STX18-AS1	-0.0060597	0.000738295
PLEKHH2	-0.00606675	0.0552369
EIF3K	-0.0060891	6.82959e-08
PLPP1	-0.00609838	8.09403e-08
CAMKMT	-0.00610587	0.00151964
NRSN1	-0.0061078	8.27338e-05
MTUS1	-0.00613663	2.99493e-05
ARHGEF7	-0.00615508	0.000372118
NAA35	-0.006189	7.36815e-06
IFRD1	-0.00620302	0.00545761
ICE1	-0.00620769	0.00392284
SPATA5	-0.00622868	1.38691e-05
HUNK	-0.0062312	4.59694e-08
SEMA6A	-0.00624142	2.20011e-07
GABRG2	-0.0062523	1.89064e-05
KIF5A	-0.00626847	3.04954e-07
GNPDA2	-0.00627042	0.000855673
MXI1	-0.00629311	0.00479153
SPIDR	-0.00629526	0.0594813
ZNF33B	-0.00630793	0.00560451
BASP1	-0.00631288	0.000359363
NR6A1	-0.00633189	3.02505e-05
APC	-0.00633393	4.7731e-05
PDIA2	-0.00633604	0.00219876
GALNT1	-0.00635744	1.92769e-07
NUP210	-0.00636635	3.799e-06
TMEM35A	-0.00637614	1.04687e-13
ZNF254	-0.00641996	0.00254714
AL449266.1	-0.00643313	0.00573149
NAPA	-0.00645371	8.12914e-15
RBBP7	-0.00649314	7.51819e-07
ZNF251	-0.00650987	0.0306981
ZNF814	-0.00651061	0.0177654
PURG	-0.00652853	1.42953e-06
ST6GALNAC3	-0.00654176	0.00720027
CASD1	-0.00654496	1.91207e-10
ADAM11	-0.00655085	3.54567e-08
SWT1	-0.00657223	0.00730238
SELENOF	-0.00658436	2.4792e-08
ANKS1A	-0.00659681	4.04115e-09
WTAP	-0.00664568	2.68131e-09
UBAP1	-0.00666565	0.00297127
CHIC2	-0.00669529	0.000132206
EIF4E3	-0.00671499	5.58818e-07
THUMPD2	-0.00672609	0.00093218
ITGB1	-0.00675195	5.76356e-10
FAM20C	-0.00676588	1.1829e-08
GABRA3	-0.00676702	9.64169e-05
SDAD1	-0.00678309	2.45031e-07
UHRF1BP1L	-0.00681271	0.000120104
ZEB1	-0.00681594	0.0109456
ZNF277	-0.00682839	4.32808e-06
SENP2	-0.0068349	0.00739774
DAP3	-0.00684654	0.000253632
TSC22D2	-0.00686503	0.000298361
AC012358.3	-0.00688013	0.000208358
YTHDF3	-0.00689425	8.40408e-09
NDUFS1	-0.00691384	4.16302e-07
DICER1	-0.00692285	1.3239e-05
DCUN1D2	-0.0069382	4.12418e-09
FEZ2	-0.00695989	4.54936e-06
ABCA10	-0.006971	0.00115336
KCTD1	-0.00698284	4.45717e-05
PURA	-0.00704567	1.30093e-08
LINC02210-CRHR1	-0.00705869	0.00193577
KIAA0556	-0.00706776	0.00101029
DNASE1	-0.00708241	0.00937514
CNTNAP1	-0.00708935	0.00021922
HADH	-0.00708975	1.67294e-05
VPS29	-0.00710284	0.000144279
FAM45A	-0.00711177	1.45262e-06
BCLAF3	-0.00713091	0.00152685
ATP9B	-0.00713992	1.07115e-05
DNAJA2	-0.00714529	1.61407e-08
SH3PXD2A	-0.00715405	0.00131761
COQ9	-0.00715808	4.74069e-07
TBC1D22A	-0.00716404	1.63636e-12
DTWD2	-0.00720035	5.40397e-06
ZC3H12B	-0.00720661	3.02316e-06
SP4	-0.00721561	5.35694e-06
WAC	-0.00722832	3.89882e-06
GREB1L	-0.00723508	0.0229595
ARID5B	-0.00727248	0.00266533
RAB40C	-0.0072755	0.000283356
PLPPR1	-0.007302	0.000179125
DIP2B	-0.0074425	8.84741e-05
BROX	-0.00745799	0.000800616
NFXL1	-0.00746631	0.000531537
ANKMY1	-0.0074665	0.00261312
MANBA	-0.0074679	1.27296e-09
USP33	-0.00747059	7.67514e-06
GSG1L	-0.00748283	0.00375727
UBE2B	-0.00748836	3.7299e-07
ANKRD42	-0.00749947	0.00020592
TMEM72-AS1	-0.00753561	0.00498163
IPMK	-0.00754613	2.20222e-05
LARP4B	-0.00756501	1.79321e-09
ZNHIT6	-0.00758137	3.38963e-05
STOML1	-0.00758535	2.86027e-10
SYNDIG1	-0.00758653	3.54679e-05
CARNMT1	-0.00760005	0.000127329
SH3GLB1	-0.00763438	3.345e-08
CWC22	-0.00765129	8.32904e-07
LSM14A	-0.00765771	1.59934e-07
FAM135B	-0.0076892	0.0294992
ADAM17	-0.007694	0.000108021
COPZ1	-0.00770195	4.96399e-12
MPHOSPH6	-0.00770782	2.73255e-06
PSAP	-0.00770829	8.48892e-08
BRINP1	-0.007711	0.0190965
HERPUD1	-0.00772597	2.3206e-06
PTCH1	-0.00772861	5.04732e-07
PRIMPOL	-0.00773842	7.07201e-06
FBXO21	-0.00774817	2.75825e-10
AL359915.2	-0.00777772	1.09595e-09
LATS1	-0.00777875	0.00740912
TTC8	-0.00778236	0.00668317
SPTBN1	-0.00782258	0.000489462
SLC25A16	-0.00785317	9.08372e-05
TPCN1	-0.00785427	1.52547e-10
COA1	-0.00785574	9.79045e-06
ITGAV	-0.00785647	4.67863e-07
PAFAH1B2	-0.0078698	7.4462e-08
GNG2	-0.00788795	4.26031e-06
TMED10	-0.00791053	9.95387e-09
LEPROTL1	-0.007927	8.76186e-05
LAMA5	-0.0079437	0.00653373
LINC01135	-0.00794733	0.0208188
RGS11	-0.00796162	1.26381e-05
CHD9	-0.00796729	0.0548831
LTN1	-0.00800186	1.99963e-07
PIP4P2	-0.00800543	6.62462e-08
AP3B2	-0.00809657	4.48614e-08
TBC1D23	-0.00814225	0.000611457
UBA2	-0.00815056	2.55541e-10
PDHX	-0.00815691	1.44898e-08
LYRM2	-0.00820204	0.000151025
FAM184A	-0.00821899	2.85048e-07
RBFOX3	-0.00822086	0.0460843
RHOB	-0.00822163	8.88671e-14
NDRG3	-0.00822836	3.19889e-08
TAPT1	-0.00822975	7.61223e-05
ERLEC1	-0.00823106	3.0027e-08
DROSHA	-0.00824005	1.69529e-10
2006-03-01	-0.00824542	1.60012e-06
HIF1A	-0.00825574	1.69794e-12
OXCT1	-0.00825865	3.34154e-09
PSMC6	-0.00831511	8.49173e-09
ARMC10	-0.00833286	5.06078e-08
PPP2R2C	-0.00836825	5.56583e-09
ETNK1	-0.00838209	7.34232e-09
BDH1	-0.0083829	1.55288e-07
SSBP1	-0.00843312	3.59336e-09
AMBRA1	-0.00843671	1.48207e-08
MGAT5	-0.00844834	8.7629e-06
CAMKK2	-0.00845021	3.14527e-14
ZNF782	-0.0084601	1.93844e-08
KATNAL2	-0.00849035	0.0040071
CASP8AP2	-0.00850828	0.0807555
NUP58	-0.00851364	5.14842e-09
CDH10	-0.0085154	0.0257054
TRAM1	-0.00851746	1.17472e-06
WIPF2	-0.00852127	7.53584e-08
PSMD14	-0.00852583	6.9445e-09
FBXO22	-0.00854531	5.54605e-07
MBOAT2	-0.00855217	2.76569e-08
BRWD3	-0.00855325	1.52298e-06
LGI1	-0.00856242	5.67628e-06
STX5	-0.00857845	0.0360562
ADCY1	-0.0086013	2.72359e-06
TEAD1	-0.00861382	0.0146638
ST8SIA3	-0.00863885	1.07451e-14
SYMPK	-0.00864213	3.30605e-06
PARM1	-0.00864756	0.0111476
IMMT	-0.00866415	1.28902e-07
SSR1	-0.00867961	3.22186e-12
ATXN10	-0.00868888	5.2672e-08
GALNT8	-0.00875725	8.69536e-07
PSMC2	-0.00875901	0.00475407
CYP2U1	-0.0087709	0.0528841
BTF3L4	-0.00883807	3.95477e-08
UCHL1	-0.00885659	2.88986e-05
RPLP2	-0.00885873	4.26232e-10
CYB5R3	-0.0088625	2.49888e-13
OBSL1	-0.00886336	2.612e-08
DPH7	-0.00886793	1.11699e-06
ARIH1	-0.0088734	9.34111e-08
CSNK2A1	-0.00887676	1.75575e-07
R3HCC1L	-0.00888008	0.00211466
ZNF146	-0.00889711	0.000211531
ABR	-0.0089029	8.45251e-09
NDFIP2	-0.00890454	1.34942e-10
ARX	-0.00894235	5.68815e-06
CSDE1	-0.00894358	2.09967e-08
RSF1	-0.00894555	3.29471e-07
KRAS	-0.00895005	1.81188e-09
SETD7	-0.00895025	2.4318e-05
RUFY2	-0.00897366	2.23107e-08
OLA1	-0.00900147	1.45233e-09
RPS6KA6	-0.0090105	7.81595e-08
KLHL9	-0.0090373	1.31181e-11
NFX1	-0.00905869	1.89181e-05
KCTD3	-0.00906394	5.48856e-07
DYNC2H1	-0.00907303	2.11638e-06
USP22	-0.00908328	9.97293e-12
MAPK1	-0.00909292	1.50025e-07
NUCB1	-0.00912095	1.11829e-10
PIAS1	-0.00912179	9.26092e-10
SEC24A	-0.00914279	2.82461e-05
NFE2L1	-0.00915255	3.43041e-09
POT1-AS1	-0.00921403	5.52982e-05
RAB3GAP1	-0.00922599	3.26098e-09
SH3RF1	-0.00922903	5.35382e-07
ZNRF2	-0.00924106	3.89272e-05
CPB2-AS1	-0.00925961	1.20553e-06
ANKFY1	-0.00926229	0.00112919
PRPSAP2	-0.00932059	1.45562e-12
CYFIP1	-0.00935208	0.000361891
RASSF4	-0.009374	7.88675e-07
FAM228B	-0.00938112	0.0848203
YTHDC1	-0.00942364	1.43296e-07
TCF20	-0.00944039	0.000120728
TRIM23	-0.00945526	1.08512e-10
POR	-0.00946605	8.09305e-11
SLC10A7	-0.00947737	1.81949e-07
DNAJC8	-0.00947782	3.2219e-09
CAPZB	-0.00947998	2.2967e-14
SYP	-0.00950349	7.1459e-07
INTS2	-0.00950948	0.000417583
UBE3A	-0.00954231	2.03311e-09
MAGI3	-0.0095595	0.00505936
ZC3H15	-0.0095664	7.33593e-08
ZDHHC2	-0.00957642	1.81707e-08
YIF1B	-0.00959101	6.50109e-10
STX18	-0.00960908	3.94879e-05
FAM153C	-0.00964646	7.25436e-08
IFT172	-0.00967193	1.36472e-05
RCHY1	-0.0096757	1.944e-06
TMEM120B	-0.00968603	0.000662124
PIK3R4	-0.00969091	0.00119058
PPME1	-0.00969308	2.94608e-11
ATP2B1	-0.00971245	0.00862134
CFAP44	-0.00973058	0.00735995
PABPN1	-0.00974567	2.80603e-08
HNRNPUL1	-0.00975091	7.08838e-08
RAB8B	-0.00975271	3.75015e-12
CACNG2	-0.00979064	4.00079e-06
SMURF1	-0.00980589	4.97794e-07
DOC2A	-0.0098097	2.12373e-05
BBS9	-0.00981629	1.69349e-05
KIF2A	-0.00984316	1.32992e-06
TUT4	-0.00984407	0.00227018
SLC7A2	-0.00984436	0.00211946
BRI3	-0.00984749	9.28929e-08
TTC17	-0.00987147	1.51137e-08
TAOK1	-0.00987606	1.45197e-06
SLC36A1	-0.00987802	2.90695e-05
C16orf45	-0.00989965	1.20016e-12
FAXC	-0.00990472	5.05765e-05
TRAPPC6B	-0.00990987	1.59311e-08
KLHDC1	-0.00991326	7.49948e-06
RALGPS1	-0.00995635	1.4429e-05
FASTKD2	-0.00996233	0.000373315
CA5B	-0.00998168	6.33483e-05
HMG20A	-0.00998387	2.65252e-10
CAPRIN1	-0.0099893	6.7813e-10
PTPRT	-0.00999795	0.000891427
C16orf72	-0.00999929	1.25073e-14
EPC2	-0.0100169	1.96652e-07
MYO6	-0.0100197	2.73176e-06
RNF150	-0.0100204	0.000321111
SYT16	-0.0100397	0.00326455
EDEM3	-0.0100477	1.6467e-10
EXD3	-0.0100768	0.000119004
DNAJC13	-0.010083	1.22342e-11
UBE3B	-0.0101012	1.47322e-06
DESI2	-0.0101302	0.0213667
BLZF1	-0.0101387	1.25348e-06
DNAJC18	-0.0101481	1.7884e-07
XPA	-0.010176	1.12573e-06
FAM102B	-0.0101954	8.09158e-07
SLC11A2	-0.0102	9.06116e-12
STK3	-0.0102014	1.89645e-05
TNPO3	-0.0102062	2.03619e-08
PPM1H	-0.0102121	4.07323e-05
CMAS	-0.0102333	8.60572e-13
SLTM	-0.0102409	0.00231119
COBL	-0.0102434	0.0627144
HDAC7	-0.0102439	3.35495e-08
C19orf70	-0.010246	1.21162e-17
PLPP4	-0.0102568	0.0152297
ZNRF3	-0.0102662	3.69035e-05
ANKFN1	-0.0103193	0.000264954
GALK2	-0.0103401	1.61556e-08
MEG8	-0.010372	0.0054584
AC007364.1	-0.0104	0.00943368
GABPB1	-0.0104262	5.69305e-06
AF165147.1	-0.0104371	0.000225892
AGPAT5	-0.0104574	2.58991e-05
METTL25	-0.0104776	1.97566e-05
CNNM2	-0.0104865	8.62167e-06
DNAJC15	-0.0104919	9.55242e-06
CEP57	-0.0104981	1.73464e-07
PRMT8	-0.0105263	4.06275e-06
AGPAT1	-0.0105468	5.67097e-15
LSM12	-0.0105468	1.63411e-08
WASHC4	-0.0105549	4.72481e-06
CCNB1IP1	-0.0105818	1.95349e-06
PKIG	-0.0106016	1.20734e-09
RNF145	-0.0106457	3.37151e-09
NAA38	-0.0106765	1.94216e-11
OTUD3	-0.010705	6.41834e-07
PPP2R2A	-0.0107446	9.23857e-09
SPATS2	-0.0107509	1.40774e-05
BCAS3	-0.0107557	0.0582193
LIMK1	-0.010759	9.01867e-05
AKAP13	-0.010791	0.00312998
USP54	-0.0107996	0.00586192
CTNNBL1	-0.0108051	1.36095e-05
DIRC3	-0.010815	0.000160578
LINC01184	-0.0108225	1.25848e-10
2003-09-01	-0.0108395	9.04347e-17
COPB2	-0.0108663	1.01447e-08
CCDC91	-0.0108858	3.96211e-05
RBPJ	-0.010893	8.78224e-08
VAPA	-0.010943	3.72537e-12
CTNNAL1	-0.0109685	0.0102046
CDK17	-0.0109813	2.17033e-10
ARHGAP17	-0.0109899	9.33894e-06
DGLUCY	-0.0110075	0.00105513
SLC9B2	-0.0110267	2.26776e-08
ATE1	-0.0110343	3.89565e-09
NSUN3	-0.0110604	0.000658012
CAMSAP2	-0.011065	0.000206139
CTCF	-0.0110666	0.0990781
ZFHX4	-0.0110697	0.0462785
ST8SIA1	-0.0110718	0.000751186
COL6A1	-0.0110869	3.77136e-05
ZMYM4	-0.0111676	3.68919e-07
COPG2	-0.0112605	3.9456e-07
SMC3	-0.0112645	0.00019036
KLF9	-0.0112651	5.40244e-13
GOLPH3	-0.0112911	6.70149e-10
SCLT1	-0.011317	2.38766e-07
CYB5B	-0.0113586	1.21371e-05
BCL7A	-0.0113615	1.03848e-13
ABHD6	-0.011367	1.35961e-09
ASPHD1	-0.0113804	3.19358e-09
PRKRA	-0.0114098	1.91365e-09
AC090115.1	-0.0114452	1.59195e-06
CPNE3	-0.0114483	0.0348959
UBQLN1	-0.0114548	2.97052e-08
ANAPC4	-0.0114626	7.44739e-07
SGK3	-0.0114709	1.25513e-05
EML4	-0.011501	0.000120359
NCBP1	-0.011502	0.00937301
ARHGAP6	-0.0115113	0.00313342
TUBA4A	-0.0115152	1.09135e-09
PRIM2	-0.0115171	0.000167725
RNF146	-0.0115348	1.6575e-10
SFPQ	-0.0115612	2.62871e-07
SH3GLB2	-0.0115735	7.13883e-16
LRRC49	-0.0115751	3.04612e-08
VTA1	-0.011583	1.12938e-10
JARID2	-0.0115962	9.85897e-05
AP2B1	-0.0116186	8.04761e-09
TRAPPC9	-0.0116751	6.08196e-08
HNRNPR	-0.0116848	4.61969e-12
SPIN3	-0.0117349	7.35307e-10
ARFIP1	-0.0117529	7.70794e-09
ELP2	-0.0118115	1.59004e-09
PHACTR3	-0.0118118	2.98752e-07
ZDHHC22	-0.0118305	5.29022e-07
KHDRBS1	-0.0118391	2.83318e-13
PSME4	-0.0118468	1.38069e-06
RPS6KA3	-0.0118707	1.30569e-11
KRR1	-0.0118717	1.15118e-06
MAPK9	-0.0118883	1.00433e-05
FAM184B	-0.0118956	0.00188698
HSD17B4	-0.0118971	2.92113e-09
SUSD1	-0.0119173	3.7359e-06
NCOA6	-0.0119295	9.24489e-09
ANKIB1	-0.0119321	0.00131055
CBFA2T2	-0.0119433	6.76412e-10
ACTR1B	-0.0119435	3.9845e-07
LONP1	-0.0119509	7.44372e-09
ZNF207	-0.0119585	1.50303e-10
KIAA1324	-0.0119618	0.0409769
PRKG2	-0.0120061	3.0999e-08
CEP120	-0.0120361	9.19123e-08
LIN52	-0.0120717	8.61623e-05
VPS28	-0.0120818	2.98685e-11
TMCO3	-0.0121004	7.69333e-05
LINC00937	-0.0121059	9.84643e-07
RBX1	-0.0121125	1.93609e-11
FBXW2	-0.0121141	0.000349516
RMND5A	-0.0121454	5.05631e-08
STRN	-0.0121477	3.84827e-07
DYRK1A	-0.0121637	3.85508e-07
FBLN7	-0.0121696	0.00515226
FXYD7	-0.0122249	1.45912e-10
ARFGAP3	-0.0122321	3.07736e-05
ABHD12	-0.0122397	1.34038e-15
GART	-0.0122419	9.19333e-11
KHSRP	-0.0122437	2.80841e-09
RPL28	-0.0122503	6.98239e-17
CEP295	-0.0122602	5.56091e-05
LCLAT1	-0.0122611	1.43104e-09
GTF2A1	-0.0122727	1.28359e-12
ST5	-0.0122832	2.49116e-08
PPM1L	-0.0122884	9.28553e-06
CACNG4	-0.0122919	3.32029e-08
LAMC1	-0.0123215	0.00273953
TOX3	-0.0123292	2.34468e-05
TMTC3	-0.0123397	0.00436384
TRAF3IP1	-0.0124065	4.0491e-07
PTMA	-0.0124253	1.0737e-13
EPB41L5	-0.0124422	6.05887e-11
PACSIN2	-0.0124465	8.13249e-08
RPL8	-0.0124657	2.76372e-14
SOCS5	-0.0124872	3.71358e-06
AL357153.2	-0.0125	9.36923e-06
XRCC6	-0.0125117	1.56063e-11
CSNK2A2	-0.0125319	1.07444e-06
VPS35L	-0.0125425	3.14146e-09
KCNAB3	-0.0125471	0.00851313
CTDSPL	-0.0125539	5.4916e-09
WDR36	-0.0125683	0.000292142
DPF2	-0.0125742	1.1275e-07
CNST	-0.0125754	6.01578e-12
OXNAD1	-0.0125784	1.25444e-07
SPCS3	-0.0125833	9.50632e-16
DCBLD2	-0.0125919	1.27059e-06
ELOVL6	-0.012597	7.88411e-14
UBA5	-0.0126198	5.92942e-09
MTPN	-0.0126437	1.6327e-13
RASGRF1	-0.0126443	1.62281e-08
HMGXB3	-0.0126579	1.7896e-07
KDM4B	-0.0126847	3.7522e-07
RPL37	-0.0127152	6.38988e-10
FADS3	-0.0127193	9.54019e-06
C1orf159	-0.0127299	0.000213881
MLH3	-0.0127393	9.06295e-06
LDLRAD4	-0.012747	3.51896e-05
RAP1A	-0.0127934	1.03461e-05
ALOX12-AS1	-0.0128142	8.29152e-06
GATM	-0.0128367	0.0256017
LPIN2	-0.0128743	2.50939e-09
PDSS2	-0.0128786	3.37768e-05
EPG5	-0.0128882	3.98081e-08
RALGAPA2	-0.0129423	3.83789e-07
PTCD3	-0.0129509	9.27069e-11
MTURN	-0.0129536	6.34044e-14
P3H2	-0.0129683	0.000876046
GPR107	-0.012994	6.52083e-07
XRN2	-0.0129966	1.91533e-07
SUCLG2-AS1	-0.012998	1.63313e-06
EIF2B3	-0.0130394	0.000615234
SMARCAL1	-0.0130448	7.24229e-07
MIPEP	-0.0130612	7.26976e-06
FCHO2	-0.0130923	2.2251e-11
ANP32A	-0.0130968	1.84854e-10
GOPC	-0.0131067	1.45779e-05
CD47	-0.0131248	2.06686e-11
CEP63	-0.0131264	2.16493e-07
RRAGB	-0.0131552	1.20443e-09
RNF111	-0.0131604	0.000104094
JAK2	-0.0131772	1.27191e-07
AP3M2	-0.013199	2.04364e-14
ALMS1	-0.0132043	1.76292e-10
NAPB	-0.0132154	9.53715e-16
TMEM164	-0.0132308	2.64993e-05
PTPN2	-0.0132722	6.06924e-07
NEMF	-0.0132804	1.98184e-06
DDI2	-0.013293	4.54501e-05
ZFAND4	-0.0133032	0.000377008
TMEM68	-0.0133393	1.70127e-05
NSMAF	-0.0133439	1.25516e-08
RBMS3	-0.0133446	0.00474201
SRSF3	-0.01335	1.53737e-12
KCNN2	-0.0133559	0.00162449
FAM19A4	-0.0133873	0.0286433
SIKE1	-0.0134047	2.70656e-09
PAK5	-0.0134432	4.84804e-05
CNTN3	-0.0134473	0.00424472
ETFA	-0.013467	0.0535244
CLK4	-0.0134671	1.18707e-09
CPSF6	-0.01347	1.50694e-08
GOLM1	-0.013486	1.05573e-10
UBAP2L	-0.013495	2.73603e-11
R3HDM1	-0.0135104	2.55952e-05
ATG14	-0.0135162	0.000391056
WDR44	-0.0135238	6.8919e-06
DHRSX	-0.0135465	0.00189524
RHOT1	-0.0135495	4.73394e-06
KLHL20	-0.0135543	0.00774309
SLC16A10	-0.0135704	2.29216e-06
RRAS2	-0.0135918	4.87664e-05
POLR2F	-0.0135923	4.28916e-06
ATF6	-0.0135989	1.27593e-12
APPL1	-0.0136299	3.89657e-08
ZNF81	-0.0136334	7.52309e-07
ZNF33A	-0.0136436	5.20016e-08
MRPL19	-0.0136503	3.16246e-11
WASF1	-0.0136531	5.25625e-09
DDB1	-0.0136659	5.58171e-13
KCMF1	-0.013666	6.67345e-08
KLHL28	-0.0136709	2.6273e-17
CDC123	-0.0136753	4.36573e-05
ADNP	-0.0137028	1.41208e-06
HDGFL3	-0.0137132	0.000201404
GOT2	-0.0137183	1.57186e-15
ZNF44	-0.0137327	6.88223e-06
PIK3CB	-0.0137469	3.87866e-08
RNFT2	-0.0137532	1.40442e-07
YPEL5	-0.0137703	1.55728e-11
SEL1L	-0.0137812	1.56643e-15
CCNY	-0.0137899	1.39766e-12
ARHGAP26	-0.0137965	0.0143514
EML5	-0.0138459	6.39315e-06
SMS	-0.0138512	6.47138e-09
TGOLN2	-0.013867	2.60542e-15
PCBP2	-0.0138788	3.65277e-11
LRRC58	-0.0138828	1.85617e-05
TBC1D12	-0.0138873	9.88467e-07
2004-03-01	-0.0138957	2.00868e-05
SMAP1	-0.0139284	1.66214e-09
PANK3	-0.0139974	4.61027e-07
SHISA7	-0.0140183	7.73062e-12
TMF1	-0.0140264	1.68718e-10
ZNF302	-0.0140396	1.70997e-11
ENTPD1-AS1	-0.0140447	5.56979e-09
TMLHE	-0.0140518	0.000177719
AF241726.2	-0.0140581	0.000141816
ADGRA3	-0.0140608	1.14626e-05
ZNF462	-0.0140842	0.000134903
SEC22A	-0.0140881	1.71476e-07
VPS4B	-0.0140901	8.00661e-06
TRAPPC8	-0.0140917	1.69624e-08
WDR27	-0.0141208	6.75817e-09
PDK1	-0.0141232	2.48196e-10
CCT6A	-0.0141365	4.80837e-09
CEP162	-0.0141634	1.0055e-09
RNF38	-0.0141718	5.51328e-09
ZNF667-AS1	-0.0142251	1.21586e-08
RAB3IP	-0.014231	0.000116985
ACSL4	-0.0142435	1.87797e-10
FBXO25	-0.0142687	2.06667e-06
DLX1	-0.0142759	4.17651e-09
PRKAR2A	-0.0142875	7.56602e-05
RAVER2	-0.0142953	1.01671e-06
ARMCX3	-0.0143034	6.09934e-11
PTPN18	-0.0143125	1.73296e-08
GRB2	-0.0143163	6.48297e-13
ANAPC5	-0.0143215	4.60118e-11
TRA2A	-0.0143235	2.1905e-08
MCTS1	-0.0143341	3.22379e-08
PPP2R5A	-0.0143358	1.99358e-09
C3orf14	-0.0143382	7.59004e-08
FAM193A	-0.0143465	1.77984e-06
MTCH2	-0.0143627	6.78486e-08
USP9X	-0.014413	3.52707e-12
DIRC2	-0.0144203	1.5968e-06
ERO1B	-0.0144208	9.64062e-12
ASPH	-0.0144599	7.75349e-07
SYT13	-0.014463	5.15587e-16
GAREM1	-0.0144701	6.86613e-07
CNOT10	-0.0144784	0.0153343
PXK	-0.0144906	4.50349e-11
KLHL7	-0.014495	5.17471e-09
DUSP16	-0.0144954	8.59195e-10
STRAP	-0.0145116	2.74896e-11
TLE2	-0.0145157	6.77596e-07
INSIG1	-0.0145269	1.95362e-09
SPTAN1	-0.0145321	5.82222e-08
SDF4	-0.0145539	2.65313e-12
SNAP91	-0.0145786	0.0459304
ADAM15	-0.0146055	1.15053e-07
DNAJC10	-0.0146129	2.64586e-11
MAP3K21	-0.0146642	2.25965e-05
SLC17A7	-0.0146722	2.67399e-10
EIF2AK3	-0.0146789	3.04391e-05
MARK4	-0.0146838	2.05729e-05
COX7A2L	-0.0146927	3.22655e-09
AKAP11	-0.0147036	6.48611e-13
GABRA2	-0.0147092	3.26062e-06
CASK	-0.0147244	1.38816e-06
CCDC59	-0.0147313	4.4562e-10
PLGLB1	-0.014767	0.00091477
RMDN2	-0.0147807	0.000414136
ZNF235	-0.0147842	0.000616114
PLCL2	-0.0147872	1.95392e-09
TRIM69	-0.0148217	5.72547e-05
[truncated: 4,307 more rows]

## Sheet: Mic
Gene	AD_vs_NC_log2fc	Adjusted_p_value
PTPRG	1.22469	2.90682e-78
AC068992.1	1.13159	5.66833e-89
AC008691.1	0.872386	9.96592e-68
MT-ND3	0.72365	3.70277e-66
DIRC3	0.626663	1.08614e-23
MT-ATP6	0.616067	5.11754e-56
MSR1	0.608967	3.10033e-41
MT-CYB	0.60004	1.11316e-48
DPYD	0.592909	3.64297e-62
TPRG1	0.554224	4.03688e-23
MT-ND4	0.517514	4.47912e-52
MT-ND2	0.494179	1.47051e-35
KCNIP1	0.459984	1.19872e-20
ZNF804A	0.451964	6.37643e-18
MT-CO2	0.42791	5.56919e-52
PPARG	0.412625	1.22472e-20
MT-ND1	0.39297	7.49814e-25
ALCAM	0.381462	8.84742e-17
NEK10	0.368408	2.13473e-14
DDX5	0.350368	1.60836e-20
IQGAP2	0.341681	8.91194e-11
FOXP1	0.341389	5.90796e-30
MT-ND4L	0.328019	5.079e-10
HLA-DQB1	0.327347	4.24372e-17
RASGRP3	0.324058	3.08424e-14
XACT	0.320854	0.0193823
CPM	0.311239	3.30178e-08
CC2D2B	0.307793	8.60776e-11
P2RX7	0.304069	2.52315e-13
AC074327.1	0.298812	1.49832e-18
MYO1E	0.287887	0.000129227
FAM149A	0.277356	9.76629e-10
MRPS6	0.275106	3.82794e-10
CPED1	0.269759	5.81962e-07
AC007262.2	0.268882	1.92239e-07
AF127577.4	0.267667	5.33776e-10
VASH1	0.266926	5.56934e-07
CEBPA	0.259457	1.38923e-07
OSBPL3	0.259382	5.72701e-10
SESN3	0.259313	0.00895734
ZNF618	0.258031	1.38924e-08
MITF	0.256537	1.44293e-06
MT-CO3	0.252223	1.68141e-19
DSCAM	0.251716	6.98953e-09
STPG2	0.249803	2.38329e-05
PLEC	0.247215	0.00995092
IQCJ-SCHIP1	0.245709	0.000169731
SOCS6	0.244582	2.28815e-06
CADM1	0.244331	0.00106473
RGS12	0.241231	1.58613e-06
SNCA	0.240357	4.0541e-09
ATP2C1	0.238781	0.00621077
OSBPL1A	0.235392	0.0578626
ATG16L2	0.227169	3.61145e-08
PCED1B	0.219814	0.0876138
PADI2	0.219566	3.22069e-07
DENND1B	0.219415	0.00130702
MBNL2	0.21859	0.000689157
BNC2	0.218121	6.89649e-08
METTL21A	0.217287	0.000710966
HDAC9	0.216018	6.59716e-09
SLC38A2	0.215866	7.5786e-05
UTRN	0.214009	8.58525e-06
ARAP1	0.21359	3.79598e-05
SAMD4A	0.205973	0.0379634
IL15	0.205852	0.00130335
LRRK2	0.205056	0.0142561
HPGDS	0.204732	0.00239146
CARD11	0.203958	0.0759308
SDCBP	0.203529	0.000660763
KIAA1551	0.202878	6.30192e-06
ARHGAP15	0.200677	4.15871e-15
FMN1	0.198729	3.75193e-05
L3MBTL4	0.198658	7.46157e-05
IRS2	0.195099	0.0279411
APOE	0.191133	0.00346035
ABHD3	0.188379	0.0410435
KIF26B	0.185292	0.00101663
ERCC6	0.185074	0.077533
CARMIL1	0.182396	0.0234953
CIITA	0.181186	9.06519e-06
FAM135A	0.180096	0.000401404
GOLGB1	0.178725	0.0731255
PILRA	0.177871	0.0263178
SLA	0.177189	0.0257788
LAT2	0.176552	0.00541328
RALGAPA2	0.17606	0.00223545
OXR1	0.174583	0.00968924
SYT6	0.174314	0.0291768
BAZ2B	0.172816	1.04426e-05
SKIL	0.172091	0.00495302
ITGAX	0.171393	0.000768331
PARP14	0.168417	0.032725
UTY	0.166591	4.19381e-07
DOCK10	0.160637	2.00006e-06
MICAL1	0.158409	0.043868
ARHGAP45	0.157883	0.0925836
MAML2	0.157263	4.48966e-08
ESR1	0.156685	0.00369991
USP9Y	0.156057	0.00254118
FGD4	0.155919	1.111e-05
MYO9B	0.154573	0.000611361
MYH9	0.14845	0.0375488
AKT3	0.1479	0.0240046
LINC00278	0.145511	0.0115266
CLCN7	0.145201	0.0712078
LILRB1	0.143959	0.00217245
SORL1	0.136544	3.79509e-05
NIPBL	0.136489	0.025341
ZBTB20	0.123984	0.00194293
TCF4	0.108706	0.0382942
HSPH1	0.0909869	1.91514e-06
ITPR2	-0.0574218	0.0132077
MALAT1	-0.0636396	2.79886e-07
RGS1	-0.0788235	0.0691433
XIST	-0.0925841	0.0261062
CHST11	-0.0929163	0.0001205
DENND3	-0.0943704	0.0428653
SNHG25	-0.104283	0.0829858
PICALM	-0.10964	0.00459061
CYFIP1	-0.109796	0.0376698
FOXN3	-0.114191	1.62051e-05
ULK2	-0.116482	0.0547024
ARHGAP26	-0.116981	8.76045e-10
ARHGAP12	-0.117177	0.00369362
GRB2	-0.118692	0.0766585
VSIG4	-0.120328	0.00937903
BACH1	-0.121297	0.0814105
JUND	-0.122039	0.0226404
MTUS1	-0.123097	0.0644087
WNT5A	-0.125679	0.0307585
SYN1	-0.127823	0.0849257
TBL1XR1	-0.129847	0.00128477
A2M	-0.13061	0.0099253
ACYP2	-0.130798	0.0195834
MZT2B	-0.131407	0.0655146
APBB1IP	-0.131869	7.508e-07
KBTBD12	-0.132093	0.0656831
EPS15	-0.132774	0.0210319
SRGAP2C	-0.134601	0.000432702
SPCS2	-0.134826	0.00516689
TLN2	-0.137125	6.27474e-08
PARD3B	-0.137192	0.00857935
AUTS2	-0.137672	0.00282369
PFKFB3	-0.139124	0.0745259
NCKAP5	-0.139201	1.37801e-06
SLC9A9	-0.139814	2.38915e-10
RPL27A	-0.139916	0.0977472
SPATA6	-0.140517	1.3244e-06
KCNQ3	-0.142002	1.805e-08
MTSS1	-0.142313	0.00562908
SEC14L1	-0.142617	0.0210005
RNF150	-0.143317	0.00275728
CANX	-0.143857	0.00560579
CDH23	-0.144001	2.35632e-05
NAV3	-0.144453	3.17072e-09
CX3CR1	-0.145612	0.0387051
RNF149	-0.145968	5.79155e-05
RSRP1	-0.146104	0.0712593
DOCK8	-0.14615	3.30184e-12
SYT1	-0.146438	0.047386
MS4A4A	-0.146464	0.0136747
CHKA	-0.147174	0.0541826
SEMA4D	-0.147376	5.1049e-05
SIK3	-0.147459	0.00399396
C1QB	-0.147796	0.0200888
STON2	-0.148236	0.00405964
RBPJ	-0.149118	0.0393518
APOO	-0.150317	0.000234912
PIP4K2A	-0.15075	0.00258531
ACTG1	-0.150953	0.0526192
RPL34	-0.151984	0.00969202
CD63	-0.152008	0.00821536
CIRBP	-0.152445	0.00600187
LINC01684	-0.154649	1.28439e-05
MRC1	-0.15467	4.66795e-08
FOLR2	-0.154834	0.00847014
HCST	-0.1549	0.000108973
PRKCA	-0.155305	0.00613233
RPL30	-0.156233	0.0573121
MIR181A1HG	-0.15626	0.00393553
RPL23	-0.156716	0.0216959
APLP2	-0.158382	0.0484883
YWHAG	-0.158438	0.0303777
SND1	-0.159131	0.000736412
SNCB	-0.159888	0.00110024
ATP8B4	-0.159977	2.30488e-08
DPYSL2	-0.161098	0.0203781
LRMDA	-0.161212	3.66508e-24
SMCO4	-0.162333	0.00303371
FARS2	-0.162602	0.000294817
SRGAP2	-0.162959	6.91478e-15
RUNX1	-0.164612	4.7188e-13
CCNY	-0.165303	4.74616e-05
SRP14	-0.167672	0.0001721
EEF1B2	-0.168048	0.00165639
ATG10	-0.169406	0.000365631
PTPRJ	-0.16969	4.00749e-10
RPS9	-0.170342	0.010713
PPIB	-0.17076	2.05749e-11
DAB1	-0.171907	0.0085899
HK2	-0.171933	0.00336766
PCSK1N	-0.172123	0.00229879
PTPN2	-0.172613	0.0368344
TBC1D14	-0.173422	5.943e-05
RAC1	-0.174287	0.00182236
TUBA1A	-0.174475	0.000634683
PIK3AP1	-0.175582	0.0718683
ST6GAL1	-0.176487	1.63707e-12
COX4I1	-0.176675	0.00180377
LST1	-0.177064	0.000113804
MKNK1	-0.177357	0.000117897
TANC1	-0.180224	0.00110254
GDI1	-0.182567	0.00784557
ENO2	-0.185127	0.00726489
JAK3	-0.187549	0.00778767
ASCC3	-0.187795	0.00518536
FCGR2A	-0.18793	0.0142705
PTPN18	-0.189591	5.16654e-05
FAIM2	-0.190256	1.66118e-05
PEBP1	-0.19099	2.87156e-05
MAN1C1	-0.192904	0.0356516
SIPA1L2	-0.192917	2.61691e-07
RPS4X	-0.193323	0.000257994
CA8	-0.193611	0.000182234
MDM2	-0.19541	0.00179131
RPS12	-0.196916	0.000131348
PTMA	-0.197595	8.07613e-05
RPS13	-0.198017	6.02855e-07
MT3	-0.198532	8.90899e-08
ETS2	-0.200692	7.19871e-08
EMID1	-0.200994	2.55619e-09
RPL10	-0.205027	1.25687e-06
AC120193.1	-0.205383	1.68179e-05
C1QC	-0.206302	3.066e-07
ACTB	-0.207373	1.47216e-12
CALM3	-0.208004	0.000771174
GAPDH	-0.209803	8.31724e-07
BCL6	-0.210892	0.00233097
AL162414.1	-0.216149	2.17334e-05
SRGAP2B	-0.218091	8.84736e-16
STMN1	-0.219173	6.90107e-06
EDF1	-0.219616	3.79369e-06
GPCPD1	-0.220757	7.89958e-07
SETBP1	-0.221595	4.3572e-05
C9orf84	-0.222662	0.000532208
RPL38	-0.225298	1.54417e-08
DEPTOR	-0.227254	2.02402e-07
UBA52	-0.227377	9.22537e-07
VSNL1	-0.231244	7.43112e-05
HLA-DRB5	-0.232012	5.19536e-13
HSPA1A	-0.232185	9.05985e-08
EEF1A1	-0.232285	3.569e-06
RPL28	-0.232392	0.0124648
CAMK2A	-0.233119	0.000107558
NDUFS5	-0.233761	1.86501e-07
TUBA1B	-0.234974	8.78748e-10
RPS14	-0.237207	1.91414e-08
CDKN1A	-0.237226	0.00322129
FCGR1A	-0.238633	1.93735e-05
ZFP36L1	-0.239756	0.00514645
ARPP19	-0.240449	0.000176329
FAM129A	-0.24115	9.14702e-05
STXBP1	-0.242201	2.7875e-05
CD14	-0.242356	2.88475e-08
BDNF-AS	-0.243083	3.20874e-07
FAM118A	-0.243355	1.18425e-12
NBEAL1	-0.244062	4.56143e-08
PPIA	-0.244114	3.19777e-09
CALR	-0.244198	1.52813e-12
ADAMTSL2	-0.246567	6.03058e-11
HIST2H2BF	-0.247583	0.0885654
RPL35	-0.247995	1.59153e-07
CALM1	-0.248097	0.000126519
FAM157C	-0.250227	1.33323e-07
C1QA	-0.254322	2.69552e-11
RPS3	-0.254435	0.000146501
PFDN5	-0.256251	7.14359e-10
RPL37A	-0.257162	0.000224328
SRGN	-0.260859	6.57712e-05
TPT1	-0.263723	1.05141e-07
RPS23	-0.26919	1.51865e-06
RPLP1	-0.27511	8.14725e-06
TOMM7	-0.275862	1.33649e-13
RPS11	-0.276809	6.75985e-09
UQCRB	-0.279826	4.98767e-06
RPL6	-0.281227	9.06654e-08
GLUL	-0.281611	0.0594917
RPL8	-0.28223	2.45711e-09
NAV2	-0.283124	4.59267e-13
PLP1	-0.284638	5.91171e-11
FTL	-0.286535	0.0948672
RPL24	-0.290345	2.07996e-16
NRGN	-0.290574	1.57521e-15
ERC2	-0.291921	2.69884e-09
CHN1	-0.292515	6.50519e-08
AP003481.1	-0.294962	9.6764e-14
HSPA5	-0.300185	2.05299e-15
SPARCL1	-0.302935	3.16331e-12
RPL14	-0.307488	2.92481e-09
FAM13A	-0.308027	5.1653e-06
ITGA9	-0.312752	3.48114e-16
IGSF21	-0.313719	2.98453e-19
RPL3	-0.314185	7.12935e-07
FAU	-0.320317	9.20331e-13
HSPA1B	-0.32474	3.77952e-08
RPL41	-0.327072	1.61393e-08
RPL37	-0.328616	1.68424e-11
NACA	-0.330622	1.91121e-10
RPL23A	-0.333447	1.66152e-13
NSF	-0.334176	5.19803e-27
SMIM35	-0.335996	9.13016e-22
SPP1	-0.338666	3.39545e-07
HAMP	-0.343033	8.84957e-17
LYVE1	-0.347181	3.76934e-25
HSP90B1	-0.349131	4.33369e-13
RPS8	-0.363165	5.94107e-10
HIF1A-AS2	-0.364834	9.19764e-06
LINC01410	-0.370153	8.53927e-22
DDIT4	-0.378302	7.55974e-09
RPS6	-0.381588	7.85794e-11
OOEP	-0.383061	1.46641e-19
RPS27A	-0.383696	2.03155e-11
RPS15	-0.391384	1.1432e-10
RPL11	-0.3953	1.63215e-12
TMSB10	-0.400225	5.73556e-24
FCGR3A	-0.406352	1.98794e-30
UBC	-0.411857	9.85689e-19
SLC2A3	-0.413425	2.97631e-06
RPS18	-0.415177	1.50681e-17
F13A1	-0.415435	5.38486e-22
TMSB4X	-0.417237	8.12483e-31
ATP5F1E	-0.419413	1.00637e-19
RPS27	-0.421967	2.2014e-18
TMEM163	-0.422181	9.67522e-33
RPS24	-0.44923	8.14676e-22
RPLP2	-0.460087	1.96137e-23
SNAP25	-0.46596	7.6063e-26
GPR183	-0.470904	2.73693e-10
FOS	-0.471019	1.26589e-17
AIF1	-0.483689	6.90231e-36
PLEKHA7	-0.521537	1.9067e-29
RPS25	-0.543502	1.18562e-24
FTH1	-0.553781	5.92282e-25
RPL32	-0.57737	2.3381e-28
RPL19	-0.612671	3.34408e-29
PDK4	-0.779286	5.83187e-57
STK17A	0.150903	0.107065
PGK1	-0.16808	0.108605
MCTP1	0.218549	0.108835
SERP1	-0.137651	0.113884
SH3RF3	-0.0946097	0.117242
AC139887.2	-0.154356	0.117492
LPAR6	-0.122681	0.121638
TMEM117	0.180197	0.122115
HNRNPA1	-0.145578	0.128195
SLC2A9	0.173778	0.129646
CLIP2	0.166967	0.134233
SUGT1	0.162226	0.136745
NUFIP2	0.164252	0.147635
GFAP	0.243168	0.162589
RASSF4	-0.146265	0.187193
EPB41	0.16529	0.202158
ANK2	-0.10529	0.204995
CERS6	0.129024	0.208394
EDA	-0.110275	0.231265
CEMIP2	-0.239408	0.236284
PHYHIP	-0.086896	0.247587
DNAJC3	-0.156402	0.262283
SPRED1	-0.123391	0.26819
RPL29	-0.151295	0.281831
ENG	0.180043	0.287317
KHDRBS3	-0.14255	0.304834
UQCR10	-0.152899	0.310924
ACIN1	0.147707	0.318529
CYBA	-0.101352	0.329151
COX6C	-0.153266	0.329383
MT-ND5	0.18362	0.334287
TBC1D22A	-0.110421	0.337989
BABAM2	-0.125583	0.37324
TPR	0.134319	0.388349
BTG1	0.193101	0.404801
SREBF2	-0.13973	0.410345
OLA1	-0.0993327	0.413689
CELF2	0.0698016	0.414621
TRERF1	0.105336	0.417709
RPL4	-0.129928	0.428048
ARHGAP9	0.119493	0.432713
OSBPL6	-0.128634	0.456836
EEF1A2	-0.1574	0.47392
P2RY12	-0.123211	0.483456
SLC12A6	0.160157	0.521551
SRSF2	-0.124455	0.536369
OLR1	-0.166933	0.601488
CHSY1	-0.167768	0.632015
IL18	0.1463	0.660707
GAB1	0.152448	0.66439
P2RY13	-0.121735	0.666646
XYLT1	0.170497	0.672333
GPRIN3	0.148245	0.672439
SAMD12	0.159304	0.675703
LINC01001	-0.14256	0.677161
ARID5B	0.148176	0.691253
CCSER2	-0.103081	0.708021
ENOX2	-0.117236	0.742361
KAT6B	-0.107655	0.770893
GYPC	0.124097	0.797183
CAMK2N1	-0.155535	0.82317
DARS	-0.137558	0.83565
CHSY3	0.18065	0.867884
PDE3B	0.132251	0.872216
CCDC88B	0.148266	0.884762
RPL36	-0.108908	0.886917
JAZF1	0.135995	0.905412
FCGR1B	-0.171115	0.909071
REX1BD	-0.124342	0.946803
FAM168A	-0.112143	0.960699
NCOA7	0.14077	0.962094
TMED8	0.148816	0.983608
HLA-DRB1	0.057068	1
PRNP	-0.0896509	1
GALNT10	0.156472	1
LINC01268	-0.131457	1
SRGAP1	-0.0997483	1
ARRB2	0.155058	1
PPP2R1A	-0.113269	1
ARMCX4	-0.0981262	1
SUPT3H	-0.0943873	1
FKBP5	0.0573343	1
ZNF280D	-0.115989	1
MUM1	0.161962	1
NARS2	-0.117487	1
IKZF2	-0.110159	1
KCNMA1	0.112125	1
PTPN1	-0.159851	1
MAP3K8	-0.140321	1
RASGEF1C	-0.0738125	1
GRIN1	-0.0770306	1
PIEZO1	-0.0886121	1
UBE2N	-0.132889	1
IFNGR1	-0.125051	1
HNRNPD	-0.123607	1
ARAP2	0.14325	1
SYTL3	0.11113	1
ATP2A2	-0.147197	1
PI4KA	0.160834	1
EMB	-0.0735994	1
LRP1	0.137733	1
MVB12B	-0.0994282	1
HIVEP3	-0.111044	1
COX5B	-0.179205	1
UGP2	-0.109311	1
HERC4	0.133251	1
PTGS1	0.106575	1
FCHO1	0.125149	1
UGCG	-0.206056	1
B3GNT5	-0.121617	1
NUCKS1	-0.129049	1
AC093152.1	-0.112888	1
TRIO	0.112257	1
BCAT1	-0.135986	1
CALCOCO2	0.154116	1
PDIA3	-0.103874	1
EXOC4	-0.0807637	1
NCK2	-0.0805376	1
PAPOLA	0.15276	1
ELF2	0.146966	1
NCOA4	-0.103599	1
GPR155	0.126093	1
GBE1	-0.214771	1
MCF2L2	-0.108482	1
ARL17B	-0.16126	1
WNT2B	0.154546	1
ZFAND3	-0.0857585	1
RAPGEF1	0.135852	1
CHORDC1	0.17566	1
PTK2	-0.129762	1
SPCS3	-0.0922462	1
SPPL3	-0.109929	1
NAA16	0.12422	1
CD81	0.168021	1
PABPN1	-0.103033	1
DIP2B	-0.0762651	1
DLEU7	-0.130222	1
TET3	-0.103798	1
GDI2	-0.121655	1
CABP1	-0.0906876	1
FMNL2	0.113663	1
FCER1G	-0.106172	1
NCOA3	-0.0971361	1
FYB1	0.0973181	1
DST	0.122945	1
LTC4S	-0.102651	1
STK38	0.0950719	1
AL159163.1	0.12307	1
SLC25A36	-0.125043	1
KIF1A	-0.1418	1
NUP160	0.117833	1
TBCK	0.125278	1
ACTR2	-0.0772721	1
STARD13	0.200334	1
TRMT1	-0.104914	1
GOLGA4	-0.112986	1
RPL27	-0.103239	1
ANKS1A	-0.0877428	1
MAMDC2	-0.16695	1
ARHGAP24	0.060308	1
SERF2	-0.112369	1
MIR99AHG	0.138895	1
CSGALNACT1	-0.248847	1
CLK1	0.12578	1
KCNMB2-AS1	-0.140965	1
IFI44L	0.168507	1
MAP4K3	0.126511	1
PHF3	0.131279	1
ACSL4	0.125227	1
CTSB	-0.169191	1
MYO1F	0.11039	1
UCHL1	-0.118787	1
LAPTM5	0.136107	1
ZDHHC2	0.146503	1
GOLIM4	0.138065	1
CCNG2	0.169431	1
KIF16B	-0.108667	1
SCFD2	-0.110716	1
SAFB2	0.125973	1
LINGO1	-0.0869903	1
USP37	-0.0752018	1
NUDT14	-0.0903955	1
AC016831.7	0.119187	1
ZNF438	0.140259	1
G3BP2	-0.101981	1
ITSN1	0.156466	1
ITPR1	0.142814	1
EXD3	-0.0700881	1
CFLAR	0.156493	1
SLC2A5	-0.10962	1
PDIA6	-0.107324	1
MAPK14	0.0973604	1
SLC8A1-AS1	-0.0984527	1
PDE4DIP	0.191177	1
MS4A14	0.152127	1
ZNRF2	-0.121224	1
TMEM243	0.142554	1
ZC3H12C	0.112136	1
ARL5A	0.109692	1
AIG1	-0.109828	1
WWC2	-0.0852421	1
RASAL3	0.107087	1
DNAJA1	0.11943	1
TNFSF13B	0.105447	1
LAMTOR4	-0.0971781	1
RPL35A	-0.0836267	1
FAM177B	-0.109268	1
MAP1B	-0.128718	1
LINC02256	-0.0841183	1
ZSWIM8	0.108111	1
NRIP1	0.123549	1
STAU2	0.14267	1
BAIAP2L1	-0.114238	1
TTC3	0.101	1
CD163L1	-0.116426	1
SERINC1	-0.11533	1
HCLS1	0.105325	1
RPLP0	-0.0836848	1
TMEM59L	-0.127048	1
BAX	-0.113231	1
NLGN4Y	0.114909	1
RFX3	0.129983	1
ATP1B1	-0.184405	1
SPECC1	0.1745	1
AKNA	0.128641	1
BTG2	-0.102369	1
DYNLL1	-0.134783	1
FTCDNL1	-0.0996584	1
SLC7A6	-0.104356	1
PDGFB	-0.129551	1
ATP2B1	-0.124816	1
MBD2	-0.130582	1
ATP11C	-0.0835912	1
TMA7	-0.0803036	1
LRP1B	0.223782	1
FGL2	-0.0797634	1
FNDC3A	0.139266	1
CEP170	0.104894	1
AC092691.1	0.18135	1
FBXW11	-0.0953875	1
SAT1	-0.140744	1
LGALS9	0.118713	1
MPZL1	-0.0827534	1
MIB1	0.148838	1
CLDND1	-0.06764	1
RECK	0.129774	1
EIF4A2	-0.127113	1
MAP3K2	0.140272	1
TNPO1	0.159485	1
FP671120.1	0.0948722	1
DNM3	0.169482	1
AL365273.2	0.143329	1
EXT1	-0.134649	1
AP1G2	0.125529	1
TANC2	0.111301	1
ATP6V0A1	0.0986169	1
C15orf41	-0.0544677	1
C9orf3	-0.0980906	1
SOX5	0.148711	1
OSBPL8	0.101707	1
RNF213	0.0960228	1
ANKRD17	0.0867656	1
AP1B1	-0.0961526	1
ASAH1	0.13387	1
PREPL	-0.139075	1
MSL3	0.108244	1
UPF2	0.142881	1
GMDS-DT	-0.0771806	1
TIAM2	0.128434	1
LINC01141	-0.0975953	1
ARMC8	0.117514	1
GPM6A	-0.0674168	1
CPVL	0.13917	1
TMEM131L	-0.124491	1
PTGES3	0.101854	1
PDXDC1	0.106746	1
FP236383.1	0.107554	1
MAX	-0.0640391	1
ATM	0.105362	1
ATF7IP2	-0.0967673	1
CYTH4	-0.104334	1
DNAJB6	0.131018	1
TRIM14	0.117493	1
PIGF	-0.112603	1
ATF6	-0.0838525	1
ZNF644	-0.0897135	1
ATG7	0.107406	1
RGS18	0.108044	1
HNRNPDL	-0.0831719	1
APOC1	0.15529	1
PPP1R12A	0.0868141	1
QKI	-0.0600523	1
MEF2C-AS1	-0.0516689	1
ZNF292	-0.119539	1
FCHSD2	-0.0620579	1
ICE1	-0.0975833	1
FBXL17	0.116324	1
WASF2	-0.0752506	1
PCM1	0.118458	1
RALGPS2	-0.0981194	1
PDPK1	-0.0663579	1
MYL6	-0.118458	1
IQGAP1	0.107209	1
PTPRA	-0.113261	1
TPI1	-0.0839039	1
ZNF638	0.114811	1
TBC1D9	-0.0890958	1
CFL1	-0.0753229	1
YBX1	-0.134194	1
UNC5C	0.19011	1
SDK1	-0.0379391	1
WIPF1	0.0807041	1
TRIM2	-0.102372	1
MAGI1	-0.0799318	1
ATXN2L	-0.0978156	1
DHFR	0.119777	1
RPS6KA2	0.135424	1
EGLN1	-0.112685	1
TCF25	0.113886	1
UBR4	0.0946672	1
ABI2	0.147005	1
CCDC50	0.145048	1
DOCK4	0.058378	1
RPS7	-0.100562	1
STT3B	-0.0979096	1
RPL13A	-0.122444	1
CLCN3	-0.0753493	1
LYST	0.129981	1
DENND5A	-0.0885843	1
IMMP2L	-0.0954072	1
BROX	-0.0390291	1
OGFR	0.0903542	1
DPP6	-0.06702	1
BRD2	0.120281	1
STIP1	0.0975782	1
UBE4A	0.0991829	1
SNAP23	0.152795	1
TRIM36	-0.0960053	1
ESRRA	0.116984	1
AC097376.2	0.113638	1
CLSTN1	-0.11915	1
RALYL	0.140338	1
ZFP36L2	0.117129	1
GPR65	-0.108817	1
TMIGD3	-0.075379	1
AC025569.1	-0.0894419	1
ATP5MG	-0.0829724	1
ELMO1	0.0477101	1
ITGAM	-0.138324	1
DCTN4	-0.10808	1
KIAA1109	0.119017	1
PHACTR2	0.125206	1
RTTN	0.2092	1
NXN	-0.0699706	1
UBA6-AS1	0.135209	1
PPP2R3C	0.0806109	1
RPL5	-0.080509	1
LARGE1	-0.10585	1
MERTK	-0.0796182	1
ADAP2	-0.0715603	1
PDK1	-0.105409	1
MAF	-0.0605866	1
PAXX	-0.0961679	1
RPL13	-0.138609	1
IVNS1ABP	0.0819701	1
ABCA1	0.120728	1
CCT3	0.131942	1
TMOD2	0.119287	1
THEMIS2	0.101247	1
TUT7	0.0792671	1
SP3	0.123271	1
ENGASE	0.118878	1
NUDCD3	-0.0852793	1
NFAT5	0.119291	1
CDKAL1	-0.0566965	1
RBX1	-0.0925775	1
MALT1	0.104537	1
VMP1	-0.133146	1
TUT4	0.0906903	1
TNFAIP8	0.098595	1
CHCHD10	-0.0482597	1
PTPN12	0.0963198	1
NEDD9	0.103928	1
PCMTD2	-0.0607339	1
EIF5	0.0855009	1
BOD1L1	0.105727	1
MBNL1	0.0792148	1
SMAP2	-0.0942004	1
ACSL3	-0.098179	1
CAND1	-0.0748589	1
CEBPD	-0.135907	1
PIK3CB	-0.101771	1
FKBP2	-0.072913	1
LHFPL2	-0.0615448	1
RPL31	-0.0820598	1
TMC8	0.103234	1
ITGB2	-0.0676646	1
PCLO	0.132566	1
AMBRA1	-0.100503	1
LINC02328	0.137789	1
TMEM65	0.12531	1
DIS3L2	-0.0860752	1
DYNC1LI2	0.119291	1
MNDA	-0.0824506	1
RNF169	0.0914281	1
CEP85L	-0.103892	1
STX6	0.137931	1
CEP63	-0.0834332	1
PHF20L1	0.0929305	1
SLC1A5	-0.0480128	1
IDS	-0.136502	1
RTN4	-0.0681024	1
EEF1D	-0.108752	1
HIBCH	0.193015	1
PLEKHA5	0.11564	1
ACSL1	0.0662918	1
SLC1A2	-0.133222	1
ZBTB44	0.117216	1
SRSF5	-0.0726287	1
UBE2D2	0.1098	1
FUT8	0.107576	1
FAM49B	0.0715989	1
AKAP7	-0.0610164	1
AGO4	-0.0942079	1
UST	-0.109034	1
TFEC	0.0805539	1
SLC25A29	-0.0836238	1
RTN3	-0.0984138	1
ESYT2	-0.0733803	1
PRKX	0.118878	1
AC066613.2	0.116784	1
C4orf48	-0.0876573	1
DAGLB	-0.0986652	1
SNX13	-0.0700907	1
MAN2A1	-0.0809869	1
STK4	0.106789	1
CHPT1	0.104641	1
SLX4IP	-0.100337	1
DTNB	-0.061433	1
CUL1	-0.0957536	1
MSI2	0.123133	1
ITGAV	0.139242	1
KANSL1L	0.138564	1
COLGALT1	-0.0847692	1
HSPA9	0.0929254	1
MAP4K4	-0.0650162	1
MYOF	0.0842242	1
LINC00894	-0.0665825	1
SLC8B1	0.0676375	1
SMS	0.0940885	1
SIRPB2	0.0900442	1
CAMK2B	-0.101589	1
ZC3HAV1	0.102137	1
SLC16A3	-0.0882677	1
DDX60L	0.0710959	1
EIF1	-0.0897802	1
WDFY1	0.107536	1
ERBIN	0.0844857	1
DNM1	-0.115766	1
MLXIPL	-0.0698802	1
WDFY3	-0.0676943	1
TRMT13	-0.0963062	1
AC012368.1	-0.0899425	1
SSH2	-0.0479238	1
GRIA2	-0.0967536	1
DNAJC1	-0.0910858	1
HECA	0.102393	1
CMC1	0.113545	1
INPP5D	0.0934164	1
CREBRF	0.142281	1
PNISR	0.0840118	1
FAM198B	-0.0787915	1
ATP6V1B2	0.0641427	1
GAB2	-0.0641693	1
KDM2A	-0.0552489	1
ATRX	0.0782437	1
SAMSN1	-0.12413	1
PNPLA6	0.116907	1
CENPP	0.119438	1
ERI3	-0.0911951	1
MSN	0.106585	1
TMED10	-0.0820916	1
SH3BGRL	0.0740406	1
GLS	0.126017	1
ARF1	-0.0983303	1
ZNF706	0.110786	1
YAF2	-0.0746433	1
CTNNBL1	-0.105966	1
SLC24A2	-0.0837836	1
SMARCA2	0.0979662	1
PARVG	0.122647	1
MICU3	-0.0843858	1
S100A11	-0.0705496	1
MINK1	0.0913529	1
XKR6	-0.0976848	1
ATP1B3	0.0995223	1
ACSS1	0.134266	1
NOL10	-0.110892	1
ZMYM4	-0.105821	1
ANKRD13D	0.048386	1
OSBPL9	-0.0730911	1
ATP10D	0.103387	1
NUTM2A-AS1	0.127086	1
STXBP3	0.118917	1
ARMH1	0.107298	1
IPO9	0.0668864	1
AP3S1	-0.0812011	1
NSD1	-0.0967676	1
ZDHHC14	-0.0617272	1
NSMAF	0.0762149	1
NBPF19	0.0946513	1
INSR	0.121645	1
LCP2	0.095691	1
ELOB	-0.0538937	1
FERMT3	0.0963395	1
AFF1	0.0995527	1
RAB6A	-0.0878708	1
HGSNAT	-0.0621825	1
RC3H1	0.115994	1
CHD2	0.118737	1
WDPCP	-0.0649267	1
GIT2	0.0597137	1
NAMPT	-0.181734	1
VPS29	-0.0786467	1
DNAJC13	-0.0780938	1
NPC2	0.10759	1
ZBTB7A	0.0999385	1
EHBP1	0.128943	1
CDK6	0.136224	1
STXBP5	0.124569	1
KPNA4	0.102645	1
PARP4	0.0846719	1
BMP2K	0.0658068	1
FOXN2	0.0714026	1
AC008014.1	-0.0992188	1
TNFRSF1B	-0.13311	1
BRI3	0.107024	1
PKM	-0.036757	1
PHACTR1	0.0775684	1
PDE7A	0.113579	1
EIF4G3	-0.0775366	1
DDX3X	0.0530955	1
PDK3	-0.0836046	1
HIVEP2	-0.15705	1
CASP1	0.0699484	1
MTERF1	-0.0764099	1
CPEB4	-0.0981321	1
MANBA	0.102652	1
EAF2	0.0693311	1
SIPA1L1	0.102568	1
N4BP1	0.105961	1
MUC20-OT1	0.0907467	1
RAB5A	-0.0537423	1
VPS53	-0.071747	1
USPL1	0.0828052	1
PIAS1	0.0696727	1
2011-09-01	0.0808851	1
ELMO1-AS1	-0.101376	1
AUP1	0.0956717	1
C6orf62	0.096491	1
AEBP2	0.108111	1
WDR82	-0.0716568	1
PECAM1	0.0853196	1
NLRC5	0.0733522	1
SRRM2	0.0846328	1
EXT2	-0.0956173	1
RASA2	0.0962264	1
HMOX1	-0.19586	1
PABPC4	0.0882195	1
GRN	0.136854	1
SWAP70	0.0751786	1
APP	-0.0716936	1
STX18	-0.0876604	1
ABHD15-AS1	-0.0913866	1
GSK3B	-0.0626532	1
AKAP9	0.0808796	1
HUWE1	-0.083457	1
LINC01480	-0.101939	1
INVS	-0.0990583	1
REEP5	-0.0825426	1
ARHGEF40	0.0615406	1
TMEM170B	0.0997527	1
PLCL2	-0.0715039	1
EML4	-0.0697393	1
ITGB5	0.0841332	1
SPTLC2	-0.055569	1
SIRPA	0.0951877	1
CCDC26	0.177714	1
SPIN1	-0.0816294	1
PIP4K2B	-0.0947956	1
CST3	0.0873914	1
ERO1A	-0.0818426	1
PUM1	-0.0689926	1
C18orf25	-0.069157	1
PLXDC2	0.0465399	1
PRKAR2A	-0.0972499	1
YEATS2	-0.0661338	1
FRYL	-0.0543851	1
YWHAE	-0.0665416	1
BLNK	-0.0707512	1
PTAFR	0.0904085	1
PRPF38B	0.0635465	1
MPHOSPH8	0.104368	1
PLSCR1	-0.0822246	1
FKBP8	-0.0922109	1
TBC1D2B	0.083775	1
MORF4L1	-0.0988213	1
HADHB	-0.0784108	1
ZKSCAN1	-0.0985888	1
SERPINB6	-0.0827838	1
S100PBP	-0.052511	1
ENO1	-0.0522715	1
CACUL1	-0.0727712	1
CCDC91	0.0931971	1
SBF2	-0.0529105	1
TFCP2	-0.0582713	1
PLD4	-0.0294669	1
LARP7	0.101889	1
PSME4	-0.0733903	1
YWHAZ	-0.0759951	1
SUN2	0.095249	1
PIK3R5	0.105673	1
SEC22A	-0.0939443	1
SKAP2	-0.053629	1
CCAR1	0.0923091	1
GNAQ	-0.0297807	1
IPCEF1	-0.0349651	1
ENTPD1	0.0963133	1
BDP1	0.0635973	1
PELI1	-0.0558757	1
SLC1A3	0.0554427	1
HMGN1	-0.0646967	1
TXNDC11	-0.0843838	1
KDM6A	-0.0743308	1
PI4KB	-0.0604569	1
VSIR	-0.0722124	1
SENP7	-0.0686693	1
ARHGAP18	0.122652	1
LILRB4	-0.0688144	1
RLF	-0.0779069	1
ADAMTS10	0.1202	1
SRGAP3	0.0927218	1
PLXNB2	-0.0676478	1
FMNL1	0.0521588	1
KCNQ1	0.0835357	1
NHSL1	0.0816024	1
NDUFV2	0.0737852	1
PPM1L	0.091201	1
SSFA2	0.0708102	1
LIMCH1	0.105937	1
CTDSPL2	-0.0736414	1
OGA	0.0997637	1
MGAT1	0.0669248	1
SMYD3	-0.0586459	1
UBXN2B	0.0932666	1
LENG8	-0.0511977	1
PDE4B	0.085711	1
AC004687.1	0.0822386	1
APBA1	-0.0849336	1
ATP5F1D	-0.0414867	1
SH3BGRL3	-0.0570333	1
SP140L	0.0544067	1
ZNF451	0.0840562	1
TBC1D8	0.079588	1
EZH1	0.0766048	1
SCLT1	-0.0970359	1
ABI3	-0.0756461	1
STAMBPL1	-0.074906	1
BCAR3	-0.0839037	1
IL10RA	0.125189	1
ZDHHC7	0.067007	1
DHX36	-0.0976149	1
2006-09-01	0.0934977	1
SF3B1	0.0875657	1
XIAP	-0.0885435	1
LITAF	0.075779	1
SIL1	-0.0699522	1
CLASRP	0.0590181	1
GALNT1	0.0940963	1
FAM192A	0.0723374	1
GNAI3	0.0870301	1
BTF3L4	-0.0449722	1
RPL12	-0.0638635	1
FUBP1	-0.0627318	1
NR3C1	0.0931765	1
PIK3CD	-0.0302942	1
PSMB7	-0.0632048	1
SH3GLB2	-0.056008	1
LINC01004	0.0983883	1
PPP4R1	0.0922932	1
METTL7A	-0.0511554	1
TNRC6B	0.0786317	1
CWF19L2	0.0756924	1
MGAT5	-0.0594303	1
SHPRH	0.0834422	1
GPATCH8	0.0789281	1
SYNDIG1	0.120814	1
TTC21B	0.103078	1
2008-03-01	0.0639256	1
PLXND1	0.094873	1
DUSP1	-0.144349	1
TRAPPC9	-0.0840513	1
NRXN3	-0.068882	1
INTS10	-0.0671872	1
NORAD	-0.0548808	1
STRN3	-0.0701675	1
ZNF846	-0.0657142	1
SUCLG2	-0.0556957	1
TRAM1	-0.0676195	1
TMCC3	0.124161	1
TUBB	-0.0710309	1
RHBDF2	0.0725515	1
TECR	-0.071984	1
LPAR1	-0.080597	1
ATF2	-0.0505805	1
MAST3	-0.0439242	1
MGMT	-0.0650938	1
ALMS1	-0.0619046	1
HM13	-0.0668386	1
PITPNA	-0.0643324	1
AC008957.2	-0.0491974	1
RSF1	0.0751346	1
ATP5ME	-0.0832361	1
MAML3	0.0640897	1
LSAMP	0.119205	1
ERBB4	0.15032	1
AHCYL2	0.0846596	1
CDK5RAP3	0.0583123	1
KRIT1	0.0829732	1
SYT17	-0.10562	1
CERS5	0.0954869	1
KLF3	-0.0554031	1
COMMD1	-0.074236	1
CUL2	-0.0687444	1
RBFOX2	-0.113909	1
ZNF736	-0.0603684	1
TCF12	-0.0315014	1
SPTBN1	-0.0978696	1
UGGT2	-0.0742121	1
UBB	-0.08176	1
GCC2	0.0891792	1
RHBDD1	-0.0542185	1
SEL1L	-0.0387932	1
MADD	-0.0368987	1
SYNGR2	-0.0773475	1
RHOQ	0.082894	1
DENND1A	-0.0756446	1
CD163	0.0126453	1
DAAM1	-0.0395193	1
RPS16	-0.0629532	1
PITPNB	0.0717225	1
NFKB1	0.0938043	1
CYTH3	0.0796091	1
METTL15	-0.0741278	1
CHCHD3	-0.075293	1
UQCC1	-0.0422217	1
MT-CO1	0.0414945	1
SOS1	0.0868271	1
TYROBP	-0.0526857	1
CD74	-0.0737169	1
UBE2R2	-0.0743053	1
UPF3A	-0.0609865	1
IFI44	0.0659297	1
CCNH	0.0947727	1
RORA	0.139228	1
NCOA1	-0.0494439	1
PRPF4B	0.0519761	1
PTPRC	-0.0361004	1
FBXO34	0.0654949	1
ARPC5	0.0786267	1
LINC01184	-0.0474786	1
CDC37	-0.0543306	1
VPS8	0.0774039	1
AC116366.3	-0.0280228	1
TMEM168	-0.0774296	1
IRF8	-0.111076	1
RAB31	0.0692937	1
NAIP	-0.0501872	1
NUTM2B-AS1	-0.0914876	1
NCEH1	0.104297	1
BCL2	0.0557003	1
SHOC2	0.103534	1
C22orf34	-0.0448528	1
GSN	0.086841	1
ZEB1	-0.0936822	1
ZC3H6	0.0765906	1
HEXDC	0.0553048	1
B2M	-0.0629634	1
ATP1A1	-0.0644931	1
PMS1	-0.078717	1
TLR2	-0.0461871	1
RNMT	-0.0980909	1
TAPT1-AS1	0.0957137	1
CCDC7	-0.0650335	1
ACER3	0.0822541	1
UBASH3B	-0.0473367	1
LY96	0.0578297	1
TMEM176B	-0.0730867	1
ZNF90	-0.0456441	1
USP6NL	0.096244	1
STAB1	-0.0297701	1
CACNA1A	0.116987	1
PSMD11	0.0740018	1
TTC7A	0.104417	1
HPRT1	-0.0316385	1
THADA	-0.0524578	1
ENSA	-0.0655512	1
HIPK1	0.0910843	1
PRMT3	-0.0313822	1
GPM6B	-0.0796521	1
MAPKAP1	-0.0460612	1
2007-09-01	-0.0553891	1
ESF1	-0.0908015	1
CDK19	-0.0518065	1
AP1G1	-0.0510625	1
RPL10A	-0.0511005	1
MYCBP2	0.0554177	1
ATP5MC2	-0.0681184	1
PARP8	0.108161	1
SEC31A	-0.0490682	1
TRPS1	0.104134	1
NAPB	-0.0858871	1
ABL2	-0.0871193	1
CLEC2D	0.0976642	1
LAP3	-0.0781833	1
HDAC2	0.0635247	1
FOXO1	-0.0913713	1
KMT5B	-0.0635146	1
CLEC16A	0.0766327	1
KBTBD2	0.0854858	1
SDHC	-0.0618453	1
ARMH4	0.0990997	1
DHRS3	-0.0746487	1
RAB22A	-0.0601264	1
MITD1	0.057256	1
RNF216	0.058732	1
DIAPH2	-0.0423506	1
SLC44A1	0.103078	1
WWP1	0.0771853	1
GRAMD1B	0.100732	1
SPART	0.050016	1
EPSTI1	0.0982395	1
STK38L	0.114007	1
TANK	0.0706756	1
TKT	0.0716029	1
UBAC2	-0.0412678	1
ADAM9	-0.0794867	1
GNS	0.10155	1
FBXO9	0.0831163	1
RASAL2	0.0919126	1
RBMX	-0.0304709	1
SLC2A13	0.0921086	1
HK1	-0.0764125	1
CD68	-0.045278	1
RCOR1	-0.0598894	1
MIA2	0.0866626	1
RPL15	-0.0615327	1
RGS10	-0.0584618	1
GPBP1	-0.0438186	1
GLDN	-0.0460442	1
XPR1	0.0841863	1
SNRNP70	-0.0497625	1
KDM7A	-0.0668358	1
AQR	-0.0351466	1
GON4L	0.0288407	1
PNKD	-0.049861	1
LRMP	0.0859889	1
DCAF10	0.0586793	1
LDLRAD4	-0.0422841	1
CMIP	-0.0535109	1
AC090630.1	-0.0785285	1
ANKH	0.101823	1
FOXO3	-0.0563295	1
GLCE	0.0768439	1
NECTIN3	-0.0499872	1
GLIS3	-0.0451292	1
KDM4B	-0.0633505	1
SLC22A23	-0.0868848	1
BASP1	-0.0663037	1
ST3GAL1	-0.101719	1
CORO1A	0.0934906	1
MAT2A	0.0833892	1
PPIP5K2	-0.0695702	1
HDLBP	-0.0532608	1
LPCAT2	0.0730181	1
ACTN4	-0.0989135	1
IPO7	-0.0626856	1
MCM9	0.0922005	1
ZNF654	-0.0705795	1
SQSTM1	0.110886	1
MAP3K14	-0.0551486	1
ST3GAL6	0.10176	1
ZNF800	0.116261	1
RRBP1	0.0699925	1
METTL9	0.0825166	1
TRAF3	-0.100512	1
IL1RAP	-0.0676325	1
TTC28	-0.0595841	1
TLR5	0.0686045	1
EIF3A	0.0525435	1
SPAG9	-0.0522598	1
ELK4	0.108262	1
CDC42	-0.0537046	1
FXR1	0.0801578	1
PJA2	-0.0945609	1
SIPA1	0.111197	1
LPAR5	0.0739758	1
LINC02232	0.0773541	1
WDFY2	-0.0540674	1
SEC24D	-0.0670571	1
DENND4C	0.0533095	1
NBAS	-0.0588157	1
TBC1D5	0.0749967	1
UMAD1	0.0895485	1
REPS1	-0.0640726	1
CAPZA2	-0.0771975	1
MIR29B2CHG	0.0894645	1
PCBP1	-0.0566438	1
SFPQ	-0.0701464	1
LIMS1	0.0993077	1
MLLT6	-0.0320178	1
C1orf162	-0.065369	1
CAPZB	-0.0337345	1
ANGEL2	-0.0731541	1
FGGY	-0.0585719	1
TFEB	0.0723956	1
PIM1	-0.119893	1
STX12	0.0737676	1
YTHDC2	-0.0537624	1
UBE2B	0.0608684	1
SSBP3	-0.0663835	1
PITPNC1	0.125856	1
TM9SF4	-0.0611503	1
TTC37	0.0622913	1
UGGT1	-0.0455652	1
CAPN7	0.0609985	1
RBBP4	-0.068913	1
ARGLU1	-0.0411087	1
PDCD4	0.081834	1
CEP192	-0.044369	1
VAPA	-0.0466715	1
PARP9	0.0628924	1
BSG	-0.0186678	1
FBXO11	0.0630401	1
ANXA4	-0.0672606	1
NR6A1	0.0996806	1
DNAJC15	0.0360242	1
ARHGDIA	-0.0446108	1
GMFG	-0.0499476	1
CAP1	0.0572151	1
SSH1	0.0887011	1
SLC12A7	0.0758463	1
TACC1	0.0797039	1
FGF14	0.110529	1
GLUD1	-0.0706315	1
HECTD2	-0.00578628	1
RBM17	0.0769223	1
BRAF	0.079698	1
XRN1	0.0822746	1
MIER1	0.043876	1
TRANK1	-0.0650156	1
RING1	-0.0488099	1
ENTPD6	0.0740834	1
ARHGEF9	-0.0595726	1
HERPUD1	-0.0801817	1
NCAM2	0.119505	1
GAS7	0.066529	1
ANOS1	0.057485	1
GNG2	-0.0293924	1
PIGN	-0.0721453	1
BCKDHB	-0.0484681	1
CNOT1	-0.0780811	1
IRF2BP2	0.0821344	1
NSUN5	0.0524797	1
TMEM156	0.0835341	1
BAZ1B	0.0509197	1
PDGFC	0.0851295	1
PACS2	-0.0526085	1
SREBF1	-0.0573596	1
PTPRE	-0.041864	1
ARL8B	-0.0721166	1
TM6SF1	0.107467	1
NGLY1	-0.0582723	1
NEAT1	-0.00565379	1
SUSD6	-0.0551092	1
RAB7A	-0.0482612	1
HPS1	0.0761238	1
SOAT1	0.0895638	1
MTDH	-0.0476574	1
SRSF3	-0.0771772	1
SAT2	-0.03972	1
DGLUCY	0.0691675	1
VPS36	0.0576151	1
FAM19A2	-0.0528196	1
RYK	0.0934144	1
KAT6A	-0.061669	1
ATL2	-0.052969	1
FBXL20	0.0723379	1
IL17RA	0.0986988	1
CD2AP	0.0942903	1
ARHGEF6	0.0732458	1
AGO3	0.0627854	1
SERPINB9	-0.0577662	1
MAN1A1	-0.0784223	1
WDR6	-0.0526916	1
RBL2	0.0753272	1
CLNS1A	0.0793949	1
EIF2AK4	0.0476446	1
PRDX1	-0.0387517	1
JMJD1C	-0.0313583	1
SRSF11	0.0651568	1
NSMCE2	0.0630137	1
GBF1	-0.0456784	1
ZNF518A	-0.0360079	1
KIZ	0.118529	1
YWHAH	-0.081346	1
LINC00578	-0.0243661	1
MGST2	-0.0493448	1
IRF5	0.0671346	1
KAZN	0.0696647	1
GLB1	0.0554527	1
MTRNR2L12	0.0119468	1
N4BP2L2	0.0660638	1
ARHGEF2	0.0600054	1
SMAD5	0.0929025	1
MTPN	-0.050179	1
HPS3	0.0614139	1
RCC2	0.0966619	1
ZNF106	0.0451579	1
ANO10	-0.0619958	1
EPG5	0.0440947	1
ITFG1	-0.0484282	1
INPPL1	0.0347121	1
RNF144B	-0.0794091	1
ANO6	0.0714793	1
SSBP1	-0.0481053	1
MEGF9	0.0327694	1
LRPPRC	-0.0299018	1
TPK1	0.0688113	1
BST2	0.0901626	1
ATG4C	0.0944439	1
MNAT1	-0.0718214	1
R3HCC1L	-0.0404021	1
COG3	-0.0172581	1
MARF1	-0.047115	1
RPS2	-0.0761365	1
STAM2	-0.0309626	1
POM121	-0.0560757	1
AOAH	-0.0368159	1
CLASP1	0.0670668	1
AKAP10	-0.069991	1
CLTC	-0.0569545	1
NSFL1C	0.0791991	1
PCGF5	0.069783	1
JDP2	0.0687712	1
CD86	0.102655	1
ADK	0.0738049	1
DTNBP1	0.0460996	1
HS3ST4	0.0581522	1
ARMH3	-0.0497264	1
FMR1	0.0718874	1
SNHG9	-0.0280618	1
MYO7A	0.0462172	1
TLN1	0.0323251	1
CNTLN	-0.0611719	1
ZEB2	-0.024088	1
ATP6V1C1	0.0603037	1
RAB12	0.0752919	1
LASP1	0.0544874	1
SNX29	0.0680279	1
DLEU7-AS1	-0.0378684	1
ATF7IP	0.0956427	1
PRKCE	0.0968238	1
CPPED1	0.0547855	1
DDX17	0.0613002	1
PIP5K1B	0.106044	1
KAT2A	0.0632768	1
TTC14	-0.0566645	1
PRAM1	0.0710548	1
ANXA5	0.0813236	1
NFKBIZ	0.0527508	1
ATP13A3	-0.0738924	1
CDC73	-0.0420478	1
VWA8	0.066628	1
PDSS2	-0.0713619	1
RBM25	-0.0700529	1
NDFIP1	-0.0884021	1
JPX	-0.0546066	1
WASL	0.0526622	1
SETD3	-0.0409042	1
EIF4G2	0.0807972	1
RBM5	0.0933886	1
ABCC4	0.0776509	1
PTOV1	0.0737917	1
PHF21A	0.0629546	1
NR3C2	0.0556671	1
XPO5	-0.0311857	1
LIMD1	-0.065786	1
EIF3H	-0.0398889	1
SARAF	0.0682483	1
ATAD1	-0.0396435	1
CAMK2D	-0.0762846	1
PGM5	0.0819201	1
ATXN3	0.0568532	1
ARL17A	-0.0540808	1
BAZ1A	0.0427575	1
WDR26	0.0671382	1
CCDC93	0.0744305	1
ITM2B	-0.0262953	1
NTM	-0.041617	1
RICTOR	0.089052	1
FRA10AC1	-0.035711	1
ARHGAP35	-0.0532574	1
GGA1	0.04707	1
ST3GAL5	-0.0393227	1
THRAP3	-0.0589832	1
HBP1	0.108878	1
AFTPH	0.0758098	1
BMPR2	0.06881	1
TANGO2	0.0702992	1
GAS6	-0.0540465	1
RARS2	0.0470876	1
WRN	-0.048661	1
ZNF124	0.0836704	1
SLC25A12	-0.0374171	1
CSF1R	0.0562971	1
U2SURP	-0.0598072	1
SHLD2	0.0546029	1
INSIG2	-0.0655214	1
HLA-DPB1	-0.0856365	1
ST8SIA4	0.0958932	1
RAB3GAP2	-0.0726259	1
SLF2	-0.0436048	1
UHMK1	0.0445588	1
RAB11A	-0.071038	1
EXOC2	-0.0326197	1
SCAPER	-0.0713001	1
TRIP11	0.078278	1
MACF1	0.0771159	1
TMLHE	-0.0582092	1
GDAP2	0.0406572	1
AP3D1	-0.0575049	1
KANSL1	-0.0628057	1
RABAC1	-0.0333289	1
ZYG11B	0.0795667	1
NAA15	-0.0630041	1
CTSS	0.0891037	1
BRWD3	0.0678042	1
MAST2	-0.0799405	1
MTCH1	-0.0402433	1
POM121C	-0.0422129	1
MAP2K1	-0.0343327	1
TSPO	0.0962098	1
HLCS	-0.0617511	1
SIK2	0.0552252	1
GALNT11	-0.0210837	1
YY1AP1	-0.0410795	1
TENM4	0.0646282	1
CRADD	0.083056	1
CBWD2	0.0425331	1
LRRC37B	0.0672823	1
UHRF1BP1	0.0672297	1
XRRA1	0.0157418	1
MBD4	0.036883	1
PLEKHA1	0.0410676	1
TMEM50B	-0.0409353	1
AC013394.1	-0.0348566	1
STRBP	0.0585802	1
WDR37	-0.0568278	1
PAK1	0.0648401	1
CSTF3	0.0696022	1
ACAP2	-0.0455546	1
FAM214A	0.0952122	1
GK	-0.0803489	1
TIAM1	-0.074085	1
CDK17	0.0679277	1
ZFP36	-0.0468925	1
MAD1L1	0.0506853	1
KIAA0930	0.0780139	1
RNF130	0.0606185	1
PKD2	0.0972169	1
MPHOSPH9	0.0525695	1
DGKZ	-0.0438505	1
KANTR	0.069536	1
ORMDL1	-0.039067	1
FOXK2	-0.0553264	1
MED27	-0.0526311	1
SCN1B	-0.0683138	1
CDYL	-0.0620818	1
ACTR3	-0.0330989	1
ATRN	-0.0546764	1
AC244021.1	0.0587309	1
SNX1	0.0630756	1
ZHX2	0.0960671	1
BCL2L1	0.0657466	1
DNAJC5	-0.0492214	1
M6PR	0.0688416	1
ARID5A	0.0525552	1
SIGLEC10	0.118018	1
ZMAT1	-0.0636812	1
BANP	0.0717435	1
RPS6KA3	0.0855687	1
KIAA0355	-0.0323127	1
FTX	0.0460389	1
RMDN1	-0.027417	1
FGD2	-0.0641871	1
GNG7	-0.0430324	1
NSUN3	-0.0350929	1
CTIF	-0.0414696	1
GALNT7	0.0783981	1
PSMF1	-0.0716701	1
KLF6	-0.0538767	1
RAB3GAP1	0.0695709	1
CSK	0.062992	1
PDE4D	-0.0336017	1
VGLL4	-0.0433236	1
DAP	-0.0272689	1
SUB1	-0.035653	1
SELPLG	-0.00755869	1
TM9SF3	-0.0477925	1
ZSWIM6	-0.0251358	1
GPR34	-0.0526967	1
SELENOT	-0.0918195	1
MYO9A	0.0646965	1
NUPL2	-0.0425007	1
VRK2	-0.0179897	1
ENTPD1-AS1	0.0385441	1
NFE2L2	0.0915147	1
FP700111.1	-0.0301413	1
CMTM6	0.0618476	1
BPTF	0.0843383	1
OS9	-0.0468932	1
WDSUB1	0.0452436	1
PAG1	0.0770538	1
EPB41L3	-0.0225133	1
RNF145	-0.0411794	1
CELF1	0.054189	1
MTHFR	0.0495706	1
SMG6	-0.0518716	1
TBC1D12	-0.0453087	1
HGS	0.0942697	1
PRDM2	0.0382102	1
NPTN	-0.0290287	1
RAF1	0.0862679	1
MYO5A	-0.054358	1
VPS37A	0.0192974	1
STAM	-0.0300678	1
PAPOLG	-0.0811607	1
SRSF10	0.080269	1
STAT6	0.0705185	1
HDAC4	-0.0450169	1
RFC1	0.0521555	1
NCOA2	0.0618247	1
ARPC2	0.0364291	1
ZFC3H1	0.0607902	1
STIM1	-0.0471393	1
AP003086.2	-0.0592065	1
ARHGEF1	0.0457717	1
TPP1	0.0956758	1
SPI1	0.0791176	1
MARCKS	-0.0384688	1
MRPS5	0.0563769	1
PPP3CA	0.0407451	1
KDM4C	-0.0366125	1
RPL18	0.0173161	1
NUBPL	-0.0840362	1
USP9X	-0.0419083	1
UBE2G2	0.0022313	1
XPO1	0.0807708	1
AC009690.1	0.092489	1
RANBP2	0.0516194	1
ST7	0.0960184	1
NHLRC2	-0.0246433	1
PBRM1	0.0651623	1
STAT5B	-0.033137	1
NLRP1	0.0649411	1
PIK3CG	0.0840687	1
ARPC1B	0.0591922	1
GAPVD1	-0.0477623	1
PCF11	0.0479988	1
PIK3CA	0.109203	1
RAPGEF2	-0.0346401	1
PHF11	-0.0533321	1
CSPP1	0.0800632	1
PARN	-0.000426249	1
DCAF6	-0.0201444	1
ANKRD26	0.0405827	1
MFSD14C	0.0271078	1
PANK2	0.0509107	1
ETV5	-0.00586406	1
UTP6	0.0587555	1
PABPC1	0.0606003	1
PLEK	-0.00931493	1
SLC15A2	-0.0215528	1
RAPH1	0.0746995	1
YIPF4	0.0418474	1
PTMS	0.099864	1
UIMC1	-0.0370619	1
GTF2I	0.0475879	1
ALPK1	-0.0298368	1
DIRC2	0.0425721	1
MKLN1	0.0571519	1
BBS9	0.0687084	1
RHOA	-0.0629462	1
C11orf58	0.0530608	1
LONP2	-0.0551972	1
IRF2	-0.0379491	1
HNRNPH1	-0.0598541	1
2006-03-01	-0.0236724	1
CNOT6L	0.0908854	1
EFCAB14	-0.0646323	1
TENT4B	0.0522368	1
RALGAPA1	-0.0380754	1
IBTK	-0.0377642	1
RPTOR	-0.0753404	1
MARK3	-0.0501223	1
SH3TC1	0.0760108	1
PLCG2	0.0630371	1
NUDT3	-0.0288368	1
NAV1	0.0907306	1
RAB11FIP2	0.0244625	1
TIGAR	-0.0842049	1
RMND5A	0.0657994	1
TOM1L2	-0.0308662	1
EFHD2	-0.0356439	1
MECP2	0.0766999	1
TMEM119	0.0780919	1
ABL1	-0.0394837	1
VPS13D	-0.0117011	1
CFDP1	-0.0387123	1
CSF2RA	-0.0234451	1
TDRD3	-0.0243507	1
DNAJC10	-0.028063	1
PTEN	-0.0433536	1
CORO1C	0.0958192	1
KLHDC1	-0.0421067	1
INPP5F	-0.0609046	1
RNF166	0.068719	1
KIF1B	-0.0313557	1
SNX27	0.0389747	1
ARHGEF7	-0.0650552	1
C12orf75	-0.0296673	1
GCA	-0.0518576	1
CD46	-0.016749	1
SYNRG	0.071469	1
MTURN	-0.0217476	1
FAM110B	-0.0436581	1
ARHGAP32	-0.042733	1
CLU	-0.0348561	1
PDS5B	0.0637494	1
SNX6	0.0234909	1
NASP	0.0417704	1
UBE2E3	-0.0295119	1
KLF12	-0.0301193	1
SLC25A37	0.0481933	1
ZDHHC17	0.0507896	1
ARHGEF10L	0.0678692	1
LYN	-0.0500914	1
CRLS1	-0.0357242	1
WTAP	0.0900986	1
SPPL2A	0.0494274	1
TMPO	0.0609636	1
C1GALT1	-0.0476352	1
UBE2D3	0.0576983	1
SLC4A7	0.0596009	1
NAA20	-0.0445155	1
2002-09-01	-0.0347769	1
TRA2B	0.0661914	1
CMSS1	-0.0641916	1
STK32B	0.101265	1
CNDP2	0.00133943	1
SECISBP2L	-0.0647354	1
AHI1	0.0743861	1
RNLS	-0.0362437	1
CYP20A1	0.040776	1
UBXN4	0.0498664	1
NBDY	0.0556575	1
LRRFIP1	-0.0253839	1
AVL9	0.0611572	1
UBR1	0.0358606	1
SFMBT2	-0.0586566	1
RAP1GDS1	0.06167	1
RABL6	-0.0526385	1
ITSN2	0.0753875	1
ZCCHC2	0.0786332	1
SGPL1	0.0495427	1
USP14	-0.0285654	1
RAB21	0.0140732	1
LTBR	-0.0570469	1
SMURF1	-0.0587714	1
NUMB	-0.0408011	1
RBM41	-0.0170236	1
TMEM165	0.0375829	1
CCNI	0.0587789	1
TSC22D2	0.0667944	1
DHX15	-0.0238145	1
MIGA1	-0.0369811	1
CDC27	0.0449352	1
UBE2E2	0.0283395	1
RNGTT	-0.0418827	1
COA1	-0.018875	1
SPSB3	-0.0441256	1
LRRC8B	0.0465142	1
MAPK1	-0.0452721	1
GPATCH2	-0.0288944	1
MMP24OS	0.0318161	1
EVI5	0.0485637	1
NAP1L1	0.0713483	1
STIM2	0.0306847	1
CHD6	0.0505491	1
PLPP1	-0.0257698	1
CMTM7	0.0478086	1
CDC42SE1	0.0897117	1
LRRC37A2	-0.0400014	1
FAM222B	-0.0633199	1
NNT	0.0568268	1
TNIK	-0.0203056	1
H3F3B	-0.0827176	1
CROCC	0.0556743	1
CD53	-0.0290886	1
CHD1	0.0646764	1
TOR1AIP2	0.0538246	1
TAF2	-0.045188	1
OGDH	-0.0327749	1
RAB18	0.034483	1
DDX10	-0.050277	1
SNX3	0.047357	1
PACS1	0.034921	1
RASSF2	0.0637935	1
ECHDC1	0.0207284	1
DENR	-0.0340925	1
SOGA1	-0.0327741	1
CGGBP1	0.0598527	1
PSTPIP2	-0.0318512	1
FOXJ3	-0.0641574	1
XRN2	-0.0531638	1
HNRNPR	-0.0560735	1
HELZ	0.0620943	1
ANKRD36	-0.041858	1
CDC14A	0.0414233	1
AGFG1	0.0802302	1
AP2A2	-0.054917	1
FGFR1OP2	0.0582495	1
VPS45	0.0331691	1
LRRK1	0.0397351	1
ARHGDIB	0.0672224	1
STX8	-0.0630322	1
SPOPL	0.0715187	1
SF1	-0.0580194	1
PNRC1	-0.0484913	1
OFD1	0.0493326	1
GCNT2	0.0374001	1
FBXO7	-0.0431298	1
PBX3	0.0536426	1
MBTD1	-0.0284377	1
C2CD5	-0.0320694	1
AKR1B1	0.0625505	1
NEDD4L	0.0701591	1
DYM	-0.0261627	1
DMXL2	-0.0380111	1
FKBP4	0.0653238	1
PSMA1	-0.0400023	1
ELP3	-0.0556501	1
ZNF236	-0.0227755	1
TUBGCP3	-0.0285853	1
QSER1	0.0519698	1
GNAS	0.0338965	1
YLPM1	-0.0217535	1
PARG	-0.0369004	1
CBFA2T2	0.0869712	1
NFKBIA	0.0761728	1
KLHL2	-0.0108889	1
EXOC3	-0.00118098	1
ZDHHC21	-0.0471082	1
TNKS	-0.0369946	1
THRB	-0.00588556	1
NDUFS4	-0.037497	1
RNF38	0.0438348	1
ATXN7L1	0.0400749	1
BAZ2A	0.0800264	1
JAK1	0.077278	1
SDCCAG8	-0.021264	1
ARNTL	0.0578546	1
MAPK10	0.0238327	1
TMEM123	0.052245	1
TTC7B	0.0323652	1
CLTA	-0.0332789	1
TBC1D16	0.104823	1
ZMAT3	-0.0827661	1
STAG1	-0.00805207	1
CD164	0.0732831	1
PRKCD	0.0505657	1
GSDMD	0.0505691	1
PSMD14	-0.042031	1
RAP2A	-0.0253975	1
DGCR2	0.0263918	1
HMBOX1	-0.028647	1
AXL	0.0755202	1
NDUFAF6	-0.0523599	1
NUMA1	0.0756558	1
SUFU	-0.0505765	1
CPSF6	-0.0334241	1
ZNF718	-0.026245	1
YWHAB	-0.0507112	1
GATM	-0.0547444	1
ARMC9	0.0639804	1
C1QTNF3-AMACR	0.0469442	1
RNF138	-0.0257133	1
DHRSX	0.0412651	1
PRPF40A	0.0462016	1
GRID2	-0.0991076	1
TOP1	-0.0454908	1
PDS5A	0.0409789	1
FAM126A	0.0538674	1
SLC10A7	-0.0545856	1
NT5C	-0.0178952	1
LARP4	0.0605888	1
LINC01094	0.0376348	1
B4GALT5	-0.0931257	1
DDX6	-0.0295061	1
CNTN1	0.114105	1
DOC2A	0.0813211	1
RPN2	-0.0617785	1
HLA-B	0.05539	1
PPP4R2	-0.0485349	1
LMAN1	-0.0382394	1
WNK1	-0.0286426	1
PHIP	0.0730371	1
BIN1	-0.0205902	1
SEM1	0.0847254	1
ZZEF1	-0.00913938	1
CADPS2	-0.036848	1
ITGB3BP	0.069108	1
TBK1	0.038784	1
CPNE1	0.0646134	1
CLCN5	0.0719576	1
FAM120A	0.0639425	1
SH3BP2	0.0628286	1
ARPC3	-0.0323545	1
RASSF8	-0.0575138	1
FSCN1	-0.0608716	1
ATN1	-0.0347619	1
SH3GLB1	0.0551455	1
EIF2AK2	0.0466825	1
ZNF407	0.0847758	1
CAMK1D	-0.0267675	1
BTBD9	-0.00967868	1
DENND4A	-0.0465804	1
GPX4	-0.0149635	1
BRWD1	-0.0188912	1
CTSC	0.0453069	1
MTM1	0.024982	1
TMEM161B-AS1	0.110461	1
GOLPH3	-0.0224986	1
METTL8	0.0509075	1
KLHL5	0.0702576	1
CCDC14	-0.0297259	1
NUP153	-0.0575154	1
ANKUB1	-0.0153776	1
MLXIP	-0.0368459	1
HLA-DPA1	-0.0399401	1
TCERG1	-0.0313508	1
GSAP	0.0521549	1
EIF1AX	-0.0445448	1
RHOBTB3	0.0511282	1
PRKD3	-0.0495266	1
TXNRD1	-0.0532468	1
CARD8	0.0624042	1
HTRA1	0.061542	1
ADCY7	0.0374347	1
PTK2B	-0.0162293	1
PTBP3	0.0155207	1
CNPY3	0.0596402	1
PHKB	-0.0361031	1
GATAD2B	0.0663387	1
PPP2R2B	0.00740773	1
CKAP5	-0.0186038	1
CLOCK	0.0522825	1
P4HB	-0.0144769	1
DPH6	0.00601209	1
IRF3	0.025213	1
TMEM131	-0.00571783	1
SAMHD1	-0.0199758	1
JAK2	0.0208392	1
NUP214	0.0669046	1
STAT2	0.0591943	1
ZRANB1	0.0601514	1
WDR41	-0.0210975	1
ADNP	0.0545115	1
MARK2	-0.0260325	1
TRRAP	0.0566381	1
ZBTB38	0.0613017	1
TMEM30A	-0.019108	1
LINC00623	0.058602	1
UBE2K	-0.0401824	1
ARL6IP5	-0.0304043	1
IKZF1	-0.0178866	1
NAP1L4	-0.0304856	1
GRK2	0.0545684	1
ZNF33A	0.0714255	1
ZNF710	0.00105834	1
ARID2	0.0527205	1
VPS28	-0.0553269	1
NRF1	0.0330101	1
PLCB2	0.0800735	1
TNK2	0.0340158	1
ZNF592	0.0429572	1
EXOC1	-0.0425229	1
MFSD11	0.0563499	1
UBE2E1	-0.0427962	1
PVT1	-0.0459334	1
HNRNPUL1	0.0540891	1
RBM47	-0.0152753	1
HIF1A	-0.0808106	1
CA5B	-0.0278977	1
FAF1	-0.0244766	1
EIF2B3	-0.0274649	1
ILKAP	0.0653943	1
MSL1	0.0659713	1
ALG13	-0.00653567	1
USP12	-0.0386453	1
MCF2L	-0.0429833	1
GABPB1-AS1	-0.0245686	1
DECR1	-0.0157117	1
WASHC4	0.0499567	1
SYNJ1	0.0409036	1
TMC6	0.0500619	1
LMO2	0.014977	1
RALY	0.0881692	1
NSUN6	-0.0379141	1
P2RX4	0.0437161	1
ARHGAP6	0.0436205	1
FNBP4	0.0459571	1
TLE3	-0.0129889	1
CTBS	0.0603967	1
PLEKHO1	0.0872707	1
INO80	-0.0464828	1
HLA-DMB	0.0513479	1
CCDC66	-0.0334151	1
ETNK1	0.0579974	1
MDM4	0.0497489	1
TMX1	0.0395771	1
PLAG1	-0.0418856	1
PRIM2	-0.0136921	1
HNRNPA2B1	0.0532704	1
NADSYN1	0.0673549	1
ZMYND11	-0.0295753	1
SLC11A1	0.131307	1
ANKRD13C	-0.0258077	1
SLC20A2	0.104128	1
NTRK2	-0.0563866	1
PCMTD1	-0.0361521	1
[truncated: 1,586 more rows]

## Sheet: Oligo
Gene	AD_vs_NC_log2fc	Adjusted_p_value
MT-ND3	0.574018	2.81913e-125
HSPA1A	0.512152	3.05259e-26
MT-CYB	0.489675	3.00999e-116
PDE1A	0.479903	0
LINC01099	0.450513	5.3208e-118
FP671120.1	0.443788	2.44583e-122
SLC5A11	0.436219	2.76445e-63
MT-ATP6	0.431834	1.89697e-143
FKBP5	0.422296	4.29267e-153
NEAT1	0.39095	1.52269e-142
FP236383.1	0.381173	1.38153e-65
SLC38A2	0.358367	9.60688e-85
NFKBIZ	0.356258	2.48846e-86
SLC39A11	0.35469	1.49236e-104
CDKL1	0.35406	4.75188e-77
MT-ND1	0.339368	3.56478e-87
ADAM12	0.335492	9.62789e-62
NCOA7	0.319039	3.62204e-102
MT-ND2	0.317386	1.29112e-50
TMPRSS5	0.31159	6.08754e-34
GRID2	0.303224	9.23417e-102
MT-CO2	0.3032	2.20987e-132
RYR2	0.296189	1.66375e-37
AC109927.1	0.291325	5.07682e-51
AC245297.3	0.290204	4.2529e-44
CLIP4	0.287852	2.55595e-49
KNOP1	0.284035	1.33696e-68
ZNF652	0.28279	3.16871e-42
FAM95C	0.282078	1.34049e-51
HSPA1B	0.281929	1.46349e-50
CPQ	0.279498	1.58266e-54
ERBIN	0.278087	4.48411e-262
BBS9	0.276075	2.02091e-38
CALD1	0.272538	7.50833e-38
LCNL1	0.272007	5.80731e-29
GOLGA4	0.270271	1.58141e-36
KCNMB4	0.268927	1.51291e-56
JAKMIP3	0.266221	1.43707e-59
MT-ND4	0.262067	8.43989e-74
CCP110	0.259771	2.99367e-63
LTBP1	0.258621	1.73604e-21
L3MBTL4	0.257928	6.0432e-47
COPA	0.253433	1.1076e-29
LSS	0.252319	1.82826e-24
TIMM23B	0.251333	1.48956e-15
P2RX7	0.251295	3.01645e-39
GALNT6	0.250427	1.4201e-41
LINGO1	0.249147	1.28164e-56
CPM	0.24581	1.56126e-27
AC006148.1	0.242923	2.85576e-15
S100A6	0.23843	2.49234e-21
CPEB3	0.237186	6.12805e-19
LINC00862	0.231402	5.66905e-26
ADAMTSL3	0.230491	4.68213e-24
FANCC	0.230369	3.28986e-29
MT-CO3	0.230181	4.0522e-104
KIF19	0.228866	4.5068e-21
LRRTM4	0.228201	2.18338e-15
PLD5	0.227485	7.97737e-15
SUN2	0.218365	2.20114e-26
GIT1	0.218123	5.07403e-10
SLC4A8	0.217492	5.22519e-10
AC106869.1	0.217111	3.12013e-07
ZNF365	0.21702	3.70768e-12
CLMN	0.216038	9.19268e-72
NAIP	0.215485	5.32253e-13
ARRDC2	0.214963	1.37267e-26
NUTM2A-AS1	0.214688	6.27267e-28
SGIP1	0.21397	1.68506e-29
MT-ND4L	0.211716	0.00676543
ANKRD12	0.211017	1.58453e-31
RASSF4	0.208735	2.20961e-11
CENPP	0.204903	3.67543e-14
UTY	0.204853	3.45409e-28
SLC22A15	0.202917	7.77243e-11
MID1IP1	0.202774	5.72197e-09
USP32	0.201652	6.48902e-11
ZNF621	0.198806	6.64295e-20
ADARB2	0.198554	1.61134e-16
APOLD1	0.198494	1.98797e-16
PICK1	0.198325	7.14738e-17
2008-09-01	0.19745	2.77447e-06
ATG4B	0.19581	3.89823e-14
AMER2	0.194856	2.62979e-39
PNISR	0.193971	1.50304e-16
KIAA0930	0.193104	7.11276e-16
PKP4	0.192506	1.77315e-30
PRKN	0.188058	5.52388e-21
NDUFS2	0.187865	1.40071e-11
AL034405.1	0.185452	1.17302e-06
HDAC2-AS2	0.182811	5.25179e-17
CRYL1	0.181714	9.15355e-05
AF165147.1	0.181647	0.000832096
AC016831.7	0.181545	2.00984e-22
CLCN7	0.18055	2.27087e-09
SRRM2	0.179806	3.85419e-11
NDE1	0.179122	1.69901e-05
ZSWIM6	0.178343	5.15075e-37
AC092691.1	0.174995	0.00304126
AC009063.2	0.173767	0.000378397
FUT9	0.173568	0.00166105
RBM48	0.171624	2.13423e-20
ZMYND8	0.170311	0.0246889
PIEZO2	0.170165	0.000145756
SLC6A15	0.166598	9.9154e-07
FAM13B	0.164302	0.00262012
PACRG-AS3	0.164171	2.44616e-08
FAM221A	0.164088	9.40688e-17
SORCS2	0.164064	5.30267e-05
GINM1	0.162333	0.000337226
FRY	0.161766	4.32556e-05
KAT2A	0.16168	7.77405e-07
HDAC9	0.160973	0.00645038
DNHD1	0.160778	7.04695e-08
SRPRB	0.160466	3.57512e-05
ARHGAP17	0.160286	3.24081e-06
PIDD1	0.160131	1.09802e-11
KCNIP4	0.159761	2.04322e-07
PDS5B	0.159329	0.0157299
CHD2	0.158931	0.0131466
PRPF4B	0.158636	0.0138747
KHDRBS3	0.157374	0.00157734
MAP2K4	0.156932	0.00566977
PNPLA6	0.155995	0.00217019
LRP1B	0.154365	4.95095e-37
NDUFAF6	0.153427	0.00053184
MAP4K5	0.153093	6.15455e-17
MKLN1	0.152282	4.62152e-11
SYNJ2	0.151787	0.000122645
TMEM161B-AS1	0.149039	0.00844772
SLC44A1	0.14431	1.05684e-89
ANLN	0.142873	0.00325797
PER1	0.140494	0.0202843
INPP5A	0.139695	0.00450542
NTM	0.137938	3.90157e-11
CNTNAP4	0.135518	5.5213e-09
ST6GALNAC3	0.134434	7.00771e-09
PEX5L	0.13011	1.59699e-36
USP34	0.129266	0.00348797
CDC42BPA	0.124452	5.36721e-25
SPOCK3	0.122914	1.26681e-38
FAM107B	0.121616	1.65381e-05
LGR4	0.120791	0.00275017
TNRC6B	0.117102	0.00048742
PLCL1	0.113678	1.27027e-09
DIP2C	0.109529	3.26502e-11
SLC26A3	0.108026	1.53062e-98
ATXN1	0.107717	7.90981e-06
2001-03-01	0.106066	1.25721e-28
LAMP2	0.100954	0.00130691
DMD	0.100867	4.11063e-05
FRYL	0.0951975	7.21692e-19
APBB2	0.0935904	0.000121567
EDIL3	0.0915771	1.59195e-26
PDE1C	0.0846213	0.000789412
ELMO1	0.08305	1.45839e-13
SPOCK1	0.0773638	1.92855e-09
CADM2	0.0680601	1.25584e-32
DST	0.0665873	1.21048e-06
MCAM	0.0629702	0.000499326
ENO2	0.0589473	0.00666789
AGAP1	0.0579463	0.00462236
TERF2IP	0.0568176	0.0249936
PTPN11	0.05546	0.00883608
AFDN	0.054355	0.0766963
DNM2	0.0539668	0.0426772
FBXO7	0.0538306	0.00184483
ATP6V0A1	0.0512391	0.0345922
MT-ND5	0.0505045	0.00355441
AMOTL2	0.049968	5.39585e-05
MAP1LC3A	0.0499198	0.0119735
ABHD17B	0.04899	0.00648566
MALAT1	0.0486288	8.33842e-26
PCSK6	0.0485899	0.012492
RC3H1	0.0479865	0.00585514
PPP4R3B	0.0477774	0.00494536
SLC16A1-AS1	0.0476177	0.0174382
CELF1	0.0475478	0.0026106
RBM25	0.0471739	0.00520061
TMEM131	0.0470839	0.0710754
TRPC4AP	0.0465538	0.0465073
OTUD7B	0.0464449	0.0072887
SOX8	0.04631	4.20687e-05
HERC4	0.0461903	0.0718552
DIS3L2	0.0455681	0.00626961
IQCK	0.0448036	0.0317516
HSPA12A	0.0446559	0.0350252
GNG7	0.0439135	2.33541e-05
ABHD17A	0.0438244	3.3058e-11
VPS35L	0.0434667	0.003419
TTL	0.0430477	0.0720861
UBR5	0.0430122	0.0593258
TMEM87A	0.0430031	0.00565706
GCLC	0.0429716	0.00619821
TUT4	0.0424908	0.0282683
ZNF800	0.0422649	0.0287543
LZTS2	0.0422175	0.0541822
ANAPC10	0.0419248	0.00362697
NORAD	0.0417951	2.44195e-06
USP48	0.0416819	0.0606708
ZNF24	0.0414565	0.00577618
MYSM1	0.0411347	0.00513555
NDUFS7	0.0411318	0.000148585
MCRIP1	0.0410146	9.46522e-05
PRKAR1B	0.0406695	0.000197414
AVL9	0.0406415	0.01175
RSF1	0.0406243	0.00591227
RAB1A	0.0403745	0.00313004
BOK	0.0403091	4.31433e-06
MICAL3	0.0402265	0.0409571
FOXJ3	0.0401099	0.0371671
AGRN	0.0398103	0.0504703
HEPACAM	0.0397933	3.96458e-09
ZFR	0.0396745	0.0426433
KLHL2	0.0393078	0.0183935
SSBP3	0.0389766	0.0103353
RIF1	0.038924	0.00904957
MTX2	0.0386269	6.07476e-05
TOB2	0.0384856	0.00303233
ATP5ME	0.0384307	0.00030164
KDM2A	0.0383999	0.00712959
PHKB	0.0383917	0.000278238
SF3B1	0.0383521	4.97327e-06
SPG11	0.0382419	0.0472827
GUK1	0.0382214	0.00651816
SNX30	0.0381286	7.76908e-05
DPP8	0.0379475	0.0389101
VTI1A	0.0379225	0.0153729
RTTN	0.0378503	0.00510685
CHD6	0.037705	0.00161653
DYNLL2	0.037666	0.00346979
LRRFIP2	0.0375916	0.0379491
RALGDS	0.037431	2.25075e-05
CCSAP	0.0374096	0.000231367
ZBTB16	0.0372869	0.000458655
RBBP6	0.0368021	0.085687
CEP97	0.0362969	0.000520599
PRKCB	0.0360647	0.00616947
OSBP2	0.0358324	0.00732182
EMC2	0.0356941	0.00202519
AGO3	0.0354906	0.000875484
MTMR3	0.0354045	0.0148763
FAM135A	0.035339	0.00867606
STXBP5	0.0353177	0.00903211
PRKDC	0.0351779	0.0193706
MAP1A	0.0351527	7.64533e-08
ZNF827	0.0350273	0.00438699
SERBP1	0.0349925	0.00071909
EXOC2	0.0349798	0.000294048
DYNC1I1	0.0348738	0.000378784
PRRC2A	0.0348358	0.0125971
DYM	0.0347783	0.0197405
YY1AP1	0.0347695	0.00965671
CPNE2	0.0346554	0.00128183
LSM14A	0.0345621	9.6729e-07
VPS13B	0.0345312	0.00740034
KIAA1109	0.0343502	0.0184013
SH3TC2	0.0343333	0.0318684
2008-03-01	0.0342828	0.000383185
GOLGA7	0.0342154	7.73934e-10
RCBTB1	0.0341892	0.00154027
SNX6	0.034149	0.000544304
VAPA	0.034122	0.0259383
MAP7D1	0.0340855	0.000486915
RB1CC1	0.0340433	0.0221609
JARID2	0.0339059	0.000132797
AC239809.3	0.033893	0.00835928
SIRT2	0.0338286	2.67006e-07
KIAA1755	0.0336282	6.57061e-07
KIF3A	0.033614	0.00653518
ANKRD11	0.0336061	0.00167068
MIRLET7BHG	0.033584	0.00147467
STARD9	0.0334035	0.000113644
PRKCSH	0.033368	0.000292261
UBE3C	0.033349	0.000239113
SND1	0.0332997	3.23327e-06
ACTN4	0.0331977	0.000461368
SPP1	0.0331711	0.000164079
LARP6	0.0329084	1.294e-06
USP14	0.0328774	3.88989e-05
PI4KB	0.0328732	0.00138013
TESK2	0.0328069	0.0154964
MED14	0.0327477	8.4196e-08
SHPRH	0.0326138	0.0223758
TAOK3	0.0323433	0.0726981
CDH19	0.0319447	0.0760665
CNOT4	0.0319317	0.00440064
TRIP11	0.031761	0.00276581
NISCH	0.0316391	0.00866198
RASGEF1B	0.0312747	9.42605e-65
LNPEP	0.0312479	4.80951e-06
C16orf72	0.0312038	0.00151195
SOGA1	0.0309575	0.000663997
ARHGAP23	0.0308816	0.0123239
PUM1	0.0307297	6.17949e-05
KTN1	0.030728	0.0661606
UBXN7	0.0304933	0.000547014
PPP1R21	0.0304303	0.00308622
ZYG11B	0.0304062	0.000913687
MLH3	0.0303258	7.58625e-05
CMSS1	0.0302614	0.0506281
SPECC1	0.0302105	0.0267487
AHCTF1	0.0301732	0.0498547
ATF6	0.0300823	0.00361622
NPTXR	0.0299818	0.0156821
HTRA1	0.0299769	0.000238367
FAM208A	0.0298264	0.0501457
SP3	0.0298025	0.0108219
TBC1D22A	0.0295941	0.000729798
TMEM245	0.0295637	0.00254035
MGRN1	0.0295308	0.0234206
NUDCD3	0.0294971	1.48499e-05
ZRANB2	0.029308	2.87535e-05
SIPA1L3	0.0292595	0.0742674
ABHD12	0.0291962	0.0338277
ITGB8	0.0291667	0.000807865
FER	0.0290518	0.000470834
SLTM	0.0290052	2.82158e-05
USP33	0.0289307	0.00154247
RAB30-AS1	0.0287321	1.09714e-05
AC097103.2	0.0286768	0.0130733
CARHSP1	0.0285215	0.0176029
PRMT3	0.0284304	0.00280271
UBE2H	0.0283512	1.31442e-07
CWF19L2	0.0283369	0.00079327
NUMA1	0.0282634	0.00217261
ENAH	0.0282006	5.41642e-05
ILF3	0.028149	0.0160644
TPD52	0.0281238	0.0402311
POM121C	0.0278968	0.0811997
POU2F1	0.0277861	0.00930291
RASA2	0.0277016	0.00104073
TRIM24	0.0276585	3.42231e-05
CTDSPL2	0.0276568	0.0625572
PIAS1	0.0275495	0.000365711
SNX2	0.0275308	0.0701656
SERPINB6	0.02745	0.0084924
URI1	0.0273528	0.00560745
NRXN1	0.0273366	0.000530997
EPM2AIP1	0.0272067	0.000242763
H2AFV	0.0271802	0.00843857
ABI2	0.0270828	2.68679e-05
CSE1L	0.0270817	0.0625952
USP8	0.0270406	0.0445088
ST3GAL6	0.027037	8.64656e-06
NAP1L4	0.0269684	9.36768e-05
HECTD4	0.0269279	0.00162731
MKRN3	0.0269159	8.97644e-09
TMCC3	0.0265715	2.71198e-05
AFF4	0.0265526	1.17393e-06
CSNK1A1	0.0265407	0.000186954
RNMT	0.0265343	7.36281e-06
EIF5B	0.0264153	0.0227644
VSTM2B	0.0262048	9.02944e-05
KCNJ2	0.0261924	0.000322262
MPRIP	0.0261774	1.68831e-06
UBE2D2	0.0261251	0.00188818
SCAF8	0.0261102	1.38771e-06
RASSF2	0.0261003	7.8092e-05
SREBF2	0.0260095	0.000570568
HBS1L	0.026007	0.000978939
TSC22D3	0.0259598	7.91365e-07
PGBD5	0.0259524	0.041011
SRGAP3	0.0259157	0.00668424
CSMD2	0.0259042	1.2894e-07
USP7	0.025886	0.000560243
UBA6	0.0258431	0.000917489
PPIG	0.025838	0.00393254
MAPT	0.0257766	0.0340704
ZNF189	0.0256371	0.00253579
TYW1	0.0254167	1.73757e-06
UBE2E3	0.0253536	6.47987e-07
CREB1	0.0252646	2.301e-05
BMPR1A	0.0252038	7.43552e-05
CDKN1C	0.0251734	4.32227e-05
PRR18	0.0251269	4.04521e-12
MYO1E	0.0250538	0.000308007
KIAA0556	0.0250287	8.75336e-06
ELP3	0.0248812	0.0199247
TYRO3	0.0248731	0.0140519
METTL16	0.0248648	0.096951
LRIG2	0.0248238	0.00299569
ERGIC2	0.024771	0.00394882
ZNF708	0.0247166	3.49806e-07
SENP6	0.0246525	9.47157e-06
XPO7	0.0246274	0.000336077
GRIA4	0.0244654	0.00693329
FBXO21	0.0244398	0.00111634
UBE2G1	0.0243808	3.07464e-06
ARHGAP35	0.024357	0.000664228
CHM	0.024338	0.000249914
HGSNAT	0.0242925	0.0708601
ANKRD36	0.024284	0.00821902
NOL10	0.0242281	0.0660965
CBX6	0.0241001	0.00764027
ATP11B	0.0240976	1.48875e-06
EEA1	0.0240706	0.000406036
TNPO1	0.0240545	2.46929e-05
LEMD3	0.0240448	0.0001126
HNRNPH3	0.0239842	0.00747346
RFC1	0.0239691	3.65059e-06
C11orf49	0.0239347	1.8055e-05
SASH1	0.0238875	5.05074e-05
GSK3B	0.0237675	5.83457e-06
AP3B1	0.0237474	0.00155575
QSER1	0.0237259	0.0682444
LINC00513	0.0236295	0.0960813
PPP2R5C	0.0236166	5.82936e-06
CDS2	0.0235351	4.20471e-06
ADD1	0.0234217	5.94798e-07
RNF146	0.0233985	5.35596e-07
SNX27	0.0233925	2.6042e-05
RAD23B	0.0232089	4.76372e-06
GABPB1	0.0231848	0.000246248
RALGAPB	0.0231673	0.00291608
MRPS9	0.0231608	0.00043136
SOS2	0.0231271	6.54594e-06
ZC3H14	0.0230607	0.0134601
KPNB1	0.0230331	0.000414995
GOLPH3	0.0230224	0.000150176
EPB41L3	0.0227577	0.0504293
CHD8	0.0227355	0.00561522
MED27	0.0227033	0.000133639
UBA2	0.0226692	0.00217142
PPP6R3	0.0225678	0.0883921
PHF14	0.0225603	0.00256872
ARHGAP5	0.0224681	0.026435
SEL1L	0.0224617	2.09801e-10
OGT	0.0224487	0.00291484
ARID1A	0.0222905	7.3918e-06
RABEP1	0.0222804	0.000433444
IP6K1	0.022246	0.00169844
AKAP10	0.0222348	0.00080706
SLC25A46	0.0222095	3.05422e-06
MYL6	0.0221201	0.000105001
PHLDA3	0.0221042	5.49723e-09
HOOK3	0.0219999	0.00116498
AHCYL1	0.021936	0.00248818
PPP1R12B	0.021763	0.000823828
FARSB	0.0216268	0.00155737
WDR11	0.0216034	0.0338742
DAPK2	0.0214447	2.10479e-05
NCOA6	0.0214007	0.000366883
FBXO11	0.0213435	7.93527e-06
SETD5	0.0213274	2.32154e-06
AUH	0.0213152	1.43307e-08
SBF2	0.0212375	0.00374888
SH3D19	0.0209133	0.048693
YPEL2	0.0209081	1.83754e-08
SEC63	0.0208812	3.67046e-07
NLGN3	0.0208512	0.00985403
TIAL1	0.0207773	1.10165e-05
AP2M1	0.0207172	1.33342e-07
ZBTB1	0.0206521	0.00156855
SEC24B	0.0206449	0.000210807
SLC23A2	0.0206378	3.69999e-06
HNRNPU	0.0206227	6.00572e-07
MRPS5	0.0205942	0.00371969
SEM1	0.0205732	1.63916e-09
UBQLN1	0.0205252	1.27933e-05
ATP9B	0.0205137	0.000153933
ELP2	0.0204936	1.09731e-05
ZNF84	0.0204799	0.0581983
N4BP1	0.0204767	0.000561486
BSDC1	0.0204705	0.000943058
ST7L	0.02039	0.000801581
DENND5B	0.0203133	5.33608e-06
ZSWIM8	0.0203016	0.0375563
SHOC2	0.0202398	1.62472e-05
PAK2	0.0202264	0.00280806
C12orf76	0.0202105	9.79291e-06
PMS1	0.0201909	0.0131898
USP15	0.0201882	5.60259e-05
HNRNPK	0.0201639	2.28793e-10
PUM2	0.0201139	1.13244e-05
PEA15	0.0199767	0.00466865
CUX1	0.0199251	4.13136e-06
RIC1	0.0199179	3.875e-05
RBL2	0.0199128	5.69066e-06
SP4	0.0196577	0.00877168
NHLRC2	0.019551	0.000579532
AC118549.1	0.0195298	7.30151e-06
TAOK1	0.019525	0.000166589
ELMOD3	0.0194785	0.000895118
CAMSAP2	0.0194595	0.00681266
DDX18	0.0194171	0.000191822
CACUL1	0.0193391	9.04739e-06
CORO1C	0.0192254	8.09634e-07
RBFOX2	0.019161	2.85596e-07
ARHGEF2	0.0191599	4.65e-06
ZNF131	0.0190215	0.000554413
HUWE1	0.0190195	0.000104182
MVB12B	0.0188306	6.9394e-06
BCAR1	0.0186782	2.71864e-05
LRRC63	0.0186653	2.0879e-05
POM121	0.0185962	0.0233157
SALL1	0.0185607	0.0012158
TAF15	0.018556	4.96702e-07
TTC1	0.0184675	0.00504824
IREB2	0.0184559	0.000622017
RACK1	0.0183921	0.00634382
AKT2	0.0183579	2.62692e-05
AGO2	0.018333	2.23692e-09
EXOC5	0.0183278	1.12895e-05
PPP2R1A	0.0182951	6.21287e-15
PARN	0.018288	3.92473e-05
ZNF706	0.0181678	6.26576e-09
CFLAR	0.0180959	0.000228093
ZNF138	0.0179947	0.0463645
BICRAL	0.017967	2.49087e-08
TUT7	0.0179144	9.77807e-06
LDLRAP1	0.0178726	0.000124158
SYNRG	0.0178582	0.00209797
ARIH1	0.0178192	3.14304e-08
FEM1B	0.0178065	7.50743e-06
KIZ	0.0177736	7.74771e-06
MED15	0.0176319	0.000603857
NINJ2	0.0175829	3.7793e-08
LYST	0.0175505	0.00161867
CTDSP2	0.0174591	0.0362267
RAB3GAP1	0.0172977	1.74414e-07
PSMB1	0.0172824	3.33687e-05
SEC22B	0.0172616	0.0552666
COP1	0.0172496	1.29734e-05
DEK	0.0172268	0.0010547
STAG2	0.0171901	1.26731e-07
NFAT5	0.0171647	2.64088e-06
TULP3	0.0171585	0.0218871
INTS6	0.0171428	0.010031
MKL1	0.0170897	1.35816e-05
CHIC1	0.0170648	1.97793e-08
XPA	0.0169341	0.00286778
ASXL2	0.0169208	9.69453e-06
FBXL20	0.0168658	3.44215e-06
CEND1	0.0168552	1.6246e-10
FAM169A	0.0168539	0.000142201
SEC14L1	0.0167621	1.10188e-05
RASAL1	0.0166793	4.22369e-07
SPTLC1	0.0166668	1.10286e-05
CEP70	0.0166406	0.00111241
NDUFAF2	0.0166345	0.000735355
MAP3K11	0.0166207	1.12619e-07
SUPT20H	0.0165798	4.4583e-07
WIPF2	0.0164498	0.0447795
SETX	0.0164185	8.60533e-05
AIF1L	0.0163462	1.34279e-06
PPP1R10	0.0163129	0.0195275
DHCR24	0.0163037	0.000102713
QTRT1	0.0163023	3.1687e-07
GTF2F2	0.016289	0.0250994
RAB5B	0.0162845	2.59667e-05
SYNE1	0.0162712	0.00841257
LCOR	0.0161952	9.38406e-06
ATP11A	0.0161841	7.69945e-09
IRF2	0.0161797	1.38089e-05
AL138752.2	0.0161094	0.0134774
LATS1	0.0160702	2.51934e-07
CDC42SE2	0.0160027	1.20271e-05
CEP95	0.0159439	7.45814e-05
WDR37	0.0157978	0.0940325
AC090517.4	0.0157918	9.98992e-08
APPBP2	0.0157533	4.59429e-06
R3HDM1	0.0156904	2.17503e-10
IMPAD1	0.0156904	6.81395e-12
TRIP12	0.0156529	1.0842e-08
COPS2	0.0156223	0.000487181
ITFG1	0.0155908	3.74428e-09
RALGAPA2	0.0155772	1.97179e-06
NUCKS1	0.0155692	1.19346e-11
RAP2A	0.0155485	2.03148e-06
ARHGDIA	0.0155454	7.55465e-06
INTS10	0.0154909	3.89216e-05
HMBOX1	0.0153676	1.10582e-06
CCM2	0.0153676	5.28839e-05
ZDHHC14	0.0153116	1.20241e-07
CCDC92	0.015175	9.23864e-05
ORC2	0.0151691	2.26566e-07
UFL1	0.0151229	1.34141e-07
FAM126B	0.0151184	0.000700235
PKN2	0.0151147	4.274e-09
RAB28	0.0150376	0.00133778
MBTD1	0.015026	1.4012e-05
RETREG2	0.0150213	6.64249e-09
RMDN1	0.0149856	4.17745e-05
DNAJC7	0.014975	5.51475e-07
CDC27	0.0147721	0.000265855
CUL5	0.0147503	5.86998e-05
XRN2	0.0146965	4.25964e-06
ALMS1	0.0145073	8.15857e-08
RLF	0.0145028	0.00280109
MIER1	0.0144656	1.14565e-05
DNAJB14	0.0144443	3.22308e-09
ZNF277	0.0143005	0.000904293
KLHDC1	0.0142856	1.81668e-06
WTAP	0.0142228	1.76072e-05
MPHOSPH9	0.0142064	2.2647e-06
CPSF7	0.0141933	1.85577e-05
EPC1	0.0141895	3.85512e-09
DDR1	0.0141176	0.0139145
HIPK3	0.0141144	2.84621e-07
PPP4R1	0.0141061	0.00155078
FAR1	0.014042	4.87894e-11
YTHDC1	0.0139669	0.000297593
LMAN1	0.0139265	1.67033e-06
OPHN1	0.0138655	0.0210699
RANBP9	0.0137976	1.04059e-05
SMG6	0.0137937	7.22439e-06
CD46	0.0136338	2.03915e-10
EP400	0.0136266	0.000377015
MBNL1	0.0136096	2.98965e-05
PPM1A	0.0136035	1.83279e-10
UPF3A	0.0135766	9.64301e-08
HINT3	0.013518	0.0109457
MAPK14	0.0134755	0.000148385
SPIRE1	0.0133498	0.00476574
FBXW4	0.013346	2.71481e-06
TMX3	0.0133264	5.91597e-05
AC007566.1	0.0132926	1.61935e-05
MAPK8	0.0132734	3.69208e-09
WDR7	0.0131492	4.27554e-08
AASS	0.0131035	2.97656e-07
VPS41	0.0131022	2.06494e-05
HDAC2	0.0130627	2.12352e-08
PHF20L1	0.0130247	6.42171e-09
CELF2	0.0129416	7.85931e-05
LBR	0.0129387	0.0011853
MED28	0.0129196	0.0061169
TM2D1	0.0127743	5.53198e-05
RAB14	0.0127703	6.73641e-09
PTPA	0.0126336	7.93788e-10
DUBR	0.0125783	4.3457e-05
ZNF644	0.0125543	1.13767e-06
POT1	0.0125064	5.10723e-05
YTHDC2	0.0124748	1.20799e-07
SH3GLB1	0.0124426	6.20894e-07
RBX1	0.012419	0.00325352
CAMK2D	0.0124085	2.31756e-06
CENPC	0.012361	5.17995e-06
IPO9	0.0123063	0.00017983
ZFC3H1	0.0122509	0.000572753
AAK1	0.0122452	4.88098e-09
KIAA1958	0.0122009	1.39623e-05
GRHPR	0.0121857	3.63793e-05
DHX29	0.0121494	0.000381343
AFF1	0.0121357	5.27874e-06
RHBDD2	0.0120956	9.52516e-10
TRAPPC8	0.0120178	1.93812e-06
SETD4	0.0119714	0.00061457
RNF111	0.0119438	4.40055e-08
RHOU	0.0118796	5.97188e-16
RAB11FIP2	0.0117599	0.000243965
ITCH	0.0117194	5.67482e-07
CTTNBP2	0.0115712	1.21432e-07
CHD1L	0.0115531	4.17073e-05
ELL2	0.0115083	0.000193297
ELAVL3	0.0114821	1.83358e-11
ZMYM5	0.0114386	0.000915447
PDPK1	0.011429	5.51927e-06
IPO7	0.0112163	4.59156e-05
WASHC5	0.0112096	4.13226e-10
ITSN2	0.0111873	1.54389e-05
PANK3	0.0111776	4.20157e-06
FAM208B	0.0111743	0.000185694
USP9X	0.0111691	1.08572e-08
CPEB4	0.0111497	1.13595e-05
SLC22A23	0.0111482	9.62305e-05
SFMBT2	0.0111467	0.0066042
SPAG9	0.0111448	2.34481e-05
PPM1H	0.0111188	0.000221756
LINC02241	0.011047	6.1281e-07
USP22	0.0109893	1.53449e-08
HNRNPR	0.0109807	6.03171e-10
DNAJC3	0.0109278	0.000186979
EVI5	0.0109188	7.79352e-12
ILKAP	0.0108593	3.72699e-08
PRPF8	0.0108121	0.000386165
BACH2	0.0107686	5.07227e-07
ATP13A3	0.0107673	2.82085e-09
SPTBN1	0.010743	0.000210108
ADAMTS4	0.0107383	1.97361e-13
SDHC	0.0106793	0.0115229
WDR82	0.0106479	6.64105e-05
KIF6	0.0105836	0.00145358
CALY	0.0105604	1.39293e-11
STAU1	0.0105053	8.90377e-06
ARFGEF3	0.010447	0.00179212
FMR1	0.0104362	3.04368e-06
SLC25A26	0.0104217	3.75115e-06
DHX30	0.0103869	3.66796e-07
SQLE	0.0103844	0.000514758
PRPF39	0.0103632	3.51488e-06
PBRM1	0.0103573	1.50611e-07
USO1	0.0103205	8.84222e-08
DENND4C	0.0102325	5.30828e-06
NAA15	0.0101947	1.82366e-07
RMND5A	0.00992966	2.1228e-09
CEP85L	0.00992403	1.28153e-06
DSEL	0.00992013	1.14703e-07
RAB21	0.00988833	1.39158e-09
LARS	0.00988542	0.000909555
DENND1A	0.00988496	1.0099e-08
SPTAN1	0.0098759	0.000290679
SPAG16	0.00985437	5.5427e-05
SNX13	0.00978999	3.63764e-12
ROCK1	0.0097426	1.24633e-08
HDAC5	0.00962857	0.00297642
HNRNPA2B1	0.00961681	1.61426e-06
ARSB	0.0095381	0.00274515
MICU3	0.00943761	1.07119e-08
TFDP2	0.00943753	4.55345e-08
AFTPH	0.00942464	7.58762e-05
NFX1	0.00942461	7.53349e-05
GALNT1	0.00938643	0.0359676
GCFC2	0.00938123	0.000280604
ATXN3	0.00932863	0.00358339
USP25	0.00930953	1.05263e-05
SENP5	0.00924284	0.000146411
CPSF6	0.0092247	2.12732e-08
EFCAB2	0.00914228	0.00010296
DACT3	0.00913851	0.000166548
SNX14	0.00910397	2.59624e-07
DHX36	0.00910154	8.12348e-06
SEC14L5	0.0090337	3.86591e-12
SLC16A7	0.00903228	0.00826212
TSPAN15	0.0089766	3.42365e-14
ALOX12-AS1	0.00895818	1.51737e-05
PTPN1	0.00891917	0.00112612
FAAH	0.00891303	5.78796e-09
TACC1	0.00890735	1.61115e-09
NCDN	0.00889662	2.99037e-09
CEP164	0.00885439	0.000105451
GCC2	0.00883185	3.52543e-08
TRIM33	0.00880919	2.58183e-07
NCOA5	0.00877437	0.000785565
ARMCX4	0.0087727	2.91838e-08
SYNJ1	0.0087528	1.13916e-07
XPO1	0.00873773	4.76074e-07
RBM41	0.00873764	0.0179921
PEX2	0.00853945	2.03574e-06
TAF1	0.00849839	2.38438e-05
TRMT11	0.00848707	0.000656849
CCPG1	0.00848468	6.02526e-06
LAMA2	0.00847321	0.0686909
HERC1	0.00840522	3.43563e-10
DMXL1	0.00836617	2.36292e-09
CETN3	0.00836616	0.000310488
PPIL4	0.00836159	0.00901032
ZC4H2	0.00834912	0.0113571
PBX1	0.00829862	0.000437973
STX7	0.00823106	1.9792e-08
SCAF4	0.00819507	4.11394e-06
LRRC4B	0.00795007	4.05715e-07
SLF2	0.00792804	1.0279e-10
PCNP	0.0079276	2.04744e-08
RASGRP3	0.00791557	3.95728e-06
OGDH	0.00787262	4.09895e-06
VCP	0.00786708	3.43266e-06
RASSF8	0.00785681	7.0324e-06
FBXO38	0.00781759	0.00238154
TRAM1	0.00781371	6.32745e-10
CMTM4	0.00774816	1.39601e-06
TRPM7	0.00770323	2.25331e-07
ARMC1	0.00767656	3.11069e-14
GIT2	0.00759938	3.19019e-06
DENND6A	0.00747375	2.66408e-08
RPL37A	0.00738684	0.000123366
FARP2	0.00736972	2.98529e-09
FBXO28	0.00732871	0.000378015
RHOT1	0.00732742	6.71791e-07
PCGF5	0.00731493	2.89335e-08
VPS4B	0.00724069	5.20026e-07
CARF	0.00723898	1.45223e-07
NDFIP2	0.00721699	4.35037e-11
TRPC1	0.00701526	1.93703e-08
KANSL3	0.0069447	8.12027e-06
B3GAT3	0.00688825	3.64667e-05
VPS39	0.00684987	6.17123e-07
GABPB1-AS1	0.00683388	4.36586e-07
PSAT1	0.0067892	8.71085e-11
CASTOR3	0.00662197	3.75404e-09
UHMK1	0.00661068	2.83651e-07
LIPE	0.00659843	1.90668e-13
ZBTB41	0.006593	3.58015e-05
SLC35F5	0.00656467	1.49662e-08
AHCYL2	0.00654016	0.000220815
CPD	0.006505	1.14029e-06
RBM39	0.00645955	8.82629e-07
HIVEP3	0.00644892	0.000570026
FAM124A	0.00644632	9.36339e-08
MYCBP2	0.00640258	1.64616e-07
ACO2	0.00638444	0.00011062
TAX1BP1	0.00633956	7.63608e-11
AGPAT4	0.00633921	4.95179e-08
STAMBP	0.00629179	0.000186401
GXYLT2	0.00627858	1.8511e-14
SPNS2	0.00626639	3.39306e-08
ANAPC1	0.00621	4.84277e-06
WDR45B	0.00615178	4.41133e-07
TMEM63A	0.00611829	1.9905e-06
PTPRF	0.00610661	2.59394e-06
GOSR1	0.00605981	2.38471e-06
BMPR2	0.00599263	0.000408078
EVL	0.00598472	2.89326e-08
AATF	0.00589973	2.33441e-05
NDUFS1	0.00585753	1.06602e-08
CCDC14	0.00584637	7.081e-07
CPB2-AS1	0.00584374	2.50751e-06
TET2	0.0058249	2.75825e-12
VGLL4	0.00580594	7.38662e-12
RERE	0.00576951	0.0287593
YAF2	0.00571866	3.27284e-05
KCMF1	0.00569918	0.00533104
PRPF6	0.00567837	1.14254e-05
KIAA1324L	0.00562702	2.82186e-08
FBXL4	0.0056149	1.53201e-05
WWP1	0.00561134	2.99289e-08
ERMP1	0.00556924	1.4003e-07
GMPS	0.00555873	2.75336e-05
ATAD2B	0.00553963	5.22852e-11
CYTH1	0.00549729	1.65956e-12
RFX7	0.00538952	1.53609e-09
WDR26	0.00529013	5.1747e-08
NIPBL	0.00523028	1.56725e-06
ERC2	0.00520511	0.0215345
RNF115	0.00518126	1.34339e-11
ROCK2	0.00510976	4.64103e-10
NNT	0.00507379	5.48929e-06
PPARD	0.00503846	9.39627e-08
SELENOI	0.00498298	5.50597e-05
TOP1	0.00491575	1.28463e-07
THRAP3	0.00472216	8.03679e-09
CDC73	0.00469276	6.61484e-11
NOVA1	0.00468765	6.13081e-05
PTPN4	0.00465363	4.00319e-08
CELSR2	0.00454687	9.51261e-08
KIAA0355	0.00451829	0.00374448
TECR	0.0045056	3.38766e-14
MAML3	0.00449412	0.0111542
COL9A2	0.00439502	2.18675e-09
NSMCE2	0.00436726	6.04077e-06
ZNF407	0.00433332	3.63959e-08
FADS1	0.00431944	7.01017e-08
STX8	0.00431583	5.5922e-07
MTR	0.00427786	7.9397e-08
SHLD2	0.00426928	0.000126101
ZNHIT6	0.00425199	1.85786e-06
NIPSNAP2	0.0041979	2.03677e-06
ZCCHC24	0.00418133	8.2119e-12
VEZF1	0.00411307	1.80007e-13
ZNF148	0.00406051	1.31222e-12
CERS5	0.00405902	9.05452e-06
UBA1	0.00401792	2.51168e-07
CXXC4	0.0040151	0.00175358
API5	0.00394708	1.77226e-07
IMMT	0.00384672	6.03274e-05
SS18	0.00378733	3.91338e-08
PIGT	0.00376107	7.84621e-06
PCNX4	0.00375265	1.89171e-06
CUL3	0.00372959	1.58391e-12
BTAF1	0.00369536	5.03143e-09
ADK	0.00357871	1.9187e-07
REV1	0.0035563	1.58722e-07
FAM120B	0.00354578	6.32028e-12
PACRGL	0.00354177	1.85438e-06
DCTN2	0.0035405	2.5661e-06
NFIX	0.00351423	1.28585e-12
ZFX	0.00349926	3.6706e-07
ESRRG	0.00347502	4.71514e-06
SSBP2	0.0034638	1.23688e-05
NUP160	0.00342649	0.0001029
SSBP1	0.00340939	1.27953e-07
C16orf45	0.0033545	3.56237e-07
BIRC2	0.00331902	4.07551e-07
RSRC1	0.0032437	3.1588e-11
TTC7B	0.00322847	1.9489e-08
R3HDM2	0.00320883	1.8285e-10
ARMC10	0.00319029	3.80357e-05
PIK3C3	0.00318935	2.41389e-10
SCFD1	0.00317486	8.94815e-10
PDK4	0.00306288	1.49558e-10
RNPS1	0.00300706	2.11881e-08
DGKI	0.00297683	4.31704e-09
USP40	0.00297145	1.36407e-12
DNM1L	0.00292175	1.13323e-11
CCT3	0.00291752	0.000330891
THUMPD3-AS1	0.00290697	2.37683e-07
TMEM98	0.00280767	2.32208e-05
EWSR1	0.0027701	7.01147e-08
SMG7	0.00273633	4.11801e-11
ARHGAP32	0.00256607	3.43341e-10
PIK3CA	0.00242785	8.75992e-07
AMFR	0.00239702	1.37933e-06
NFIC	0.00236828	3.98598e-10
RHOA	0.00234617	3.71654e-15
PHF20	0.00233022	3.5608e-06
CEPT1	0.00226236	8.8885e-08
HEATR5B	0.00222344	9.36646e-05
ARHGEF7	0.00217398	7.89112e-08
BACE1	0.0021215	4.36554e-13
C6orf89	0.00201199	1.92511e-07
ZNF507	0.00198853	2.38598e-05
UVRAG	0.00194912	1.09261e-08
RICTOR	0.00191621	8.72166e-08
FBXL3	0.00188942	1.04442e-06
HECTD1	0.00183463	1.96733e-11
GPALPP1	0.00177549	2.97789e-08
MGAT4A	0.00174784	1.14603e-06
MSANTD2	0.00171119	1.64842e-07
GRIA3	0.00170272	2.78929e-08
KLHDC10	0.0016917	6.2044e-11
HIP1R	0.0016255	3.79598e-10
CAPN7	0.0014971	4.20335e-06
LINC01572	0.00148016	4.68046e-07
LANCL1	0.00145405	2.34664e-05
AF117829.1	0.00143522	1.15065e-06
PFN1	0.00142664	3.99297e-10
DCAF5	0.0013682	1.19801e-06
UQCC1	0.00133244	1.84962e-09
ARHGAP12	0.00132977	5.18637e-07
ZDHHC2	0.00132057	1.7022e-07
PARP6	0.00128387	0.00344433
CSPP1	0.00116877	1.18396e-09
SUZ12	0.00115452	9.15915e-08
MORC3	0.00114885	3.60568e-07
G2E3	0.00101686	1.60526e-07
LRCH3	0.000997043	1.34971e-09
NCOR2	0.000996282	5.48196e-11
CGGBP1	0.000966681	1.86663e-07
CDC16	0.000956525	3.63479e-06
WDR70	0.000923678	1.32674e-09
SNX4	0.000887069	0.00262145
PWAR6	0.000882832	5.51664e-09
XRCC4	0.000860679	3.75915e-06
UBL3	0.00080679	2.30645e-15
RB1	0.000776207	7.95417e-14
PTP4A2	0.000571036	0.0113158
TSC1	0.000549667	7.22951e-06
PHC2	0.00053725	1.57435e-11
PARG	0.00050416	1.95971e-11
CTBP1	0.000493936	2.85475e-07
NCL	0.000418246	2.05117e-10
MAST3	0.0004062	4.71132e-15
TBC1D32	0.000279917	1.0659e-07
ATF7IP	9.45724e-05	2.70303e-08
SIL1	7.99616e-05	2.17494e-08
ZNF483	3.54135e-05	1.97853e-11
PSMC6	-3.5155e-05	6.03742e-06
UBAP2	-5.34333e-05	1.1408e-06
TM9SF2	-6.55235e-05	5.42135e-07
LMO4	-6.66681e-05	3.69172e-06
DMTF1	-0.000134575	1.22187e-11
ARHGEF1	-0.000147428	4.64339e-07
IQSEC1	-0.000150299	6.64711e-06
ZNF326	-0.000159856	5.33044e-10
ATF2	-0.000165818	1.28866e-08
SARS	-0.000173608	2.23722e-07
USP24	-0.000182157	2.43372e-09
FOXO1	-0.000231566	1.52768e-09
SH3BP4	-0.000260145	2.9599e-10
TOP2B	-0.00027973	4.93608e-13
PDHX	-0.000283944	9.48608e-07
TRIM44	-0.00032115	9.96767e-14
CRB1	-0.000403403	0.0992724
UBE2D3	-0.000451775	5.24194e-10
MCF2L	-0.000463325	3.47914e-11
SETD3	-0.000536837	4.19386e-10
GIPC1	-0.00054774	3.04797e-13
VPS53	-0.00056817	8.06498e-10
SPSB3	-0.000645389	0.000190686
PLPP2	-0.000658027	4.07471e-12
DOPEY1	-0.000713208	7.41794e-10
GAS7	-0.000750347	8.27078e-16
ZNF704	-0.00089813	0.00021148
DDHD2	-0.000915538	5.18616e-08
EVI2A	-0.000966652	0.000156737
TPPP	-0.00100316	1.18758e-17
THRA	-0.00101281	6.23425e-08
TATDN1	-0.00104341	2.93053e-07
NAP1L1	-0.0010792	9.90641e-13
JAKMIP2	-0.00108544	1.1897e-11
UBAC2	-0.00112979	2.63247e-07
CBX7	-0.0011475	2.15132e-10
INSIG1	-0.00115365	2.98793e-09
SPEN	-0.00119788	2.25745e-14
DNAJC1	-0.00120471	9.09318e-08
PRPF40B	-0.00124486	6.0987e-06
MTMR9	-0.00126607	5.48094e-08
TBCK	-0.00128209	5.19364e-13
TNRC6A	-0.00134328	3.88695e-08
TUFM	-0.00136427	3.86522e-10
PCM1	-0.00142992	3.25658e-09
TAPT1	-0.00147834	2.07596e-11
LRRC58	-0.00148891	2.81996e-08
TTC7A	-0.00151649	1.02072e-05
C6orf62	-0.00151931	1.73533e-08
TMC7	-0.00154712	3.57754e-08
SGPP1	-0.00155553	5.42761e-09
SCGB2B2	-0.00157998	3.58157e-06
RAB10	-0.00165142	1.08537e-13
AP2A2	-0.00169741	6.67737e-09
KIAA0319L	-0.00177643	1.77031e-13
OLA1	-0.00179175	1.12893e-10
THADA	-0.00179282	1.30201e-11
XPO4	-0.00180761	1.77617e-11
PRNP	-0.00189701	9.12405e-18
RAD23A	-0.00194669	4.07255e-06
ETNK1	-0.00198459	2.91052e-10
ARFGEF1	-0.00199385	3.46649e-10
CSTF3	-0.00201831	3.9522e-06
PRKD1	-0.00214377	3.83617e-06
COL4A3BP	-0.00216877	4.611e-15
MLLT6	-0.00217218	5.41721e-08
GRIN2A	-0.00217567	0.00418501
COA1	-0.0022184	2.50383e-08
ARIH2	-0.00222069	3.44688e-13
TPD52L2	-0.00224409	4.88919e-12
UBN2	-0.00224604	3.27647e-11
CDH2	-0.00226313	1.77605e-11
TTC14	-0.00227178	2.17087e-12
PIGK	-0.00230327	1.32361e-10
SMURF1	-0.00234691	1.50958e-13
ITSN1	-0.00244133	5.85152e-10
MAP2	-0.00246767	8.8814e-07
R3HCC1L	-0.00247867	3.22101e-06
ATG5	-0.00248634	8.18055e-05
KIAA1468	-0.00256822	4.84343e-13
GMDS-DT	-0.00262148	3.47543e-12
MFSD6	-0.00262333	1.80894e-12
AGFG1	-0.00267311	8.93954e-10
PRKAR1A	-0.00271373	1.30336e-13
FAM168B	-0.00279116	6.05741e-05
GPBP1	-0.00280168	5.67325e-15
ELOVL6	-0.00282187	1.24162e-06
PSIP1	-0.00283578	6.20719e-10
EXT2	-0.00286275	1.20674e-07
SSH2	-0.00294716	4.14497e-06
PPP3CC	-0.00302171	8.1374e-07
FBXO42	-0.00302192	9.74783e-08
HMG20A	-0.00303917	9.41969e-08
EGLN1	-0.00305382	2.07986e-09
FAM204A	-0.00318586	2.74039e-10
DTWD1	-0.00318617	1.23617e-13
TMOD2	-0.00322076	1.18607e-09
KMT2E	-0.0032598	3.01581e-08
CIR1	-0.00327694	0.00204418
CLASP1	-0.00329819	5.25515e-08
ANKRD13C	-0.00334228	2.7353e-12
PHACTR1	-0.00336204	4.8927e-08
HAGH	-0.00339138	1.00828e-08
EPRS	-0.00340726	4.8724e-08
ANGEL2	-0.00343014	2.94722e-11
HBP1	-0.0034663	7.2294e-11
NSRP1	-0.00349842	3.35193e-11
SMPD4	-0.00357205	1.29723e-06
CLNS1A	-0.00361335	1.18838e-11
POLK	-0.00367064	1.7525e-10
PLEKHA5	-0.00368997	3.11804e-06
TM2D3	-0.00370044	5.17311e-07
DNAJC13	-0.0037175	4.96627e-09
MFSD14C	-0.00380322	3.52233e-08
RHOQ	-0.00386342	8.79575e-06
SFPQ	-0.0038741	7.42116e-18
ATP5MC2	-0.00389151	2.95723e-17
FAF1	-0.00399655	5.49046e-09
MRPL42	-0.00400439	4.17913e-06
C9orf72	-0.00411244	0.000787816
MAPK10	-0.00411804	5.0815e-09
STAT3	-0.00415805	5.89944e-07
RUSC2	-0.00420274	3.55547e-10
RAPGEF3	-0.00421016	7.41025e-06
XRCC6	-0.00424941	2.24379e-06
APLP2	-0.0042618	7.17868e-06
CCDC122	-0.00433876	2.87234e-08
ARL6IP4	-0.00439279	5.83771e-20
TRA2B	-0.00440697	3.18841e-06
DYRK1A	-0.00443488	7.99283e-12
CAPRIN1	-0.00452164	1.12345e-06
SGPL1	-0.00455718	1.04259e-07
UROS	-0.00463111	1.50898e-09
DCAF10	-0.00466041	1.2205e-07
SYT9	-0.00468138	6.11323e-14
GPBP1L1	-0.00477023	5.51111e-13
HTT	-0.00480031	4.29056e-12
TTN-AS1	-0.00480626	1.40002e-08
IP6K2	-0.00483425	2.19367e-08
AMN1	-0.00486359	9.19529e-05
LGI3	-0.00493334	1.25995e-12
ASXL3	-0.00493569	5.28585e-07
ZMAT1	-0.00496841	3.14991e-13
REPS2	-0.00504769	6.37652e-09
COPG2	-0.0050801	1.41619e-09
PROX1	-0.0050892	4.20117e-19
MAP3K4	-0.00509608	1.2242e-08
PAFAH1B1	-0.00510071	8.26488e-15
ALG13	-0.00511811	1.78787e-13
ASAP1	-0.00525035	1.6034e-07
FOXP1	-0.00526555	1.1072e-07
RAD21	-0.00528764	6.04322e-14
ICE2	-0.00530287	3.84695e-08
AL589740.1	-0.00537629	3.92214e-09
RBM5	-0.00537947	4.41071e-11
TAF3	-0.00543924	3.41124e-08
UBE4A	-0.0054623	7.80374e-11
CDIP1	-0.00569911	1.60263e-11
DDX24	-0.00574651	7.06007e-14
HELZ	-0.00576286	5.44491e-14
EDA	-0.00577184	0.000500116
LUC7L2	-0.00583378	8.50824e-14
AGO4	-0.00591103	1.73039e-09
SNX29	-0.00597535	8.36065e-17
SLMAP	-0.00601829	1.79944e-13
MAP1B	-0.00603516	1.34197e-09
C1QTNF3-AMACR	-0.00608153	7.33707e-08
TSG101	-0.00608508	4.1069e-07
RAPGEF2	-0.00616278	1.37851e-10
CYFIP2	-0.00616652	3.37151e-11
DHX15	-0.00619309	8.55605e-17
LINC00894	-0.0062304	1.59176e-13
PSMF1	-0.00632528	2.00225e-08
NCOA3	-0.00634682	1.27591e-09
SEC31A	-0.00641753	1.91575e-09
PFKL	-0.00642847	8.11923e-13
SLC30A7	-0.00643745	2.77897e-09
CSNK1E	-0.00643788	1.42426e-17
NUDC	-0.00646568	5.97492e-11
RAB11B	-0.00647721	2.67164e-18
REEP5	-0.0064879	1.91776e-10
CEP63	-0.00650651	5.39516e-10
VMP1	-0.00658895	2.02551e-14
VPS8	-0.00667323	8.36974e-12
PGAP1	-0.00668756	2.84349e-09
ELOVL7	-0.00668988	2.62651e-09
ZNF207	-0.00671707	8.95044e-14
SENP7	-0.00676271	2.23621e-14
DYNC1H1	-0.00678787	3.41111e-16
FAM214A	-0.00679418	2.31638e-12
BTBD7	-0.0068774	9.76598e-12
ZFYVE9	-0.00688658	2.02064e-05
SNX19	-0.00690075	8.77517e-11
ZBTB4	-0.0069102	9.08846e-11
CDK17	-0.0069112	1.14389e-13
RPN1	-0.00694157	1.37913e-11
XPR1	-0.00694402	1.63633e-05
GPATCH8	-0.00706653	7.97413e-10
EIF1AX	-0.00708462	1.10655e-18
ZNF532	-0.0071172	3.77119e-15
ATP2C1	-0.00714642	2.79903e-12
SGCE	-0.00714715	6.34428e-14
PPME1	-0.00723212	5.04443e-10
2007-03-01	-0.0072966	1.12619e-13
SCFD2	-0.00739007	6.58301e-12
SPPL3	-0.0074075	4.89634e-17
KPNA3	-0.00745293	6.93103e-11
PDCD10	-0.00747063	1.7429e-07
BROX	-0.00760033	1.15594e-10
THAP6	-0.00764844	5.58212e-10
SSR1	-0.00765094	6.77359e-16
CTSF	-0.00771877	8.62999e-08
FAM19A5	-0.00773436	2.02506e-10
PSAP	-0.00775802	3.46811e-18
YTHDF3	-0.00775841	2.2507e-10
PAFAH1B2	-0.00776087	9.04998e-12
CNOT1	-0.00784994	5.72202e-10
MOSMO	-0.00785473	2.24041e-15
AC012358.3	-0.0078651	3.91028e-14
ABHD2	-0.00788273	3.68907e-15
WDR48	-0.00792713	7.77991e-06
GATAD2B	-0.00795921	4.63268e-15
EPM2A	-0.00796224	3.46379e-06
SORT1	-0.00798722	1.11416e-06
BTRC	-0.00801937	5.49961e-13
SHROOM1	-0.00804451	0.00381535
METTL26	-0.0080785	5.93436e-10
ESYT2	-0.00815141	6.4999e-13
GLUD1	-0.00817784	6.70807e-10
STARD13	-0.00832143	1.61088e-08
EYA3	-0.00833684	4.46427e-10
C5orf24	-0.00837058	1.56139e-11
XPO6	-0.00839193	3.85587e-14
PPP2R1B	-0.00845919	3.18867e-08
PCBP2	-0.00847248	8.12653e-15
PRKAR2A	-0.00847602	6.48048e-15
CDKL5	-0.00850496	4.84989e-13
SNAP23	-0.00853469	6.29465e-05
TMEM230	-0.00858996	1.29717e-10
ZRANB3	-0.00869786	7.34548e-08
CAPZA1	-0.00871852	6.9038e-18
RNF38	-0.00872643	3.12491e-09
TTC28	-0.00874013	1.19219e-11
SUCO	-0.00874257	2.35012e-09
PSMD14	-0.00879557	1.99572e-09
TAF1D	-0.00884356	8.48121e-10
CAPNS1	-0.00898103	7.34685e-14
PRKAA1	-0.00915358	1.75255e-10
UBAP2L	-0.00925117	1.57983e-08
JAK2	-0.00930516	1.22248e-09
TNPO3	-0.00932625	1.4372e-07
NACAD	-0.00941682	2.0842e-14
AC116366.3	-0.00947828	7.09461e-09
GMDS	-0.00948105	3.16675e-05
ANAPC4	-0.00962149	1.42331e-06
NDUFV1	-0.009684	3.81281e-10
RBM12B	-0.00974438	3.57567e-06
SLC11A2	-0.00977149	8.34411e-18
FBN1	-0.00979796	3.64863e-14
AQR	-0.00981427	7.06003e-09
FAM196B	-0.0098708	2.74674e-09
CAPZB	-0.00993481	1.38027e-17
UGP2	-0.0100051	1.81683e-10
ABL2	-0.0100328	2.88332e-09
SMAP1	-0.0100551	4.08548e-10
ANXA7	-0.0100575	8.50242e-10
ZMIZ1	-0.0100801	1.14704e-15
MEF2A	-0.010136	4.0886e-14
ATP6V1C1	-0.0101926	3.76746e-09
UBR2	-0.0101927	1.63121e-11
ABI1	-0.0102089	1.20421e-08
STX12	-0.0102213	1.83173e-12
EEF1A2	-0.0102633	7.0142e-15
COL4A5	-0.0102803	5.67274e-05
TP53BP1	-0.0103285	2.9434e-09
RTKN	-0.0104073	1.04226e-21
NECTIN1	-0.0105258	3.9875e-17
CXADR	-0.0105421	1.11432e-18
KBTBD3	-0.0106391	6.5705e-10
NME3	-0.010694	5.13317e-14
PPP2R5E	-0.01072	1.54896e-13
SEC62	-0.010733	2.55245e-14
FBXL5	-0.0107623	4.24766e-17
KCNAB1	-0.0107654	2.41453e-05
SCLT1	-0.0108222	3.29099e-09
SBNO1	-0.0108711	1.22884e-06
MLLT10	-0.0109246	6.23832e-14
SAMD12	-0.0109809	3.73033e-07
MORF4L2	-0.010987	1.48749e-11
ATP9A	-0.0110316	2.24827e-19
VXN	-0.0110438	5.86849e-13
ANKS6	-0.0111075	8.44689e-09
AC096564.1	-0.0111242	4.35477e-13
ANKS1B	-0.0111481	0.0655336
BICD1	-0.0111838	2.1197e-13
NUP153	-0.011217	2.63344e-12
GUCY1A2	-0.0113795	8.49989e-07
FTO	-0.0115009	8.08922e-13
RALY	-0.0115302	5.06485e-15
HIVEP1	-0.011543	9.3474e-07
TMED10	-0.0115817	7.70644e-17
ATP6AP1L	-0.0116066	1.08053e-11
GATM	-0.0116202	5.24371e-14
MICU2	-0.0116395	1.62131e-12
CCDC82	-0.0117425	3.00903e-14
ZMYND11	-0.0117464	4.05254e-16
KAT6B	-0.0117889	9.83444e-21
KDSR	-0.0118105	1.69808e-10
SFXN1	-0.011828	5.26678e-13
ZC3H12C	-0.0118465	3.20556e-13
RAP1B	-0.0118814	7.90339e-11
MATN2	-0.0119415	4.21752e-08
KHDRBS1	-0.0119512	1.90316e-17
PWWP2A	-0.0120115	1.41211e-12
CAPZA2	-0.012091	8.61231e-09
FGD5-AS1	-0.0121161	1.37846e-10
GPATCH2L	-0.0122111	2.49677e-13
PPP2R3A	-0.0122471	2.14169e-12
XIAP	-0.0122794	3.30062e-09
IPO5	-0.0123104	3.10427e-11
STT3B	-0.0124407	3.45602e-14
ACTR3	-0.0124804	1.05449e-13
PIGU	-0.0125438	2.38406e-19
SOBP	-0.0125663	5.77373e-11
PER3	-0.0125691	1.62751e-06
IKZF2	-0.0126213	2.03228e-12
TMEM41B	-0.0126245	2.20227e-10
NRDC	-0.012752	1.47973e-12
YIPF4	-0.0127539	1.75763e-13
TTYH2	-0.0127729	5.77283e-17
OAZ2	-0.0128377	1.28887e-09
GATAD1	-0.0128682	2.99872e-12
IPO9-AS1	-0.0129832	5.41952e-11
OSBPL1A	-0.0129935	1.57515e-07
NCKAP1	-0.0131724	6.46747e-14
WIPF1	-0.0132051	1.25842e-18
ATXN10	-0.0132648	1.30511e-14
MORF4L1	-0.013372	3.17206e-16
MTRR	-0.0133786	1.67192e-07
TMCC1	-0.0134043	8.02211e-15
EXOC6B	-0.0134288	0.00398925
WDFY1	-0.0134521	1.00891e-07
OXSR1	-0.0134551	5.49693e-09
DDHD1	-0.0134974	1.90567e-18
SRGAP2C	-0.0135633	5.03124e-12
UGGT2	-0.0135864	2.54218e-12
UHRF2	-0.013635	6.52657e-10
TMX4	-0.0136624	1.43393e-13
SAP30BP	-0.0137205	1.73901e-11
VEZT	-0.0137456	1.62129e-15
FERMT2	-0.0138055	1.11875e-14
TRMT13	-0.0138554	7.46108e-12
CXXC5	-0.0138587	1.09993e-20
SIPA1L1	-0.0138813	1.92738e-14
B4GALT5	-0.0139082	1.12116e-11
RAB18	-0.0139266	9.38783e-11
TBC1D15	-0.0139616	3.26553e-14
XRRA1	-0.0140214	1.99468e-07
JOSD2	-0.0140971	2.89502e-12
RUFY2	-0.014127	1.12189e-18
METTL15	-0.0141685	1.65448e-12
JPX	-0.0141849	2.8562e-15
NBAS	-0.0142107	2.02963e-17
MED23	-0.014215	3.17511e-10
NFYC	-0.0142183	1.2764e-12
SMURF2	-0.014223	6.53792e-10
PALM2-AKAP2	-0.0142385	4.07452e-16
MITF	-0.0144054	1.03966e-12
ANKAR	-0.0144288	1.16321e-14
SET	-0.0144469	2.66826e-16
PAG1	-0.0144751	4.47713e-16
UBA3	-0.0145062	1.25983e-10
MAP2K5	-0.0145236	2.39426e-12
HABP4	-0.0145862	5.1665e-09
AC013394.1	-0.0145891	8.90131e-19
GALNT10	-0.0145959	4.62538e-11
FBXO25	-0.0146382	3.20392e-11
CD164	-0.0146419	3.08498e-10
VPS54	-0.0146518	1.03772e-10
CTTN	-0.0146658	2.66834e-16
SH3YL1	-0.0146739	1.49817e-12
RGCC	-0.0146901	4.3401e-22
EIF3J	-0.0147109	2.64303e-13
ARMH3	-0.0147275	8.83914e-14
SH3PXD2A	-0.0147438	1.23527e-13
ZXDC	-0.014829	3.19777e-11
GNAO1	-0.01484	1.45929e-08
ANKUB1	-0.014862	2.13693e-10
LANCL2	-0.0148992	5.19768e-11
MAPK1	-0.0149764	3.47074e-18
AP1S2	-0.0149772	7.83084e-12
VKORC1L1	-0.0150287	1.19682e-09
LRRC8B	-0.0150544	3.61983e-20
SYN1	-0.0150643	5.46525e-15
TMEM135	-0.0150741	3.26341e-16
GTF2A1	-0.0150941	3.28978e-17
ETFDH	-0.0151146	3.30126e-16
NPRL3	-0.0151175	6.02219e-11
HNRNPC	-0.0151839	3.42787e-17
AKIRIN1	-0.015283	5.80553e-10
RSPRY1	-0.0153705	2.67538e-10
UBE3B	-0.0153868	1.81977e-07
PIK3C2A	-0.0154086	1.7267e-10
ZNF782	-0.0154536	1.56522e-09
ATAD1	-0.0154677	1.0709e-13
KRBOX4	-0.0155116	2.39926e-09
SMC3	-0.0155794	2.38794e-10
SMU1	-0.0155866	6.89774e-12
FSD1L	-0.0155952	2.37508e-13
IGF1R	-0.0156045	5.54607e-15
MSMO1	-0.0157031	1.27379e-09
DPY19L4	-0.0157427	4.84706e-08
MGAT5	-0.0157527	3.45299e-14
NEK1	-0.0157738	1.55777e-16
MAP2K2	-0.0157884	9.83758e-12
CHTOP	-0.0157886	1.57839e-09
SERP1	-0.0158455	9.73745e-10
ORC5	-0.0159407	1.36767e-07
PRPSAP2	-0.0159456	1.91234e-08
SLC22A17	-0.0159468	6.53209e-17
GBF1	-0.0160554	3.43007e-14
BTBD10	-0.0160588	1.22021e-10
GSPT1	-0.0160846	9.58606e-13
RPRD2	-0.0161259	3.86893e-17
RHBDD1	-0.0162426	4.10545e-14
CMC2	-0.0162532	2.69445e-13
S100PBP	-0.0162591	4.79377e-16
PCMT1	-0.0162658	4.62885e-13
ANKFY1	-0.0162751	9.26483e-12
CNKSR3	-0.0162812	8.20557e-15
OGA	-0.0163981	1.75245e-15
TBC1D23	-0.0165009	4.00913e-11
DDX10	-0.0165515	9.9429e-09
RASAL2	-0.0166191	1.64131e-11
ARID5B	-0.0166579	3.84826e-14
PIK3CB	-0.0167107	8.56767e-17
CCNT2	-0.0167476	5.11362e-13
EXOC7	-0.0168128	1.2172e-10
EML5	-0.0169305	1.67112e-09
RAB2A	-0.0169457	8.58731e-22
ITPK1	-0.0169827	3.7735e-21
C1orf198	-0.0169997	9.25119e-25
PDSS2	-0.0170398	1.17323e-07
NUP133	-0.0170607	1.25326e-09
MIR181A1HG	-0.0170975	1.16033e-13
TMF1	-0.0171229	7.77578e-09
ANKRD40	-0.0171775	2.32774e-12
GALK2	-0.0171925	3.36217e-12
PRKRIP1	-0.0172015	4.96514e-15
GPR107	-0.0172203	3.64748e-12
MAP4K4	-0.0172458	0.0391165
CNBP	-0.0172641	4.12516e-13
RCOR3	-0.0174697	3.79708e-18
MEGF9	-0.0175325	6.17591e-21
PDE4D	-0.0175406	2.59843e-15
PLEKHM3	-0.0176377	3.15034e-15
LDB3	-0.0178481	5.04667e-26
LONP2	-0.017943	5.74786e-19
NAV2	-0.0179919	1.81695e-10
CDC42BPB	-0.0180903	4.97755e-15
NCKAP5	-0.0180972	1.49597e-09
AC104596.1	-0.0180998	5.1138e-16
LARP4B	-0.0181068	1.091e-14
KIF21A	-0.0181265	6.73336e-15
HLCS	-0.0181277	1.23061e-11
MTA3	-0.0181807	1.6204e-11
RBBP4	-0.0182128	4.25363e-20
GJC2	-0.0182974	2.87129e-16
GABPB2	-0.0183229	8.68508e-11
PTCD3	-0.018399	2.12296e-12
SLC12A9	-0.0183992	4.80933e-14
PITPNB	-0.0184091	2.06162e-14
OTUD4	-0.0184265	5.56556e-12
MBTPS1	-0.018489	1.12967e-07
SNRNP70	-0.018567	1.79651e-13
FUBP3	-0.0185911	1.63531e-12
EIF4B	-0.0186338	1.02502e-10
AMD1	-0.018737	3.70192e-14
GPHN	-0.0188095	1.52233e-06
ATP5S	-0.0189859	1.91001e-13
SMIM14	-0.0190696	2.17262e-13
UBE3A	-0.0190954	1.00678e-17
NUP54	-0.019135	8.61061e-14
RNF19A	-0.0193123	3.88697e-11
FAM19A4	-0.019346	1.58941e-07
SRSF7	-0.0193568	1.51524e-10
PDZD8	-0.0193593	1.31849e-14
PPP6C	-0.0194831	3.90461e-12
TULP4	-0.0195455	3.37485e-09
NAALAD2	-0.019617	8.64703e-08
GARNL3	-0.0196232	3.58551e-15
C9orf85	-0.0196291	2.81542e-17
ORC3	-0.0196577	9.35078e-14
ZNF717	-0.0197755	1.18541e-06
ARHGAP1	-0.0198095	1.95051e-29
FNDC3A	-0.0198382	1.52138e-17
PDGFA	-0.019871	1.81882e-13
TF	-0.0198725	2.62791e-08
NSL1	-0.0198809	4.71026e-15
SMG1	-0.0198896	1.95077e-21
ANP32A	-0.01998	8.85814e-14
MEF2D	-0.019988	1.20969e-08
RIC8B	-0.0199935	1.47997e-11
ZFAND5	-0.0199955	4.38543e-17
UBAP1	-0.0200131	1.83696e-10
ANKRD17	-0.0200209	1.77119e-13
RAB5A	-0.0200857	8.55387e-14
PSMB7	-0.020124	1.86328e-15
NPAS3	-0.020132	0.000155869
ACBD6	-0.0201679	1.43458e-17
CEP83	-0.0202366	4.53079e-07
NR1D2	-0.0202455	1.86009e-12
NBR1	-0.0203714	3.16913e-15
CECR2	-0.0204053	7.57049e-17
FAM227B	-0.0204325	3.35753e-11
EIF5A	-0.0204572	2.71749e-15
FAM102A	-0.0204698	6.75097e-19
SAMD8	-0.0204822	1.16308e-16
SREBF1	-0.020498	1.72939e-25
U2SURP	-0.0205098	1.795e-14
ARFGAP2	-0.0205166	1.81065e-12
SNCB	-0.0205269	1.69812e-21
TRAPPC12	-0.0205269	5.25381e-14
SENP2	-0.0205441	2.59771e-10
CREBZF	-0.0205947	8.55422e-14
PDIA3	-0.0206037	1.59811e-15
CLOCK	-0.0206528	3.99406e-12
SACM1L	-0.0208589	1.14965e-09
ZNF236	-0.020982	2.64431e-11
PIGN	-0.0210113	6.78962e-13
USP16	-0.0212039	9.17931e-16
ZNF302	-0.0212207	2.52071e-14
MAPK6	-0.021251	4.87761e-24
STEAP1B	-0.0213832	5.3275e-14
ASPH	-0.0214488	4.82953e-16
OSBPL8	-0.0214745	1.19825e-19
AC087564.1	-0.0215043	2.16853e-19
CAB39	-0.0215384	2.16267e-12
GALNT7	-0.0215509	1.72835e-16
TANK	-0.0215961	7.66586e-12
SUN1	-0.021642	6.76758e-12
ATP6AP1	-0.021657	6.01016e-21
HNRNPM	-0.0217339	8.18552e-20
MRPS27	-0.0217485	2.74049e-11
AC090502.1	-0.0219974	2.63094e-17
CHD9	-0.0220462	2.19648e-13
TJAP1	-0.0220697	2.35864e-17
KIF2A	-0.0221141	1.72312e-17
MSH3	-0.0222086	6.56332e-16
PUS7L	-0.0223364	9.82434e-14
RER1	-0.0223694	1.2753e-12
AP2B1	-0.022417	6.90083e-14
AGPS	-0.0224289	1.73222e-21
MTFR1	-0.0224449	9.80945e-17
RBPJ	-0.0224557	4.93211e-14
TCEA2	-0.0224617	8.36659e-12
CLIC4	-0.0225268	3.65494e-18
PUF60	-0.022558	3.62e-19
PIKFYVE	-0.0225665	4.40392e-16
CLCA4	-0.0225704	7.79965e-10
FAM120A	-0.0225805	1.3613e-18
UBE2E1	-0.0226681	2.77904e-14
MTREX	-0.0226815	1.1062e-16
CDK5RAP3	-0.0227685	2.14319e-13
CCNH	-0.0227932	2.88973e-12
KPNA4	-0.0228386	2.0435e-15
FOXN3	-0.0229359	4.04269e-19
TMBIM6	-0.0230069	4.28337e-28
C20orf194	-0.0230469	2.24228e-23
MTMR4	-0.0230715	1.12275e-12
SGTA	-0.0230802	3.35244e-20
SPTLC2	-0.0231444	2.49025e-23
ZNF462	-0.023167	3.35705e-20
BMP2K	-0.0233536	1.54545e-10
MARK3	-0.0234474	1.35378e-18
HNRNPD	-0.0235315	1.83888e-19
TBC1D12	-0.0235319	4.44149e-18
NCBP3	-0.0235513	1.76828e-18
PPP2R5A	-0.0236391	1.99059e-20
MYO10	-0.0236644	1.67408e-21
CNDP2	-0.0237094	4.39324e-16
SUGT1	-0.023726	9.91451e-17
SLAIN2	-0.0237591	3.31495e-14
RIOK3	-0.0240042	7.57495e-18
THOC1	-0.0240155	3.49456e-18
TMEFF2	-0.0240657	0.00709994
EDEM3	-0.0240991	4.70869e-16
NAB1	-0.0241021	6.59384e-15
BRAF	-0.0242463	6.88992e-17
ACSL1	-0.0243825	3.83477e-17
CADM1	-0.024398	6.95996e-06
IPO13	-0.02443	2.33473e-24
GAPVD1	-0.0245159	3.10685e-16
GPR137C	-0.0245375	2.06587e-16
RNF11	-0.0246006	1.59906e-14
B3GAT1	-0.0246541	2.46998e-26
ACAP2	-0.0248109	1.9467e-20
ADCY5	-0.0248322	2.02562e-20
USP12	-0.0248382	3.05021e-17
WASF1	-0.0248998	4.91653e-13
CNNM2	-0.024902	2.99646e-16
WASL	-0.0249061	3.50932e-13
RUNDC3A	-0.0250946	4.85769e-18
NTRK2	-0.0251746	3.05925e-21
GNPTG	-0.0252331	4.9565e-14
SPIN1	-0.0252824	2.97081e-20
KPNA6	-0.0254991	5.7488e-11
RUNX1T1	-0.0255149	7.39405e-09
HDGFL3	-0.0255675	1.42923e-12
SLC25A28	-0.0255854	3.63736e-15
REEP3	-0.0256209	1.46952e-23
ESF1	-0.0256848	4.94727e-15
C3orf58	-0.0257143	3.16993e-20
UBXN4	-0.0257597	2.14087e-21
SLC25A12	-0.0259298	3.91975e-12
CFDP1	-0.0259554	3.29731e-14
PPWD1	-0.0260261	7.2771e-13
GRIA2	-0.0260268	5.90282e-15
CBLB	-0.0260534	3.15448e-17
ORC4	-0.0260799	1.68815e-15
MARF1	-0.0261607	4.68147e-13
TMEM59L	-0.0261676	7.59888e-16
METRN	-0.0261701	3.5693e-27
PEX3	-0.0261912	2.3288e-12
IL1RAPL1	-0.0262234	4.69278e-07
ZNF654	-0.0263629	8.08301e-17
CUL1	-0.0264656	1.09517e-20
ZNF780B	-0.0264863	2.29549e-16
AL592183.1	-0.026571	1.83243e-14
GPX4	-0.0266022	7.11325e-18
METAP2	-0.0266245	1.82481e-12
KLF13	-0.0266412	7.55767e-20
CSNK2A1	-0.0266958	2.64926e-15
MON2	-0.0268677	7.39849e-18
NFE2L2	-0.0268859	3.77299e-16
RARS2	-0.026962	1.02831e-15
MBD2	-0.0270221	1.45334e-13
LAMP1	-0.0271271	2.56769e-31
TMEM160	-0.0271421	1.18943e-16
TARBP1	-0.027245	2.02244e-17
STUB1	-0.0272597	6.90877e-13
AC027644.4	-0.0273604	1.21597e-11
FAM69A	-0.0274822	6.42156e-16
RABGAP1	-0.0275086	1.37381e-20
EIF3E	-0.0275131	6.78986e-15
KLHL4	-0.0275769	2.77439e-19
PKD2	-0.0275939	8.10066e-20
ENPP4	-0.0276265	9.82108e-25
CRBN	-0.0276901	3.02326e-23
BBIP1	-0.0276901	4.42532e-14
CKMT2-AS1	-0.0277692	5.27228e-17
TIAM1	-0.0279337	1.62167e-19
APBA1	-0.0279751	9.65363e-12
LINC00877	-0.0280237	4.86364e-24
SRSF2	-0.0280273	2.99801e-17
EPS8	-0.0280555	7.85325e-12
TYW1B	-0.0280576	3.70022e-14
MIR99AHG	-0.0281691	1.0148e-11
FEZ2	-0.0283186	1.73376e-21
MAPKAP1	-0.0283636	4.14114e-18
CDKN1B	-0.0283746	5.7956e-15
TRIM9	-0.0283785	7.85505e-19
MAP7	-0.0284459	7.06206e-08
ATG2B	-0.0284814	1.21217e-18
TMEM161B	-0.028545	5.46017e-13
YME1L1	-0.0285493	2.61909e-20
RNF213	-0.0285562	2.23675e-20
DENND5A	-0.0286267	1.13879e-21
ZNF577	-0.0286569	4.03232e-13
VPS50	-0.0286646	2.3766e-13
SRGAP2	-0.0287334	2.73426e-12
AC034195.1	-0.0287768	8.53847e-10
MINDY2	-0.0288435	9.34016e-23
KIF1A	-0.0288846	3.16424e-22
UBE2B	-0.0288855	5.10355e-21
TDRD3	-0.028899	1.93653e-19
ZNF438	-0.0289024	9.05768e-15
GNAI2	-0.0289782	1.2303e-29
WDR44	-0.0290105	2.26926e-16
RAB8B	-0.0290211	1.21309e-17
ADAM17	-0.0290367	3.55671e-12
GLG1	-0.0290726	9.65756e-22
SNX3	-0.0290823	5.72841e-15
VAPB	-0.0290947	2.77875e-15
OPA1	-0.029113	3.47312e-18
CAND1	-0.0291336	1.53994e-18
DISC1	-0.0291859	1.43278e-19
KLF7	-0.029187	3.23854e-17
PPP1R12A	-0.0292264	1.17848e-22
DPYD	-0.0293477	9.82007e-08
FANCL	-0.0293517	7.96553e-17
COMT	-0.0295503	2.972e-15
AGPAT3	-0.0295656	1.15294e-18
CLSTN1	-0.0296652	3.12293e-15
SLC38A9	-0.0297019	1.00035e-18
RNF10	-0.0297149	4.92813e-22
OCIAD1	-0.0298595	4.65302e-19
WDR41	-0.0298856	2.42383e-11
ZC3H15	-0.0299285	1.21124e-08
SLC25A27	-0.0300505	1.48214e-14
SNAPC3	-0.0301432	1.15046e-11
ARHGEF9	-0.0303263	2.80085e-12
SPOPL	-0.0303317	1.95879e-18
C1GALT1	-0.0303532	3.28703e-24
STAT2	-0.0303685	2.05923e-17
PIP4K2B	-0.0305671	2.98334e-17
APC	-0.0306121	4.33155e-22
BRD7	-0.0306841	2.11024e-11
BCKDHB	-0.0308915	4.8297e-18
TMEM123	-0.0309019	2.02817e-28
SDF4	-0.0311057	6.04467e-12
ZDHHC17	-0.0311579	2.85502e-21
TAB2	-0.0311919	1.46815e-18
NCOA2	-0.0312381	1.16795e-15
DPF3	-0.0312822	1.53044e-20
PPM1L	-0.0313441	1.54839e-18
HACE1	-0.0313725	3.62786e-18
AK3	-0.0314198	3.38547e-15
SELENOP	-0.0314538	1.07409e-42
TROVE2	-0.0314815	2.23521e-21
PIGC	-0.0314897	1.73758e-13
LNPK	-0.0315261	5.31243e-19
DDX1	-0.0315804	6.58952e-19
CAST	-0.0316421	5.73431e-16
MAPRE3	-0.0317165	8.62628e-19
ATP6V0B	-0.031808	2.36038e-32
ACYP2	-0.0320097	6.62192e-24
RPE	-0.0320439	1.14278e-18
ZNF862	-0.0320743	2.25637e-15
KLHL42	-0.0320843	8.01656e-18
HIVEP2	-0.032134	8.04058e-26
SCAMP1	-0.0321506	5.65729e-22
ACTR2	-0.0322163	6.0622e-20
BEST1	-0.0322646	2.29561e-15
AP3S1	-0.0323472	2.08163e-15
LGALS3BP	-0.0324394	4.88935e-16
AAMDC	-0.0325896	7.03454e-14
FAM185A	-0.0328949	1.20756e-16
MAP4	-0.0329011	1.31844e-25
KIAA1841	-0.0329049	2.59158e-10
AC092958.1	-0.032967	8.95486e-17
SMAP2	-0.0330687	1.39251e-12
CERS2	-0.0331435	2.81966e-29
RPS6KC1	-0.0331671	4.41412e-24
C2CD5	-0.0332692	1.95038e-19
PGRMC1	-0.0332742	3.26588e-17
SLC35B3	-0.0332858	3.93424e-14
KIFAP3	-0.033386	4.37503e-18
CADM4	-0.0333951	2.21756e-26
CUEDC1	-0.0334015	3.37338e-19
MYO6	-0.0334612	1.6386e-13
PLLP	-0.0335267	7.71087e-41
TPP2	-0.033583	1.44869e-23
AASDHPPT	-0.033595	1.17612e-17
ASPHD1	-0.0335979	2.17683e-23
XYLT1	-0.0338172	4.48848e-06
FRMD5	-0.0338512	6.1263e-12
TENT2	-0.0338826	7.86161e-25
USP37	-0.0339005	1.41331e-18
GNB1	-0.0339255	1.59207e-25
JAZF1	-0.0339779	2.16729e-20
KMT5B	-0.0340481	1.11517e-24
MBNL2	-0.0340709	5.42047e-09
RPL5	-0.0341217	8.18109e-14
RTN1	-0.0341298	3.69944e-16
TNIK	-0.0341642	1.10375e-12
ADAM10	-0.034218	2.33744e-18
AES	-0.0342684	1.5881e-23
IFI16	-0.0343069	1.91714e-14
SAR1B	-0.0344399	4.10895e-22
ACTR10	-0.0344626	4.70867e-15
TRIQK	-0.0345923	1.60828e-10
LDHB	-0.0346302	1.23397e-19
PAAF1	-0.0346334	5.12756e-17
N4BP2L1	-0.0346418	2.53324e-18
LTN1	-0.0346704	8.34958e-25
FBXO3	-0.0347235	1.27043e-14
ENO1	-0.0347758	1.41269e-18
NF1	-0.0347899	2.01107e-21
PCMTD1	-0.0349249	2.47075e-22
GRB2	-0.0349278	5.84598e-19
PIP4K2A	-0.0349471	2.71023e-09
TOM1L2	-0.0350031	2.74388e-25
CSDE1	-0.0350303	7.94136e-27
GDI2	-0.03509	7.36476e-25
RAC1	-0.0350944	3.0534e-24
DOCK10	-0.0352257	1.63523e-10
PTPRA	-0.0353888	1.25557e-21
FBXL7	-0.0353982	8.57557e-11
CSNK1G3	-0.0354092	1.70379e-16
CKAP5	-0.0354227	9.0348e-20
AC091948.1	-0.0354254	2.486e-17
MFN1	-0.0354526	1.01301e-21
PTPN12	-0.0355214	2.6615e-16
TMEM184B	-0.0355423	3.30312e-22
STIM2	-0.0356243	9.84924e-24
USP30	-0.0356821	1.95613e-20
KIF16B	-0.0357459	1.08373e-19
ATRN	-0.0358249	7.8734e-18
IPO8	-0.0358713	5.8562e-14
WASHC4	-0.0358946	7.0484e-23
ITGB1	-0.035966	1.11115e-17
GABPA	-0.0360105	6.75786e-17
UNK	-0.0360657	2.75019e-19
TRPM6	-0.036204	1.05551e-12
LINC00486	-0.0362392	7.39989e-18
ANKRD13A	-0.0362656	4.6466e-27
CDK8	-0.0363944	3.10635e-20
SCG5	-0.0364211	4.75814e-15
TAF2	-0.0364706	1.27884e-15
NR3C1	-0.0364763	1.28525e-24
ST7	-0.0364765	5.77955e-11
TSPAN3	-0.0365205	1.38255e-20
SLC10A7	-0.0365293	1.51265e-15
JMY	-0.0365718	1.05171e-17
KATNAL1	-0.0366257	5.4224e-23
STX18	-0.0367944	1.53811e-16
RGS7	-0.0368068	3.05584e-10
SAR1A	-0.0368442	2.18091e-18
APPL1	-0.0368674	2.32594e-16
SHISA4	-0.036954	1.72253e-27
KATNBL1	-0.0369891	7.77712e-24
MED13L	-0.0370784	1.21947e-18
SPCS3	-0.0371131	2.28411e-24
RAB3IP	-0.0371732	2.51099e-19
RNF149	-0.0372756	4.31942e-15
GAREM1	-0.0372975	8.65427e-27
ITGB3BP	-0.0373197	7.9747e-13
CNTN2	-0.0374093	9.04391e-16
TNKS2	-0.037563	2.0713e-18
MSH2	-0.0377586	4.54968e-17
ABCG1	-0.0377799	1.77054e-27
IL6ST	-0.0378218	1.99994e-26
SLC9A6	-0.0378727	7.72598e-18
TMEM131L	-0.0379519	5.73798e-11
RBMX	-0.0379543	1.17461e-22
RAB3GAP2	-0.0379983	7.78897e-19
DOCK9	-0.0380074	1.38291e-15
SERTAD2	-0.0381014	2.95831e-18
FYN	-0.0381128	1.25674e-22
POGZ	-0.0381242	1.07798e-27
GMCL1	-0.0381646	2.07356e-13
LIMCH1	-0.0381691	5.51612e-14
USP11	-0.0381693	2.63021e-23
PNN	-0.0383101	9.21191e-17
SMARCA5	-0.0383606	1.02374e-25
ZNF25	-0.0383876	1.05317e-14
NT5C2	-0.038388	4.09917e-23
MTUS1	-0.0383972	5.51876e-14
SQSTM1	-0.0384162	2.27191e-30
AC069228.1	-0.038458	5.20509e-15
CLCN3	-0.0386229	9.54626e-27
PADI2	-0.0386337	4.55584e-23
ATP6V1B2	-0.0387331	1.80485e-24
RNF170	-0.0390128	6.12833e-16
BLZF1	-0.0390486	1.37227e-15
TM9SF3	-0.039076	3.84182e-26
PIBF1	-0.0390811	6.6257e-23
ZFPM2	-0.0391483	3.45342e-10
PGAM1	-0.0391626	6.94082e-22
ABCD3	-0.0391712	3.03033e-26
ALDH6A1	-0.0392501	1.12024e-19
DCTN4	-0.039259	1.117e-20
SCAF11	-0.0392744	1.09173e-25
OLIG2	-0.0394694	2.83085e-35
PLPP1	-0.03949	1.75696e-25
EPC2	-0.0395059	4.17598e-24
CAMTA1	-0.0396226	2.44193e-24
COPE	-0.0396322	1.05941e-21
PPP2R2A	-0.0396944	7.32485e-20
ZNF471	-0.0397201	1.90381e-15
RABGAP1L	-0.039891	2.2272e-20
VPS26A	-0.0399361	3.19846e-18
DTNA	-0.0399941	1.46439e-12
SEZ6L2	-0.0401482	2.17491e-32
AZIN1	-0.0402217	2.49949e-21
WASHC3	-0.0402292	8.93549e-20
SH3PXD2B	-0.0402786	6.29986e-28
CAMK2A	-0.0403243	3.56825e-18
ERC1	-0.0403434	6.92185e-20
BORCS5	-0.0404135	3.86312e-22
NEK9	-0.0404238	5.11903e-16
CYP2J2	-0.040498	1.66166e-22
SLC30A9	-0.040519	2.96514e-23
CPEB1	-0.0407142	3.37902e-18
ATP6V1A	-0.0407314	3.66005e-18
UGT8	-0.0407506	2.81818e-15
FBXW7	-0.0407731	4.74234e-20
STRBP	-0.0408148	4.86823e-15
MAST4	-0.0408512	1.75522e-22
MAU2	-0.0409151	2.92331e-27
NR3C2	-0.0409564	8.11542e-19
PAK1	-0.0410342	3.93194e-21
SLCO3A1	-0.0410717	4.9534e-13
ZBTB20	-0.0412629	3.77928e-17
FRS2	-0.0413945	1.00436e-28
NOTCH1	-0.0416149	1.92116e-28
LRP6	-0.0416369	3.35645e-28
AC110285.1	-0.0417747	6.37956e-31
SYTL2	-0.041797	8.42982e-18
XRCC5	-0.041867	4.3562e-26
RHOG	-0.0418934	2.70316e-26
AC105383.1	-0.0420043	1.79003e-22
MTHFD2L	-0.0421711	2.33501e-20
SYNGR2	-0.0422891	4.78165e-24
GAMT	-0.0422972	2.54796e-27
TTC27	-0.0423126	1.02515e-19
NUP58	-0.0423828	2.25669e-26
ULK2	-0.0423893	9.05355e-24
SARAF	-0.0425584	8.80559e-25
TMEM106B	-0.0427712	4.24621e-30
CRADD	-0.042947	3.61453e-27
FRA10AC1	-0.0429965	1.2112e-19
UCHL1	-0.0430161	1.50346e-14
CBFB	-0.0430458	3.48963e-26
TPI1	-0.0430534	1.70649e-30
TMEM181	-0.0430756	5.61778e-26
SLK	-0.0430839	3.82993e-27
SLC1A3	-0.0430924	1.10912e-20
TMEM232	-0.0431511	8.33703e-28
MCF2L2	-0.0431593	1.0338e-17
CWC27	-0.0431816	1.13956e-21
EEF2	-0.0431849	3.43433e-29
ELMO1-AS1	-0.0432271	4.95779e-22
LPGAT1	-0.0432916	1.67895e-19
STK39	-0.0433519	1.0219e-25
LRP4	-0.0433643	7.76005e-38
MRPS31	-0.0435705	5.98077e-21
SRBD1	-0.0436231	1.06439e-21
SOX10	-0.0437437	3.11996e-31
CLPTM1	-0.0437442	9.81351e-21
MIGA1	-0.0437804	2.71227e-25
PTK2B	-0.0437886	9.54359e-25
MPP5	-0.0438369	8.7781e-23
NDUFV2	-0.0439716	1.97013e-19
DAZAP2	-0.0440825	3.75886e-34
GPRC5B	-0.044174	5.83375e-29
CABP1	-0.0443141	1.12259e-22
LINC02256	-0.0443303	1.88217e-24
OMG	-0.044527	5.80036e-30
MEF2C	-0.0445995	1.15182e-19
CCSER2	-0.0447678	7.26931e-26
CCDC7	-0.0448559	1.20706e-28
TMEM33	-0.0450016	1.84554e-26
EFCAB14	-0.0450079	2.11986e-26
SVEP1	-0.0451337	2.18839e-28
FBXW11	-0.0451461	4.08927e-28
PREX2	-0.0451621	3.8659e-21
STAM2	-0.0452982	1.49989e-21
STK25	-0.0454445	1.28322e-21
RFFL	-0.0455367	1.96576e-26
CACNA2D1	-0.045539	1.23827e-14
ABHD6	-0.0456234	1.44499e-30
ZHX2	-0.0456691	1.01933e-29
CDC42EP1	-0.0457012	1.00862e-36
SLC9A9	-0.0457065	6.46364e-21
C11orf58	-0.0457859	9.48297e-21
NAPA	-0.0458	9.76587e-25
ACACB	-0.04581	9.28633e-21
MGMT	-0.045842	9.61114e-21
BCAS3	-0.0458782	2.83276e-24
TIMP2	-0.0460165	4.43563e-36
TBC1D19	-0.0463262	3.09052e-14
C4orf48	-0.046535	1.16704e-38
SGMS1	-0.0465695	4.10317e-23
HHIP	-0.0466661	7.61312e-22
TBC1D13	-0.0467157	1.94012e-24
CDC14B	-0.0467507	9.13649e-31
MEIS1	-0.0468838	6.64813e-24
PIP5K1A	-0.0468978	6.7862e-25
LYPLAL1	-0.0469055	9.70296e-28
SAMD4B	-0.0469213	2.89553e-33
SUCLG1	-0.046937	3.19835e-20
MPDZ	-0.0470839	7.1445e-26
ARFIP1	-0.0471153	1.22992e-27
JAM3	-0.0472038	9.38537e-26
LMBRD2	-0.0473154	1.74401e-23
ARPP19	-0.0473471	9.19148e-25
VPS28	-0.0473563	4.24343e-24
SEMA6A	-0.0475439	2.19831e-21
PRUNE2	-0.047765	7.81362e-09
CEP162	-0.0478528	9.71004e-18
LPP	-0.0478612	3.8001e-27
IGSF8	-0.0479424	1.72016e-35
SPATS2L	-0.0479439	1.00134e-27
SNAP91	-0.0481285	1.78893e-19
SYPL1	-0.0482199	2.05192e-23
WWP2	-0.0482564	1.11661e-30
NAPB	-0.0483012	2.68944e-25
HACD2	-0.0484011	1.34492e-24
VPS35	-0.0484472	3.19707e-24
CFL1	-0.0485418	1.76777e-35
CRTC3	-0.048644	6.20063e-31
RNF141	-0.048853	8.66755e-27
MLLT3	-0.0488999	1.19018e-19
TFCP2	-0.0489739	6.87188e-28
GNAQ	-0.0490207	1.58124e-20
FA2H	-0.0490626	1.89169e-28
NT5DC1	-0.0491259	8.49696e-23
ST13	-0.0491736	2.37802e-29
MTF2	-0.0492064	3.44793e-26
OAT	-0.049232	5.47715e-24
GALC	-0.0494452	5.99313e-26
PIP4P2	-0.0494506	7.8967e-22
C5orf30	-0.0494584	6.04378e-26
SCOC	-0.0494765	1.28396e-28
H2AFY	-0.0496163	3.50778e-23
SLC39A10	-0.0498112	2.66668e-26
AKAP11	-0.0498723	1.42622e-31
COMMD1	-0.0498787	1.22446e-21
ADAM22	-0.0498872	3.95559e-27
GBE1	-0.0500155	4.21593e-22
ADIPOR2	-0.0500826	6.05452e-19
DYSF	-0.0500994	7.16139e-25
BCAP29	-0.0501709	2.68052e-26
PRMT1	-0.0502267	2.09243e-28
REV3L	-0.0502635	1.74488e-28
SBDS	-0.0503088	6.33669e-28
PLA2G6	-0.0504167	9.29634e-24
MICU1	-0.0505766	9.97666e-24
AC004690.2	-0.0505878	4.71562e-24
CAMK2B	-0.0506483	4.67523e-19
DZIP3	-0.0507052	1.23838e-20
ZFHX4	-0.050719	1.61296e-26
PDCD4	-0.0510657	4.78254e-21
GREB1L	-0.0511955	3.0471e-30
CLTC	-0.0512101	3.02393e-33
HPN-AS1	-0.0514704	6.17404e-23
SPATA6	-0.0515278	1.74601e-32
FAM171B	-0.0515681	3.55527e-33
MTMR6	-0.0516066	1.42414e-26
RAB6A	-0.0516513	2.04442e-33
PCNX2	-0.0516722	4.72926e-24
SLC6A1-AS1	-0.0519531	1.37319e-26
DNM3	-0.0520125	1.59507e-23
NBEAL1	-0.0521465	8.30711e-34
FOXO3	-0.0522141	3.46006e-27
COLGALT2	-0.0522556	6.9098e-24
SLC17A7	-0.0523508	2.54963e-26
SPART	-0.0523653	1.10503e-25
ATP2B1	-0.0523771	9.19879e-28
PLA2G4C	-0.0524258	1.38533e-22
PIGF	-0.0524322	1.07613e-21
PDZD2	-0.0524857	1.21808e-30
GABARAPL1	-0.0524867	8.50011e-22
CASD1	-0.0526826	9.84925e-30
GPR37	-0.0528376	1.17477e-34
CD82	-0.0528519	2.51567e-34
ARL8A	-0.0528605	1.25209e-41
NDUFS4	-0.0528707	1.10123e-29
EXOC1	-0.0528871	4.23639e-30
UQCRC2	-0.0529152	1.93994e-27
TOMM20	-0.0530071	3.05234e-34
[truncated: 1,767 more rows]
