# Supplementary material for: Single-nucleus transcriptome analysis reveals dysregulation of angiogenic endothelial cells and neuroprotective glia in Alzheimer’s disease
Source: Proc Natl Acad Sci U S A. 2020 Sep 28;117(41):25800–9. doi: 10.1073/pnas.2008762117 (PMC7568283; doi:10.1073/pnas.2008762117)
Supplement: Supplementary File [file pnas.2008762117.sd04.xlsx]

## Sheet: Result
	Frontal cortex		Temporal cortex
Gene	AD_vs_NC_log2FC	Adjusted_p_value	AD_vs_NC_log2FC	Adjusted_p_value
HSPA1A	1.37344	6.03892e-12	0.351318	0.0189264
MT1G	0.992274	7.46521e-12	0.421971	0.00456145
MT1M	0.951473	1.36959e-14	0.42839	1.07854e-05
MT1F	0.773986	2.26784e-14	0.635929	1.5918e-08
COL21A1	0.43766	1.74438e-11	-0.216069	0.162897
MT-ATP6	NA	NA	NA	NA
RANBP3L	0.828051	1.11255e-17	0.12359	0.278025
MT-CYB	NA	NA	NA	NA
MT-ND3	NA	NA	NA	NA
MT-ND2	NA	NA	NA	NA
MT1E	0.748824	5.70581e-11	0.804409	5.91633e-07
MRAS	0.438356	5.48821e-07	0.358732	3.04383e-09
MT-ND1	NA	NA	NA	NA
SLC39A11	0.587617	9.59431e-20	0.347001	3.75813e-06
MT-CO2	NA	NA	NA	NA
MRPS6	0.567783	4.03563e-16	0.106952	0.121554
RIMS1	-0.367041	3.32094e-16	NA	NA
SLC7A11	0.280887	0.000111166	0.0362185	0.350977
HMGB1	-0.041835	0.108337	-0.610248	0.000190619
HSPA1B	0.967271	1.33003e-09	0.127558	0.340359
SMTN	0.61541	4.79942e-22	0.619045	7.96117e-06
MT2A	1.20316	2.19829e-16	0.353994	1.60454e-05
BAIAP3	-0.135371	0.0330484	-0.244432	0.0387078
FP671120.1	NA	NA	NA	NA
NEAT1	0.414927	9.27216e-06	NA	NA
ADAM33	0.785322	9.82313e-20	0.465086	0.0054917
SLC38A2	0.823833	5.76074e-20	0.280385	0.00404405
PNPLA6	0.163722	7.98514e-06	0.211913	0.00447106
GOLGB1	0.100047	0.000476972	0.077849	0.163499
IL17RB	0.882446	5.58452e-25	0.345643	0.000385555
HSPH1	0.153864	0.0502885	-0.470773	1.96342e-05
KIAA0930	0.373195	3.70016e-11	NA	NA
FAM107A	0.802447	3.73825e-19	0.385275	1.18956e-07
PTGES3	0.160345	0.00821311	-0.187321	0.0130035
JDP2	0.344935	1.02814e-15	0.283948	0.000159458
HSP90AA1	0.10536	0.248678	-0.142813	0.188163
EPHX1	0.56863	7.32104e-18	0.192963	0.0521149
AC245297.3	NA	NA	NA	NA
MT-ND4	NA	NA	NA	NA
NQO1	0.557252	9.4959e-10	-0.00866549	0.946479
SAMD4A	0.388472	1.86892e-12	NA	NA
MT-ND4L	NA	NA	NA	NA
SLC7A2	0.180425	3.19251e-05	NA	NA
LCNL1	0.256076	0.000415479	NA	NA
PDE4DIP	0.392959	1.18182e-14	NA	NA
CSRP1	0.593045	6.27405e-19	0.485284	1.99405e-12
TPD52L1	0.836398	7.71218e-27	0.154208	0.115233
AHNAK	0.332162	9.63272e-13	NA	NA
VCAN	0.544513	1.7953e-09	0.384729	6.99288e-05
RFX2	0.22083	3.48838e-13	0.457748	1.83216e-06
FP236383.1	NA	NA	NA	NA
FBXO2	0.377535	1.22373e-14	0.274271	1.05062e-05
MALAT1	0.540774	0.0267398	NA	NA
VAV3	0.323739	9.90351e-07	0.159037	0.116179
PRRX1	0.312764	2.01255e-07	NA	NA
ITGB8	0.419034	1.81474e-16	NA	NA
RHPN1	0.00074915	0.977679	0.0966565	0.183922
PLEC	0.282006	7.83965e-13	0.484063	0.000752434
SYNM	0.39737	1.66978e-16	0.403134	6.32489e-10
AC104574.2	NA	NA	NA	NA
PTOV1	0.236977	5.17988e-14	0.1152	0.00191067
B4GALNT4	0.218511	5.76556e-06	0.194387	0.0045578
PLEKHA5	-0.185288	0.000522832	0.228658	0.0132805
TCAP	0.530981	7.64656e-19	0.787973	3.48592e-06
FAM19A5	NA	NA	0.259584	1.07166e-09
COL27A1	0.223791	4.31504e-18	NA	NA
EYA2	0.538993	5.67485e-16	0.450237	8.76323e-06
PLXNB1	0.652525	7.49809e-24	0.623007	2.25115e-10
NUPR1	1.16917	1.21005e-27	0.798362	5.82984e-07
TMEM161B-AS1	NA	NA	NA	NA
NEDD4L	-0.155357	9.9488e-07	-0.293791	5.89549e-05
DNAJB1	0.634574	1.18149e-08	0.233868	0.0437123
SELENOW	-0.230055	1.43929e-13	-0.141319	0.0543221
SLC30A1	-0.129526	0.0204451	-0.421889	0.000214
AC006148.1	NA	NA	NA	NA
CRB2	0.807333	8.72781e-22	1.13854	2.85016e-18
SLC39A12	0.82416	3.85518e-18	0.138839	0.304492
ST8SIA1	0.076539	0.0955272	-0.225913	0.106075
DHFR	NA	NA	0.0990575	0.549635
MBNL2	-0.048646	0.260669	-0.256095	0.0266425
CAPN2	0.404709	1.63268e-24	0.272704	1.78537e-06
NPAS2	-0.108227	2.31986e-05	NA	NA
RHOT1	0.173386	3.0325e-07	0.171381	0.244103
KCTD13	-0.0980491	0.125256	-0.398342	1.53082e-11
AC016831.7	NA	NA	NA	NA
DHRSX	-0.116045	1.30271e-05	NA	NA
ATP2B4	-0.0220956	0.539082	NA	NA
COL6A1	0.332556	3.56658e-13	0.207379	0.00335608
DLGAP1	-0.249884	1.80195e-09	NA	NA
CDKL1	-0.20362	2.43291e-05	0.0597775	0.65118
SACS	-0.21066	0.00346009	-0.591749	3.51899e-05
CLIP2	0.428126	3.00557e-14	0.262464	1.63647e-06
PLCG2	0.241375	4.79747e-07	0.199582	0.219169
NEBL	0.130354	2.01562e-05	0.00657131	0.934323
DNAJB2	0.283499	4.97827e-11	0.211898	0.000358333
PLCH1	-0.250494	7.97335e-05	NA	NA
PADI2	0.0965566	0.0687396	0.437815	0.000134005
FAM173A	-0.240443	6.89932e-11	-0.0441324	0.383342
2020-03-06	NA	NA	NA	NA
FLRT2	-0.0832759	0.102985	-0.156794	0.0641199
PALLD	0.846441	7.11005e-27	0.427562	1.53584e-05
KIAA0232	-0.136493	0.000836882	NA	NA
DDR2	0.255409	1.60615e-11	0.769998	7.15184e-12
DNAJB6	0.450281	1.25284e-12	-0.377326	3.03009e-06
PNISR	0.370622	3.88562e-11	-0.027358	0.736851
IFRD1	0.182681	0.00315253	-0.232313	0.0329951
CAP2	-0.901419	9.82694e-24	-0.849367	0.000394214
KAT2A	0.250995	5.86198e-12	-0.0479657	0.505083
HSPB1	1.36134	2.19636e-22	0.534227	5.53462e-05
ARNTL	0.200447	3.4522e-06	-0.087055	0.199046
CHORDC1	0.659681	6.90128e-13	-0.385499	0.0164928
CHDH	0.577843	2.07259e-19	0.465927	0.000532266
PTMS	0.0277987	0.612773	0.021866	0.803425
ARAP1	0.49002	1.80439e-25	0.556056	2.99661e-11
DNAJA1	0.258219	0.0018243	-0.0418597	0.691692
SMAD1	0.270272	3.12377e-16	0.290533	1.9724e-06
CASC17	NA	NA	NA	NA
MIB1	0.0666417	0.0522627	0.553358	0.000106989
TTTY14	NA	NA	NA	NA
HSPA4L	0.132879	0.0628333	-0.257875	0.00880857
RFTN2	0.666807	1.13123e-18	0.386212	3.45512e-06
CFAP47	-0.0344129	0.504836	NA	NA
NFIB	0.115574	0.000446483	0.344252	1.29961e-08
COL5A3	0.29681	0.000250585	0.0293246	0.810519
MICALL2	0.650623	2.40106e-25	0.378785	4.88312e-06
ITPKB	1.09832	9.99911e-38	0.951357	1.64794e-15
HAP1	0.501893	2.06838e-25	0.36514	0.000532393
PDZD4	-0.277429	2.22385e-08	-0.0961441	0.210593
RPS6KA2	0.174163	9.40345e-10	0.495089	1.89834e-10
DDX17	0.276224	1.48812e-07	1.03277	7.1926e-08
A2ML1	0.26165	1.51083e-11	NA	NA
FKBP4	0.156985	0.0197822	-0.103128	0.177002
LGI1	-0.0387529	0.503459	-0.181019	0.0134208
STIP1	0.341874	1.48361e-13	0.179966	0.0330934
YARS	-0.372306	4.38079e-09	-0.191462	0.00570461
ARHGAP26	0.0688494	0.251809	0.222494	0.0218959
PARD3	0.457127	5.46082e-24	NA	NA
TAF1C	0.350089	2.19134e-16	0.0928955	0.0707116
MT-CO3	NA	NA	NA	NA
RORA	0.294891	0.0040208	1.0915	1.50147e-09
ASTN2	-0.0157767	0.469467	0.212397	1.62528e-07
ATP8B2	0.00700274	0.875382	NA	NA
PLIN4	NA	NA	NA	NA
HIF3A	0.349147	1.65975e-22	0.622034	2.6901e-06
IRS2	-0.0680683	0.330956	NA	NA
NLGN4Y	-0.153525	8.94595e-05	-0.045615	0.823917
ARHGAP5	0.148238	0.00897402	NA	NA
AC003991.1	NA	NA	NA	NA
SASH1	0.687547	6.29479e-26	0.735441	6.00717e-14
MED12L	-0.351772	3.97225e-11	NA	NA
PFKP	0.0659095	0.306485	0.0132351	0.882374
UTY	-0.0784482	0.204491	0.383954	6.39981e-05
AP3B2	-0.418861	2.08556e-11	-0.485547	3.12067e-07
RIMKLB	0.186846	3.67836e-06	NA	NA
STMN1	-0.448419	1.18534e-15	-0.526423	0.000279294
FADS3	0.046982	0.143711	-0.107426	0.111757
AQP4	0.732357	5.45428e-20	0.254365	0.0453957
CEP85L	0.0432246	0.247107	NA	NA
GMDS	-0.140175	0.00233188	-0.110918	0.108032
GLI3	0.106327	0.15504	0.419186	2.34106e-05
CALR	0.0613912	0.11178	-0.0633392	0.315888
EPM2A	-0.162997	1.65517e-06	0.262059	0.000260904
VEZT	-0.318708	1.84078e-17	0.399671	0.000127898
LIFR	0.355708	6.29501e-12	NA	NA
NAT8L	-0.123369	0.0200116	0.102541	0.102839
PFKFB2	-0.0269037	0.462013	NA	NA
LANCL2	-0.458981	9.45486e-34	-0.575402	2.08699e-15
PAAF1	-0.226775	1.2128e-09	-0.0540673	0.344415
TMEM72-AS1	-0.0154999	0.766896	NA	NA
COLEC12	0.373799	4.12541e-06	0.282463	0.0111751
ERC2	-0.323651	1.26024e-08	NA	NA
PAQR6	-0.318406	0.000676469	0.329932	0.00439655
CDH11	0.0801723	0.0258083	NA	NA
INTS10	-0.0702896	0.0180773	-0.103223	0.00104066
AC073050.1	NA	NA	NA	NA
RYR3	0.19407	0.0071524	0.0301243	0.759569
ATP5IF1	-0.665533	6.17177e-33	-0.56708	1.18657e-11
ADHFE1	-0.168046	0.00619653	-0.149564	0.0698918
ITGA7	0.306015	6.01742e-14	0.190741	0.136558
PRTFDC1	-0.216539	0.00112042	NA	NA
IFT88	-0.00941905	0.847815	-0.0585723	0.514047
CHN1	-0.763525	2.384e-16	-0.754846	5.99473e-10
BEX3	-0.604918	8.16774e-27	-0.460779	3.71062e-10
TARBP1	-0.824771	2.86016e-28	-0.779963	7.98912e-16
CANX	-0.0549051	0.0928076	0.0673041	0.111033
TRIM9	-0.396001	1.18802e-26	-0.263726	6.68106e-09
MEIS1	-0.118577	0.0735134	0.0770769	0.376353
LCN12	0.0241059	0.347931	0.246359	0.150887
IZUMO4	-0.0117134	0.790414	0.0804777	0.563944
IQCA1	-0.0293998	0.6366	NA	NA
PPIA	-0.479301	2.76604e-15	0.244681	0.0174472
OPHN1	0.0910472	0.043144	0.182851	0.342997
SH3BP2	0.470347	4.6409e-18	NA	NA
AC116366.3	NA	NA	NA	NA
ZRANB3	-0.0262625	0.708024	NA	NA
INTU	-0.428753	1.49702e-07	-0.936124	4.28948e-10
NHSL1	0.129676	0.000501676	NA	NA
TSPOAP1	-0.168298	0.000267617	-0.391018	7.14456e-11
A2ML1-AS1	NA	NA	NA	NA
ABCC8	-0.243287	1.08233e-10	-0.335213	7.24959e-06
GPAM	0.0567616	0.414973	0.315216	0.0234712
FAM162A	-0.46113	1.15597e-10	NA	NA
UBA6-AS1	NA	NA	NA	NA
TMEM164	0.141325	0.00028197	-0.0672829	0.280599
LRRC4C	-0.370868	7.54495e-15	NA	NA
GPM6B	0.186788	0.00433425	-0.15523	0.0736782
HMGN2	-0.417515	7.95996e-12	-0.407834	4.11105e-07
TUBB4A	-0.554455	1.4755e-16	-0.33119	6.30969e-06
ITPR2	0.37524	1.67294e-10	0.147222	0.118483
FADS1	0.0145276	0.75898	-0.0346799	0.663948
KLKB1	0.34928	4.54519e-06	0.408169	1.33972e-05
RHOB	0.0735392	0.231446	NA	NA
LRRC49	-0.580238	1.73864e-18	-0.501005	4.69679e-09
AC108866.1	NA	NA	NA	NA
MVD	-0.0155044	0.62785	0.194753	0.0160624
NRBP2	-0.345994	1.65541e-11	-0.305667	2.51145e-06
GARNL3	-0.368739	1.10058e-22	-0.362314	1.82588e-10
BMPR1B	0.20426	1.32713e-06	NA	NA
RNF150	-0.582729	4.23698e-15	NA	NA
DMXL2	-0.754778	2.04717e-15	NA	NA
RAB11FIP2	-0.182608	1.20755e-05	-0.389287	2.15867e-06
QKI	0.309334	6.63971e-05	NA	NA
CDK14	-0.427581	9.76685e-16	-0.353401	1.49303e-06
RAB34	0.224882	6.75059e-05	0.177013	0.0479002
GBE1	-0.0296244	0.541718	-0.542277	0.000447949
LRRC37A3	-0.00351823	0.947761	0.0349493	0.684861
ANKDD1A	0.139998	0.0143536	0.326788	4.76006e-07
RBMS3-AS3	NA	NA	NA	NA
GPHN	-0.295658	2.08211e-17	-0.0941579	0.0663164
HMGCR	-0.225165	8.5293e-05	-0.460446	6.14509e-08
UFL1-AS1	NA	NA	NA	NA
DARS	-0.232845	3.15057e-06	0.0683505	0.131667
LDAH	-0.0303621	0.539046	-0.0834367	0.451501
MAST4	0.0788389	0.233013	-0.0260553	0.823834
LINC02256	NA	NA	NA	NA
TDRD3	-0.0783267	0.0339212	0.149623	0.00164994
FAM171B	-0.142722	0.00700239	NA	NA
MAGI2	-0.0482878	0.160874	-0.370984	2.0405e-08
USP3	0.425795	4.00277e-27	0.112861	0.112348
TMEM132C	0.119779	0.000699138	NA	NA
ITM2B	-0.0413823	0.231806	-0.300447	0.00432843
GNA14	-0.0636481	0.271722	-0.372006	0.000272945
PKM	-0.189899	0.0001711	0.0477668	0.639151
MMD2	-0.202418	0.00118831	0.062053	0.635952
ANKRD30BL	NA	NA	NA	NA
CACNA2D3	-0.436074	8.25262e-09	-0.620657	6.86336e-08
MPPED2	-0.447406	3.08156e-25	-0.476575	4.86022e-13
EFR3B	-0.105445	0.0145976	NA	NA
TNS3	0.30746	0.000258976	0.482075	2.88991e-07
LINC00854	NA	NA	NA	NA
GOLGA8B	NA	NA	NA	NA
MEF2C-AS1	NA	NA	NA	NA
FARP1	-0.165357	3.16348e-07	0.0596003	0.390526
WSB1	0.0513968	0.120265	0.0191348	0.907306
GMDS-DT	NA	NA	NA	NA
PDE4D	-0.115069	1.75114e-07	NA	NA
BMS1P14	NA	NA	NA	NA
SLC25A37	0.0694687	0.072825	0.283631	0.00107904
TPCN1	0.128933	0.000555341	NA	NA
EIF3E	0.161859	3.85435e-06	0.105103	0.134427
GPR37L1	0.154548	4.75202e-05	0.414864	4.66403e-07
FLG-AS1	0.0274255	0.747653	NA	NA
LGR4	0.425183	2.09356e-15	-0.0281606	0.804186
UGP2	-0.371269	2.64968e-15	-0.468044	1.60389e-07
ZDHHC21	-0.378906	1.86617e-06	NA	NA
CASC2	-0.0691068	0.127525	0.20222	0.0739104
BICC1	0.0119951	0.59913	NA	NA
CCDC102B	0.146842	0.000217166	NA	NA
LINC00499	NA	NA	NA	NA
C11orf65	-0.168358	9.45249e-06	0.0807464	0.52205
CMSS1	-0.579219	9.89439e-27	-0.66399	4.0157e-08
BRINP2	-0.28363	2.61486e-11	-0.216211	0.00468384
RALGDS	0.399324	1.31827e-09	0.208858	0.108411
DGKG	0.534536	2.32874e-19	0.582858	1.04647e-12
ADGRV1	0.385918	9.70095e-08	0.127802	0.158798
ABCC9	0.167835	0.000811009	NA	NA
S100B	-0.313579	0.000781173	0.0889894	0.559194
SDC4	0.37555	0.000161551	0.518759	2.99949e-05
GJB6	0.212931	0.0649443	NA	NA
UNC80	NA	NA	0.245708	0.102913
WBP2	-0.327565	3.09793e-14	-0.239229	9.77763e-05
CC2D2B	-0.0481872	0.187874	NA	NA
AKAP13	0.347604	2.30605e-15	0.305352	0.0418169
LRP2BP	-0.174828	0.000508448	NA	NA
SCFD2	-0.230572	3.7275e-12	-0.151396	0.00774195
TRMT9B	0.00449425	0.928646	NA	NA
AIG1	-0.374571	2.43411e-28	-0.245394	3.20122e-08
SPATA6	0.015086	0.736473	0.166953	0.237268
NRXN3	-0.749886	3.44743e-25	-0.153749	0.0824184
IDI1	-0.159785	5.69637e-07	-0.223335	0.000608664
AC036214.1	NA	NA	NA	NA
OSBPL6	-0.132473	0.000632968	-0.0542024	0.357134
CCS	-0.0583997	0.0155515	-0.0151608	0.812605
PHYHIPL	-0.185917	6.47784e-05	-0.466549	8.69275e-07
PMP22	0.159709	0.0375607	-0.0211277	0.862159
FAM227B	-0.222551	4.99348e-06	NA	NA
XKR6	-0.161678	0.00114203	0.0490425	0.478518
AP000462.1	NA	NA	NA	NA
EYA1	0.252239	0.000340094	0.0330806	0.813169
AL589740.1	NA	NA	NA	NA
AC007402.1	NA	NA	NA	NA
AC012593.1	NA	NA	NA	NA
ABI1	-0.0189025	0.51788	NA	NA
CD63	0.146948	3.02396e-05	0.209515	0.00250956
GLUL	0.318639	0.00681612	0.116026	0.0242558
PPIB	0.152178	0.000430293	0.20467	0.00025187
EMID1	0.0465132	0.461377	0.355575	2.49805e-05
SLC43A2	-0.159392	2.75461e-11	0.0157729	0.770653
AC013643.2	NA	NA	NA	NA
AC113414.1	NA	NA	NA	NA
NR3C2	-0.072329	0.0964523	-0.118298	0.0677225
VSNL1	-0.798347	2.23128e-23	-0.678051	4.63058e-07
PKN2-AS1	NA	NA	NA	NA
ENTPD2	-0.020232	0.218003	NA	NA
C2orf72	0.20238	2.46079e-10	NA	NA
HSD17B12	-0.201886	6.41594e-06	0.162849	0.0258759
ZNRF3	0.343217	2.35382e-07	NA	NA
NFIA	0.366598	1.04656e-11	0.382502	8.56012e-06
ADAMTS9-AS2	NA	NA	NA	NA
SFPQ	-0.361004	8.18291e-13	-0.348741	0.00270536
AC037459.2	NA	NA	NA	NA
NALCN	-0.449869	7.72453e-09	NA	NA
CRB1	0.0864315	0.027815	0.435554	2.01579e-07
CEBPD	1.23242	5.57885e-21	0.654045	2.92967e-09
GALNT16	0.176236	3.35124e-05	NA	NA
TUBB4B	-0.344364	7.56115e-10	-0.19666	0.000972812
MRVI1	0.527743	7.00691e-10	NA	NA
FERMT2	0.398402	2.09592e-13	0.129297	0.0837564
ATP2B2	-0.541446	1.03425e-18	0.0609833	0.589889
SLC6A1	-0.254819	2.22257e-11	0.887928	7.174e-06
GRIA2	-0.547366	2.85044e-10	-0.126908	0.248816
HMGN1	-0.0562854	0.149576	-0.198094	0.000994112
CDHR3	0.0660626	0.0425992	0.0164105	0.923109
LGALS3	0.340939	1.29175e-05	-0.08867	0.590489
BAALC	-0.283418	4.42292e-09	-0.13353	0.0134063
AL356599.1	NA	NA	NA	NA
SHISA6	-0.0501165	0.0948955	0.0105705	0.900034
UBC	-0.273615	1.02803e-05	-0.273773	0.000198042
SERPINE2	-0.20316	0.00065507	-0.561588	5.30416e-07
ATL2	-0.0664944	0.335159	0.295183	0.049079
TMSB4X	-0.251987	3.13323e-09	-0.619491	0.0128794
RNMT	-0.398621	1.62362e-20	-0.410578	3.11005e-08
AL359710.1	NA	NA	NA	NA
RNF219-AS1	NA	NA	NA	NA
HIP1R	0.196574	0.000464107	NA	NA
AL357153.2	NA	NA	NA	NA
ASPH	0.115243	1.69119e-05	-0.250598	0.011955
GPM6A	-0.423408	3.65866e-15	-0.616528	1.21283e-13
RANBP17	-0.097325	0.000498017	NA	NA
CYBC1	0.13355	0.00143819	NA	NA
PLP1	-0.224197	0.165293	0.0184497	0.895773
MSI2	0.245692	1.07446e-12	0.165996	0.236259
NMD3	-0.0608968	0.20289	NA	NA
BDNF-AS	NA	NA	NA	NA
CLYBL	-0.0416063	0.0793461	-0.33736	1.29434e-07
AC099792.1	NA	NA	NA	NA
ZFPM2	-0.347161	1.8719e-07	NA	NA
SCRG1	0.0575711	0.414079	-0.319354	0.000542608
HIF1A	0.265191	2.61386e-10	-0.258236	0.268887
FGFRL1	0.705314	1.96991e-19	0.713768	2.1537e-10
NTSR2	-0.0283998	0.766691	0.0478076	0.669525
SPRED1	-0.23743	7.01947e-08	-0.169339	0.0155948
SUCLG2-AS1	NA	NA	NA	NA
KCNIP1	-0.726769	3.34151e-20	-0.346418	8.68396e-07
ARL17B	NA	NA	NA	NA
PAPLN	0.310833	0.000137618	NA	NA
AL365273.2	NA	NA	NA	NA
ELOVL5	0.386116	4.78483e-12	-0.0874958	0.382561
FAM66C	-0.188555	0.000624602	NA	NA
FTCDNL1	-0.165611	0.219664	NA	NA
CACHD1	0.200803	7.0518e-06	-0.407384	7.54881e-05
TUBA1B	-0.77877	2.62677e-18	-0.375385	1.67903e-05
HFM1	-0.035908	0.221886	NA	NA
RNF43	0.00781797	0.860173	0.123015	0.237829
GTDC1	-0.214359	2.09741e-19	-0.474634	2.89328e-08
GFRA1	-0.081964	0.00777647	NA	NA
ATG10	-0.325997	1.40451e-12	0.144909	0.000994438
AMZ2	-0.139599	2.33806e-05	-0.167635	0.00115051
FAT3	-0.115298	0.0560498	NA	NA
AC006059.1	NA	NA	NA	NA
CHKA	0.144617	0.00017306	-0.0733946	0.206139
PCDH9-AS2	NA	NA	NA	NA
ID2	-0.090304	0.045679	-0.28103	0.0463753
DCHS2	-0.256705	1.52675e-06	-0.0769834	0.584162
HMGCS1	-0.654383	4.10914e-13	0.211334	0.181173
STON2	0.324349	3.94687e-07	NA	NA
TMEM232	-0.445297	1.75996e-18	NA	NA
NPAS3	0.133281	0.00106964	0.251459	0.00444754
LINC02340	NA	NA	NA	NA
CD38	-0.132251	0.00447958	NA	NA
ZC2HC1A	-0.182695	7.64493e-08	0.20321	0.0277176
TTYH1	-0.212756	0.000940109	-0.0494842	0.683728
DPY19L3	0.0382498	0.504836	NA	NA
LINC02062	NA	NA	NA	NA
PTPRG	-0.0143319	0.715363	-0.469389	5.23502e-06
EPHB1	0.00512629	0.891061	0.610898	1.73932e-05
RALGAPA2	NA	NA	NA	NA
ENOSF1	-0.143914	0.128156	NA	NA
SNAP25	-1.23555	8.05084e-26	-1.18014	5.49865e-08
AHCYL1	0.113498	0.0111863	0.107063	0.0898419
FAM155A	NA	NA	NA	NA
KIAA0825	-0.0732369	0.175361	NA	NA
CHI3L1	0.974809	9.01876e-11	0.160983	0.519957
AC087564.1	NA	NA	NA	NA
SETBP1	-0.0946495	0.0173749	0.240554	0.00220115
JUN	0.0319808	0.74931	-0.286822	0.000128622
AC053527.1	NA	NA	NA	NA
AC138627.1	NA	NA	NA	NA
MYO6	0.0624668	0.346583	-0.102844	0.285746
SCD	-0.230147	0.000770243	0.0731155	0.308195
ZMAT1	-0.140793	0.0146376	NA	NA
ATP8A1	-0.135181	0.00340458	NA	NA
TM7SF2	-0.583006	2.35803e-26	-0.271106	9.0064e-06
GPD2	0.0847648	0.0456219	0.21424	0.0683124
BCOR	-0.01948	0.634586	0.366189	0.000124691
CYP7B1	-0.0970378	1.18388e-05	NA	NA
ACSS1	0.201609	0.00204065	0.41766	1.27151e-06
DPP6	-0.555039	8.00194e-20	-0.311319	1.71803e-06
NRXN1	-0.506031	1.5143e-12	0.0242477	0.884418
RORB	-0.176594	0.00118144	-0.0786118	0.505954
RAPGEF3	0.478301	4.04666e-14	0.768373	3.48763e-10
RGS20	-0.0751856	0.394652	-0.359219	9.20409e-05
ITM2C	-0.169594	0.00655529	0.0492261	0.504514
GPCPD1	-0.787778	1.88476e-24	-0.338461	0.00323593
PREX2	0.046898	0.519829	NA	NA
FBXL7	0.579354	7.45649e-22	0.374836	7.86883e-06
ARMH1	0.10539	0.00177718	NA	NA
H3F3B	-0.0615223	0.424486	0.269095	0.000288119
SOX2	0.503807	1.4905e-13	NA	NA
GRM7	-0.107816	0.000684562	-0.4394	5.53578e-05
DIO2	-0.403707	3.42182e-05	-0.585134	1.46164e-05
TUBB2A	-0.90017	4.66178e-25	-0.971987	1.14787e-14
NAALADL2	0.0191936	0.411284	NA	NA
CABLES1	0.0719442	0.220612	0.148965	0.152597
PCNX2	0.0363788	0.548435	-0.28528	0.0125522
NKAIN4	0.0375403	0.596452	0.0549479	0.653723
NKAIN3	0.0231111	0.581169	NA	NA
AC021231.1	NA	NA	NA	NA
ZFP36	0.56716	2.36575e-10	0.299868	0.0563535
KCNQ3	-0.306824	5.10066e-08	-0.549526	2.22156e-09
BHLHE40	-0.0858323	0.0940103	-0.156233	0.0168705
AF279873.3	NA	NA	NA	NA
LINC02060	NA	NA	NA	NA
LRMDA	0.411553	2.7994e-06	0.318018	0.0231906
HEPN1	NA	NA	NA	NA
ZFP36L2	0.313384	1.49182e-12	-0.156116	0.395389
PHACTR1	-0.222777	0.000133199	NA	NA
PDK4	0.627104	7.71826e-08	0.327734	0.00727837
PITPNC1	-0.0237043	0.675494	-0.012613	0.910269
MOXD1	-0.0691567	0.238634	-0.579627	8.32625e-10
MGST1	0.504216	8.31828e-10	-0.0729184	0.650958
AC008957.2	NA	NA	NA	NA
FGFR3	0.00674412	0.946904	0.0587005	0.447318
NTNG2	-0.0676959	0.237423	0.0580837	0.54215
ENTPD1	0.367853	3.06987e-12	NA	NA
HTRA1	0.071391	0.266389	0.0947302	0.189199
ZNF280D	-0.11393	0.00577688	NA	NA
GPC5	-0.0498498	0.575418	-0.110192	0.184311
PDE7B	-0.180525	1.31448e-07	NA	NA
INSIG1	0.169357	0.0040219	0.435613	0.00845489
MMP28	-0.00878921	0.811682	0.0740578	0.588495
PAMR1	-0.0895814	0.0214454	0.0565086	0.593194
DPH6	-0.263728	4.03247e-05	-0.0601664	0.721188
SAT1	0.341778	8.47994e-10	-0.000770158	0.991946
CD47	-0.365832	4.48895e-11	-0.268256	0.000413241
TXNIP	0.733227	4.43818e-11	0.528321	0.000187605
ZNF518A	-0.125523	0.00539972	NA	NA
2020-09-04	NA	NA	NA	NA
LINC01748	NA	NA	NA	NA
FAM66D	NA	NA	NA	NA
AC104596.1	NA	NA	NA	NA
TNIK	-0.223725	2.94181e-07	NA	NA
LGI4	0.471872	9.24378e-16	0.389649	2.26621e-06
PLCB1	-0.321346	2.63312e-15	-0.286576	0.0254249
ARHGAP24	-0.0419328	0.260068	NA	NA
STXBP6	-0.21798	3.42623e-05	0.0503328	0.613798
IMMP2L	-0.281468	5.70514e-13	-0.19973	0.00114537
GRM3	-0.367904	1.21987e-13	0.0580485	0.329632
PPP2R2B	-0.456687	2.86016e-28	0.410014	0.00837093
GLUD1	-0.0446442	0.528461	-0.180593	0.00636031
NTM	-0.258242	2.17934e-10	0.235428	0.0485182
FOS	0.44983	0.000289385	0.140543	0.414439
ACTG1	-0.502001	1.46098e-13	-0.33349	0.000131388
SNHG25	NA	NA	NA	NA
FREM2	-0.0156464	0.566734	NA	NA
AGT	0.198293	0.0162501	0.131184	0.136625
LRRC3B	-0.0395233	0.269518	-0.764077	4.50669e-12
LINC01376	NA	NA	NA	NA
ACTB	-0.353067	6.86985e-07	-0.283728	2.214e-10
DNAH7	-0.0113553	0.831311	-0.264154	0.00379907
ITGB4	0.464804	1.04433e-12	0.850483	3.93008e-09
CALN1	-0.0717834	0.0898671	0.77616	1.80247e-08
GABRB1	-0.0910258	0.104088	0.0189591	0.785782
PTN	-0.244185	0.000337903	0.376609	0.00362236
PPP1R3C	0.05348	0.640417	0.229294	0.0193277
LINC00461	NA	NA	NA	NA
CADPS	-0.319286	9.4255e-08	-0.90533	8.51407e-10
EFEMP1	0.175375	0.0259628	0.0147821	0.926713
UPP2	0.174357	0.000410923	-0.168475	0.0470477
FADS2	-0.0120721	0.875743	0.242125	0.00231949
PLD5	0.00409401	0.936268	0.137526	0.268671
CST3	-0.077928	0.419335	-0.067716	0.462447
APC2	0.0230653	0.546978	0.110035	0.0203369
ENOX1	-0.144023	0.000267747	-0.109245	0.466025
DDIT4	1.01377	6.21175e-20	0.63014	4.77317e-08
MSMO1	-0.306511	0.000334405	NA	NA
GABRA2	-0.162022	0.0180898	-0.0915797	0.403581
SLC1A3	0.59062	7.03133e-11	0.204854	0.00401212
CSGALNACT1	-0.0284601	0.628759	-0.11374	0.0824878
BSG	0.077555	0.193951	0.196778	0.0446851
NTRK2	-0.10948	0.0593732	NA	NA
PPDPF	-0.101811	0.36213	-0.243397	5.89921e-06
MGAT4C	-0.163296	0.0035241	-0.108374	0.512146
TSPAN7	-0.696043	4.23977e-27	-0.762798	8.39777e-11
AC125613.1	NA	NA	NA	NA
SCG3	-0.934867	7.04192e-32	-0.791358	1.58544e-12
TFRC	0.0687005	0.0756599	-0.295308	0.000439691
RERG	-0.200985	0.00793254	-0.307039	0.0039042
SLCO1C1	-0.0395392	0.691067	NA	NA
SLC4A4	0.103862	0.259865	-0.238407	0.0306929
IER5L	-0.00391601	0.94267	0.150895	0.0522973
AGBL4	-0.111305	0.00457971	0.408323	9.5512e-05
C1orf61	-0.43656	2.84347e-10	-0.268846	2.97429e-05
JUNB	0.337001	0.0039665	NA	NA
AC098829.1	NA	NA	NA	NA
HES1	0.173956	0.0377576	0.0117397	0.934237
ATP1B2	0.123466	0.0474272	0.467403	5.34508e-06
NRP1	-0.030435	0.497924	0.0879435	0.445954
TUBB2B	-0.230495	0.0380624	-0.217186	0.00730856
SLC6A1-AS1	NA	NA	NA	NA
ETNPPL	0.043319	0.727416	-0.357467	0.000449686
WIF1	-0.772414	2.71865e-09	-0.830431	3.58062e-07
GAPDH	-0.529858	1.59964e-16	-0.218048	0.000356754
FTH1	-0.121926	0.0921267	-0.117225	0.346324
HES5	-0.539022	3.98924e-06	NA	NA
HILPDA	0.840814	2.27439e-10	0.146074	0.403065
MIR4300HG	NA	NA	NA	NA
XIST	0.0579966	0.941986	NA	NA
SLC14A1	0.857583	9.08969e-09	0.7208	5.22386e-06
DPP10	-0.610595	1.67972e-21	-0.735248	1.02991e-08
ALDH1A1	-0.639208	3.9282e-10	-0.11711	0.331786
VEGFA	0.138258	0.10637	NA	NA
AC091826.2	NA	NA	NA	NA
AC002429.2	NA	NA	NA	NA
F3	0.276511	0.0190316	-0.533544	0.00634581
SPARCL1	-0.352802	9.93357e-07	-0.573393	9.73535e-12
CIRBP	-1.12845	3.13369e-28	-0.538454	7.04623e-08
APOE	0.124191	0.0671186	0.061974	0.474543
SLC1A2	-0.263479	0.0140103	0.613962	1.22576e-05
AL591686.2	NA	NA	NA	NA
ANGPTL4	1.03966	1.91415e-13	0.354371	0.0259792
SERPINH1	0.82296	1.05712e-14	0.535706	0.00012227
SLC7A5	0.291257	4.21172e-07	0.355147	0.000136817
SLC9A3R2	0.0684423	0.102335	0.4342	0.000263586
HERC2	0.0514992	0.119286	-0.235973	4.87101e-10
BACE2	0.525706	1.04838e-19	0.365288	9.18834e-05
ARMC9	-0.348451	1.87189e-10	-0.499341	0.000725243
FLT1	0.511689	2.96067e-11	0.113675	0.440272
SLC7A1	0.0945499	0.00157552	0.267257	0.0831161
SLC1A7	0.756988	8.1197e-07	0.413939	0.0605465
GRASP	-0.517609	8.34398e-22	-0.288627	0.00176556
VAMP5	0.290914	3.23835e-18	0.347937	0.000340936
SLCO4A1	1.6082	1.83567e-29	0.993458	4.8773e-09
RPS28	0.0766381	0.000183179	0.203916	0.000111625
SLC52A3	1.05383	4.29861e-25	0.907661	1.11514e-08
EPHA4	-0.313335	1.9385e-06	0.145486	0.308065
IGFBP3	0.0942904	0.102908	0.137778	0.226554
CCDC85A	-0.34141	1.06887e-13	NA	NA
APOLD1	1.03948	3.09268e-15	0.343001	0.0352858
EVA1B	0.801861	6.84368e-27	0.566971	2.36042e-08
NES	0.268452	4.0511e-06	0.748584	9.43829e-07
TPST2	0.158756	8.34771e-08	0.166898	0.0520564
ST8SIA6	0.0181344	0.306061	NA	NA
CRIP2	-0.0326595	0.491686	-0.0192689	0.79145
FLI1	0.528079	1.22833e-16	0.139852	0.339981
HEG1	0.260718	5.32241e-08	NA	NA
CARHSP1	0.442649	5.11253e-16	0.281932	0.00010283
CD34	0.662498	1.27357e-09	0.491126	6.59723e-05
HSP90AB1	-0.242357	1.05388e-05	-0.351892	1.82501e-09
INTS6	0.122478	7.13437e-07	0.0835316	0.375629
CLDN5	0.585125	3.13018e-14	0.522353	8.92326e-06
CXorf36	NA	NA	NA	NA
CAVIN1	0.376478	2.1864e-12	NA	NA
KLF2	0.519136	2.78006e-07	0.655893	1.20663e-07
PTPRB	0.231385	4.55008e-06	0.188664	0.230975
MFSD2A	0.185805	0.000672345	NA	NA
KLF4	0.213404	0.000307467	0.376977	0.0161708
WWTR1	0.520952	6.83599e-16	NA	NA
ANO2	0.495253	3.42588e-18	NA	NA
PCAT19	NA	NA	NA	NA
RPS19	0.177847	3.10566e-06	0.0579199	0.343054
TGM2	0.293942	3.48758e-13	0.576209	1.59222e-05
FAM167B	0.853366	7.56329e-23	0.642524	3.27069e-07
A2M	0.0680182	0.047048	0.00148547	0.994513
CLIC1	0.801154	2.46369e-22	0.517471	2.06113e-05
RPS15A	0.0971924	0.00334125	-0.0985742	0.270873
JCAD	-0.0395325	0.346144	NA	NA
ATOH8	0.982478	6.44042e-28	0.75621	5.84302e-10
ZFP36L1	0.851991	1.28857e-32	0.366837	9.74247e-06
RHOC	0.457199	1.11942e-15	0.368682	1.97088e-05
DOCK6	0.425152	9.84516e-22	0.461962	6.77382e-06
ITM2A	0.00703603	0.933214	0.0958413	0.233524
RBMS2	0.127129	1.3943e-08	0.228644	0.046745
INSR	0.181853	0.0299435	-0.00611349	0.965796
HYAL2	0.569045	1.08437e-12	0.430864	1.83402e-05
HIGD1B	0.586491	4.75872e-14	0.745011	1.47975e-10
MT1X	1.09267	3.53857e-21	0.374079	0.00497516
IGF1R	0.030105	0.170872	0.362392	0.0013167
PECAM1	0.660332	1.03253e-18	0.405081	2.76213e-05
VWF	0.439381	4.50368e-09	0.222975	0.049658
ABCB1	0.168808	0.000752313	0.090263	0.46512
CDC42EP4	0.441636	3.02518e-16	0.470736	1.59465e-09
AL136164.2	NA	NA	NA	NA
MIDN	-0.0129791	0.860741	NA	NA
EGFL7	0.0269623	0.463706	0.0859412	0.24226
CYYR1	0.310934	2.40401e-10	0.223322	0.162209
CCDC85B	-0.191334	8.61938e-06	-0.0454735	0.508902
BST2	0.481245	1.1043e-13	0.427382	2.70509e-05
HSPD1	0.131803	0.0144085	0.0121829	0.867029
SLC38A5	-0.071775	0.480988	0.619071	1.86307e-05
GATA2	0.25593	9.02231e-07	NA	NA
YES1	0.466191	1.39545e-14	0.29937	0.000830435
SLC39A10	-0.68343	1.0431e-24	NA	NA
TRIOBP	0.130034	4.05112e-08	0.307411	0.00318618
KIF1C	0.617428	2.08288e-13	0.762349	7.03717e-09
SLC3A2	0.287444	8.46174e-16	0.239889	0.000688883
MSX1	0.851712	7.19401e-20	0.699291	6.11408e-09
PALM	0.152746	0.00592056	-0.0175149	0.764756
RPL41	-0.106969	0.00130978	-0.242583	2.93969e-07
IL3RA	0.879274	1.12694e-27	0.452078	0.00353159
IMPDH1	0.246322	6.90027e-09	0.00113392	0.988612
SLC39A8	0.257399	5.0261e-08	-0.0934598	0.428479
CCDC69	0.340887	3.04329e-19	0.641901	6.88495e-10
BCL6B	0.343861	4.7291e-11	0.734712	1.63946e-07
RAC1	-0.156632	2.56177e-07	-0.179625	0.00227945
LIMCH1	-0.0155704	0.787513	NA	NA
MGAT1	0.428335	6.96477e-18	0.331819	0.000107377
CDC42EP2	0.0531289	0.177921	0.27111	0.0254397
RASGRP3	-0.00332262	0.976659	0.401809	0.0207933
MCL1	0.591591	8.54004e-22	0.501353	4.32463e-05
RASIP1	0.140773	0.000656964	0.172574	0.0101733
FOXF1	0.62528	7.68799e-14	0.163012	0.299431
BGN	0.592134	1.28812e-14	0.808299	0.000375063
PRX	-0.074607	0.37015	0.64249	8.02803e-08
ACER2	0.0991354	0.00083368	NA	NA
PEA15	-0.0745744	0.0146352	-0.170625	2.74903e-05
ESAM	0.55646	1.36601e-16	0.409373	9.70306e-06
RGCC	0.775226	6.08252e-21	0.236759	0.00221006
NDRG1	0.563289	8.71134e-14	0.309523	0.000472188
ZNF366	0.278415	3.12419e-06	0.0209021	0.892533
BMPR2	-0.169694	0.000125142	0.379029	0.00112499
RELL1	NA	NA	NA	NA
FOSL2	0.109901	0.00183027	0.172382	0.0781677
CCT5	0.0525093	0.201836	-0.262367	0.000380817
SLC16A1	0.472704	1.01618e-06	0.0238833	0.878628
SEMA3F	0.548415	3.13515e-24	0.736563	1.2206e-08
HLA-E	0.210037	1.71107e-06	0.880531	1.71387e-07
DAB2IP	0.141649	0.000373128	0.238903	0.00180983
SHANK3	-0.0112109	0.704871	NA	NA
ACVR1	0.192762	4.2972e-08	0.0463975	0.550777
SSTR2	-0.0574329	0.331102	0.262907	0.162726
CDH2	-0.108232	0.0879983	0.342014	5.79678e-06
FAM110D	0.517229	1.76073e-15	0.482558	3.78379e-05
ST6GALNAC3	0.309367	1.40308e-19	NA	NA
PAQR5	0.000410164	0.989753	NA	NA
DDX3X	0.03897	0.0268161	0.0285552	0.642813
TMEM87B	0.214301	4.58117e-06	NA	NA
EFCAB14	0.264529	4.6989e-10	0.21773	7.16883e-06
SYNE2	0.310131	7.25444e-13	NA	NA
RPS5	0.0631767	0.0336493	0.109539	0.0173432
ANXA3	0.714382	3.54646e-19	-0.0852887	0.655226
TSHZ1	0.0344656	0.496186	0.231298	0.000279834
ITPR3	0.560587	2.45947e-16	0.406812	0.000123757
NDUFA4L2	0.4252	6.28019e-07	0.546007	1.25571e-05
PLA1A	0.970057	8.59911e-22	NA	NA
MAP3K11	0.318605	1.42106e-09	0.584962	1.05881e-10
GJA4	0.917412	9.99413e-20	0.903155	3.41716e-07
CD320	0.180101	4.25709e-12	0.224411	0.000771605
PTMA	0.193449	0.000668845	0.356554	1.5648e-06
BCL2L1	0.308443	5.39712e-14	0.253246	9.9404e-10
NR4A1	-0.255568	0.00382217	NA	NA
TM4SF18	0.554136	4.11521e-16	0.497929	0.000993002
MMRN2	0.319204	4.46083e-14	0.372836	9.81578e-05
HDAC7	0.414262	6.20691e-19	NA	NA
ADIPOR2	0.620894	1.54024e-19	0.374708	1.18787e-06
RPS27	0.0756521	0.0775803	-0.0614685	0.27485
SDCBP	0.159944	0.00049849	-0.241832	0.0212429
PKN3	0.210128	5.24145e-17	NA	NA
TIE1	0.222809	2.75572e-08	0.369569	0.0115276
VAT1	0.523675	6.65676e-22	0.497201	2.00694e-09
CGNL1	0.396649	1.52561e-11	0.457628	1.18175e-07
ARHGAP31	0.591117	2.69484e-22	NA	NA
ADGRL4	0.545536	6.37385e-19	NA	NA
MSN	0.543664	3.34869e-17	0.36255	5.34561e-06
TANC1	0.0843359	0.0151926	NA	NA
PODXL	0.372003	7.66029e-10	0.0798822	0.434752
LIMS2	0.147772	0.0143892	0.247807	0.0185293
CRIM1	0.0406248	0.113989	-0.137708	0.467726
CCDC149	0.112271	1.63552e-05	1.06494	1.28977e-08
NECTIN2	0.21831	5.38865e-09	0.300478	0.000101042
PLOD2	0.461175	3.52236e-11	0.458318	0.00107069
PTP4A3	0.384812	1.98403e-11	0.252829	0.00315273
TNFRSF1A	0.800361	2.25044e-25	0.538551	4.63537e-08
ATP10A	-0.147824	0.000137297	NA	NA
ID3	0.545668	1.10055e-21	0.653329	5.56912e-07
TMEM123	0.379505	3.16064e-10	0.0718937	0.474164
C12orf57	-0.116256	0.000505129	0.0369906	0.528616
MAFF	1.3768	2.40106e-25	0.881784	1.05122e-10
SERTAD1	0.603726	1.65084e-23	0.541085	3.51692e-07
THSD7A	-0.202064	0.0157006	NA	NA
RGS3	0.354229	2.95752e-16	0.500692	6.65963e-11
ANGPT2	1.158	8.23575e-20	0.853786	1.51669e-06
ALPL	0.137464	0.00506928	0.0735122	0.54745
FOXC1	0.896932	8.49106e-17	1.23495	1.90278e-10
DOCK9	0.126407	2.81378e-05	-0.106421	0.40571
LDLR	0.481911	4.48147e-12	0.402108	5.27581e-06
GALNT18	0.302871	1.40592e-06	-0.29521	1.29767e-05
CASKIN2	0.30421	9.31215e-07	0.254922	0.0050481
EMP3	0.80115	6.77399e-30	0.77945	4.54475e-11
MKNK2	0.708671	5.36596e-15	0.513636	1.72329e-06
ACVRL1	0.256158	7.26339e-07	0.289973	0.0110983
SGPP2	-0.0946979	0.0212686	NA	NA
PTPN14	-0.0294336	0.412865	NA	NA
MIR222HG	NA	NA	NA	NA
ITGA5	0.869468	7.97809e-20	0.525464	1.86414e-05
RBM17	0.350347	4.68089e-17	0.129198	0.368071
NOTCH1	0.36445	1.35585e-09	0.365124	1.59325e-05
TCF15	0.411981	4.91649e-17	0.445425	0.00176762
CSRNP1	0.459893	5.67449e-16	0.538264	1.59103e-10
RPS19BP1	0.0586213	0.0453763	0.3581	6.12236e-06
CHSY1	0.453125	3.71102e-16	0.190439	0.0156263
GALNT15	0.592568	2.95586e-10	NA	NA
RIN2	0.365138	1.72586e-12	0.367722	5.96789e-05
CAP1	0.026332	0.251191	-0.15039	0.000280279
FGD5	0.121218	0.000221512	NA	NA
ENG	0.416219	5.69868e-11	0.391714	0.00597871
CYSTM1	0.358691	3.59551e-16	0.0583852	0.344625
TOX	-0.629538	1.27967e-18	NA	NA
STAT3	0.51643	1.8883e-21	0.486518	1.19596e-09
RNF145	0.0451481	0.221548	-0.394179	0.000384208
EPAS1	0.128165	0.0203224	NA	NA
EPHB4	0.440305	3.29575e-21	0.350414	0.00503994
RPL21	-0.0060578	0.865206	-0.110962	0.452583
ZDHHC18	0.326357	4.52024e-18	0.210753	0.0169554
SLC1A1	-0.162249	0.000968738	-0.519924	1.43067e-07
TNFRSF10D	1.02639	4.38808e-28	NA	NA
NEDD4	0.611627	6.4742e-27	0.113352	0.454278
ICAM2	0.56237	5.70397e-17	0.577879	3.21513e-07
MECOM	0.571472	6.41421e-17	0.556669	1.27699e-07
PKN1	0.220617	5.48821e-07	0.300647	2.67442e-05
DUSP1	0.634602	1.21128e-09	0.374656	0.000850241
CCSER1	-0.0880829	0.0585989	NA	NA
EMCN	0.373183	1.00238e-08	NA	NA
IER2	0.0838512	0.136476	0.106317	0.17164
ETS2	-0.162642	0.000172549	-1.08716	8.37675e-10
SOS1	0.249628	1.83402e-19	0.18452	0.220909
HMCN1	0.175222	0.0221205	NA	NA
TES	0.499032	3.89202e-16	0.587219	0.000342798
LY6E	-0.040193	0.566282	-0.10082	0.160966
SORBS1	0.236886	7.09356e-06	0.441418	2.75443e-07
DLL4	0.656611	2.32608e-16	NA	NA
RAPGEF2	-0.00626205	0.878104	-0.293223	0.000940749
PAK4	0.154396	5.11769e-05	0.278172	7.95218e-05
TGOLN2	-0.00391003	0.889455	0.549253	0.000301517
S100A16	0.110498	0.035417	0.208364	0.032288
SLC2A1	0.323748	6.1191e-11	0.358001	0.00120225
HSPA4	0.0719739	0.227871	-0.2021	0.353441
S1PR1	0.441625	1.54625e-10	0.161991	0.0538275
PALMD	0.110584	0.0729653	NA	NA
ELOVL7	0.638106	4.92627e-18	NA	NA
ID1	0.384225	1.04988e-06	0.411081	0.0047572
KCTD8	-0.41072	1.74601e-11	-0.311488	0.0240616
TM4SF1	0.414945	2.23635e-14	NA	NA
RAMP2	0.0108273	0.921797	NA	NA
FLT4	0.0199663	0.113295	-0.196972	0.000488752
TNXB	0.423119	6.63131e-21	0.656737	1.29686e-13
NOTCH4	0.229407	3.19777e-10	-0.0565334	0.625221
NOS3	0.123958	0.000133283	NA	NA
STARD4	0.0808892	0.0236426	NA	NA
CNKSR3	0.455197	1.30893e-11	0.423336	5.01085e-06
ERG	0.171184	2.57014e-07	NA	NA
NPIPB5	NA	NA	NA	NA
SLCO2B1	0.280538	7.3804e-07	0.290628	0.000897011
EFNA1	0.558059	1.86856e-12	0.328347	0.000647395
PIK3R3	0.0206668	0.469019	NA	NA
COBLL1	-0.0390104	0.382156	0.168753	0.0413322
ORAI1	0.522217	2.69294e-21	0.236078	0.123232
IFI27	0.137848	0.0629295	0.175641	0.0768457
FTL	0.302497	1.00737e-07	0.173158	0.00234397
BEX4	-0.560473	1.66294e-28	NA	NA
SNCA	-0.62638	3.51398e-15	-0.472537	1.45677e-05
GAS7	-0.203857	1.37239e-07	0.0532347	0.67537
ATP6V0E2	-0.507316	7.73463e-18	NA	NA
CALY	-0.290726	1.93793e-10	-0.663327	8.72996e-10
CERCAM	0.0689607	0.549456	0.251995	0.0792766
SORL1	-0.222041	0.000156284	0.0332441	0.586415
CEND1	-0.217531	5.00281e-05	-0.218567	0.000100201
PCSK1N	-0.15336	0.000261249	-0.417216	9.21706e-08
SCD5	-0.112625	0.0206687	NA	NA
ATP1B1	-0.696794	2.60652e-16	-0.604284	1.90415e-06
EEF1A2	-0.265259	2.49896e-06	-0.392727	2.07772e-06
ANO3	-0.28928	3.05546e-13	-1.01427	9.69659e-11
NSF	-0.625423	7.05527e-20	-0.7624	1.07973e-09
CAMK2A	-0.271843	0.00913472	-0.61841	3.6172e-08
DOCK8	0.551694	1.90164e-11	-0.117197	0.534621
PTEN	0.0169013	0.708633	-0.102169	0.246068
MTRNR2L1	NA	NA	NA	NA
NRGN	-0.481278	1.62866e-09	-0.54587	4.20225e-05
DOCK5	0.100411	0.0639722	0.483329	0.000390237
GRK3	-0.262574	3.15099e-06	0.548503	6.87686e-06
SPP1	1.17897	1.32261e-18	0.595777	0.000200855
ELK1	0.672278	4.04991e-27	0.437812	9.0368e-10
PHYHIP	-0.263497	7.70133e-06	-0.31514	0.00296946
CAMKV	-0.317827	2.1392e-08	-0.390897	2.89538e-05
MAPK8IP2	-0.0709936	0.177292	-0.119628	0.0147169
TIMM23B	NA	NA	NA	NA
SYNPO	0.00701374	0.7984	NA	NA
AL590434.1	NA	NA	NA	NA
AC025159.1	NA	NA	NA	NA
USP9Y	-0.295393	0.00307147	0.0960977	0.665339
LY6H	-0.213354	0.00119653	-0.382395	0.000105832
KIF3C	-0.190891	0.00156154	-0.201844	0.023502
MAP1A	0.00186728	0.975913	-0.250822	0.000100378
PPFIA3	0.0258841	0.581885	0.0576007	0.394221
PSD	-0.0395777	0.45985	-0.0153374	0.900988
FBXO44	0.121076	0.0286787	0.206852	0.136993
ATP6V0D1	-0.290526	4.16557e-13	-0.182581	0.0463699
INTS1	-0.0992831	0.00111402	NA	NA
ADGRB2	-0.305059	2.3664e-09	NA	NA
H1FX	0.13719	2.90108e-05	0.194452	5.62992e-06
ADD2	-0.655265	8.58768e-21	0.162892	0.325729
CALCB	-0.141539	4.69359e-10	NA	NA
SDK1	-0.146981	2.80476e-05	NA	NA
REEP2	-0.191774	6.80553e-05	-0.168252	0.221206
AL078639.1	NA	NA	NA	NA
ZBTB7A	0.185022	0.0181154	1.16056	2.82102e-09
SCAMP5	-0.334121	5.80804e-09	-0.144957	0.100688
MAPK8IP3	0.00196815	0.915913	NA	NA
CHD5	-0.166445	0.00124975	-0.113898	0.121275
RANGAP1	-0.207668	7.64731e-05	-0.0225306	0.64187
MT-ND5	NA	NA	NA	NA
DNM1	-0.349031	6.94029e-08	-0.33626	1.12184e-05
DPF1	0.0662868	0.16353	0.40215	1.19376e-06
MAPK8IP1	-0.0395475	0.264552	0.148013	0.00950179
C9orf16	0.00805504	0.896327	0.0378999	0.618296
NCDN	0.085397	0.230202	-0.213556	0.00948802
TFDP2	0.111403	0.00203506	-0.0470258	0.734148
PYGB	-0.000646201	0.989101	0.0739717	0.200346
AGAP3	0.130762	0.000226435	-0.0782186	0.199627
GIT1	0.239173	5.22075e-05	-0.0225584	0.844832
CLTB	0.0181192	0.747701	0.0614818	0.413931
MRPL41	0.0382187	0.379981	-0.0334886	0.477051
BAIAP2	0.0860555	0.00498739	-0.0814511	0.25916
MBOAT7	0.108292	0.0244046	-0.0266583	0.654563
NSMF	-0.0184299	0.836382	NA	NA
RAB6B	-0.242836	4.73962e-06	0.150045	0.0503629
SNPH	0.033155	0.524826	-0.0734846	0.435174
HPCAL4	-0.416833	1.07801e-14	-0.365177	0.000407673
TEF	0.00559416	0.919515	0.147631	0.00737782
AC124312.1	NA	NA	NA	NA
IP6K1	0.000997871	0.982114	0.0254009	0.780283
DGKZ	-0.2571	0.000350799	-0.0800827	0.422212
EPN1	0.0225021	0.45557	0.0101567	0.906624
TTC9B	-0.212452	2.77215e-05	NA	NA
RASD2	0.0195711	0.747818	0.0640451	0.47394
DPP7	0.184252	1.17655e-07	-0.0359177	0.526243
APBB1	-0.134041	7.05961e-05	-0.0246036	0.738635
SSBP3	-0.0743611	0.118848	-0.362474	0.00134041
NRXN2	-0.0296588	0.59646	0.0813486	0.669672
GPS2	0.18883	5.51407e-09	NA	NA
UBQLN4	-0.107236	0.00988465	NA	NA
ATP6V0A1	-0.164936	4.41008e-05	-0.252434	5.49581e-06
NISCH	0.0698367	0.0542876	0.00744205	0.880304
UBE2Z	-0.0440022	0.288151	-0.136789	0.00119065
POLR2A	0.0501787	0.3051	-0.042055	0.329632
AMPD2	0.110473	0.00293414	-0.000805737	0.988026
SGCZ	0.00105587	0.976902	NA	NA
GRIK5	0.0371226	0.294038	0.263455	0.00192128
MAPK3	0.0339118	0.359309	-0.0202523	0.702588
PPP1R9B	-0.0382436	0.369041	NA	NA
CRTC1	0.0947753	0.0181802	0.108771	0.0710231
YPEL3	0.175236	1.47937e-05	0.0149687	0.751512
RIMS3	-0.440849	1.25077e-19	-0.205938	0.0036258
RIMS4	0.0237464	0.457863	0.271414	0.00115299
PER1	0.486393	1.41006e-18	0.39583	3.40761e-09
GRIN1	-0.104512	0.114913	-0.124971	0.0445235
MBD3	0.269484	1.03293e-05	0.408567	6.33033e-08
CYP46A1	-0.0691881	0.0315093	-0.194328	0.00501727
ENTPD6	-0.110813	0.00335209	-0.247675	0.000421627
ARFGAP1	0.0802565	0.0217703	0.0828991	0.300281
NUAK1	-0.369871	6.1137e-16	-0.391924	4.74156e-05
LINGO1	-0.458893	9.16398e-12	-0.351116	8.10468e-06
FAM131B	-0.289924	4.4158e-13	-0.248718	0.000218875
DUSP8	0.240072	0.0010684	0.5461	1.82672e-09
LENG8	0.0354927	0.1218	-0.238936	0.0415754
TSC22D3	0.23546	0.00561639	0.330923	3.50072e-07
SRCIN1	-0.208939	1.40175e-05	NA	NA
RABL6	-0.147385	0.000337263	0.322914	2.21829e-07
PRKAR1B	-0.032096	0.331913	-0.579201	2.64388e-05
LRRC4B	0.0165143	0.816866	NA	NA
LMO4	-0.561585	9.4648e-17	-0.207783	0.0748504
LMO3	-0.748291	2.68036e-07	-0.253037	8.32502e-05
AHDC1	0.333183	0.000615284	NA	NA
HARS	-0.259081	1.48685e-16	-0.150575	0.000455321
HRH3	0.22299	4.97177e-05	0.249644	0.00135327
DLG4	0.0710257	0.471384	-0.428503	6.00726e-05
DACH1	0.00655009	0.909707	-5.4304e-05	0.999765
FBXW5	0.0475921	0.27515	0.175207	0.0207001
JPH3	-0.24865	1.41271e-07	-0.0842705	0.203471
PRKCB	-0.286889	4.40685e-08	-0.213656	0.0089652
TMEM63B	0.021231	0.510479	NA	NA
CACNG8	0.0408443	0.183923	NA	NA
SUPT5H	0.07165	0.17141	0.118306	0.0265821
TNPO2	0.0158324	0.768163	NA	NA
BRD2	0.138458	3.45777e-08	0.180811	0.00959251
HAPLN4	-0.166485	0.000382954	0.167971	0.281854
CLCN7	0.356089	2.85512e-19	0.230638	3.69229e-06
CENPP	-0.42104	1.06714e-11	NA	NA
CELF1	0.0666497	0.00826255	0.13795	0.172403
GUK1	-0.12132	0.000130362	-0.00162844	0.985234
RHBDD2	-0.42787	2.38864e-09	-0.227329	0.000332796
PNMA6F	NA	NA	NA	NA
CTIF	0.197838	1.8296e-05	0.187323	0.0011359
TPI1	-0.417207	3.60414e-19	-0.502183	0.000274417
ABHD8	0.0668822	0.304611	-0.0448036	0.51254
SYT4	-0.400536	2.42406e-11	-0.353851	9.69143e-05
BRSK2	-0.0396733	0.403982	0.844672	9.21809e-10
RNF208	NA	NA	-0.0364215	0.620568
PFKL	-0.0436422	0.224551	0.00311692	0.961191
PRNP	-0.543006	9.01381e-12	-0.306729	1.1428e-08
SEMA6B	-0.0669443	0.134715	-0.0846562	0.286246
NBL1	0.000797178	0.989596	-0.0388892	0.519181
PCDH10	-0.333751	1.97252e-09	0.0513112	0.729028
ZER1	0.0129504	0.721749	0.041927	0.343007
PIP5K1C	0.0958574	0.0665835	0.0633157	0.33976
PPP6R1	0.135475	0.00125448	0.117066	0.0665207
LPCAT4	-0.0899276	0.0565814	-0.376407	8.58318e-05
MAPK11	0.0133637	0.548629	0.0793012	0.411683
RNF187	-0.142106	7.55727e-05	NA	NA
CAMKK1	-0.105012	0.00170587	-0.137881	0.190184
MAF1	0.339599	4.82541e-22	0.4195	4.97929e-09
THY1	-0.450862	2.66847e-10	-0.712104	3.46658e-06
DEAF1	-0.0481462	0.267419	-0.0322645	0.620158
RETREG2	-0.169754	0.00034307	-0.109124	0.103668
PLPPR2	0.0607485	0.0330906	-0.0876297	0.217547
ZNF358	0.323068	3.06996e-08	0.272162	8.55101e-07
GRK2	-0.0182345	0.789804	NA	NA
KCNQ2	-0.213213	2.49027e-10	-0.148082	0.0330388
TPPP	-0.355018	2.19131e-08	-0.0686768	0.568396
PSMD11	-0.12206	0.0020751	0.15515	0.0119744
CHMP1A	0.0793314	0.00499675	0.176663	0.00041483
TOGARAM2	0.355596	9.66626e-06	0.302259	0.0491868
ARL6IP4	0.0389207	0.373097	0.0100604	0.896277
PRKCZ	-0.351427	1.51917e-13	-0.251316	0.00292209
CASKIN1	-0.000881333	0.989067	NA	NA
ADAMTS2	0.242381	8.5551e-13	0.10955	0.483298
TRABD	0.509795	5.71715e-31	0.400073	3.27912e-06
PRR36	-0.144538	0.00150452	NA	NA
RUNDC3A	-0.284956	4.48642e-08	-0.265301	2.23366e-05
CHGA	-0.111226	0.194726	-0.282664	0.0409904
GNAZ	-0.117054	0.00680765	-0.112408	0.206416
PTPA	0.0420214	0.349458	-0.06372	0.19659
KCTD17	-0.0466679	0.305715	0.047182	0.529603
LRP3	0.0045215	0.936111	0.0729261	0.236578
SPRN	-0.245956	3.47559e-20	NA	NA
SCAF1	-0.132323	0.00227848	-0.412622	0.00202548
DDN	-0.793157	7.95198e-16	NA	NA
DMTN	-0.225102	0.000282271	-0.375699	1.3571e-07
RTN2	-0.131309	0.0153365	-0.0815904	0.303416
B4GAT1	-0.377113	4.99682e-12	-0.265929	0.000194539
DBN1	0.112265	0.0328821	0.187578	0.0015716
GNA11	0.0448428	0.399598	0.193869	0.00033595
B3GAT1	-0.135343	3.70115e-05	0.090667	0.142156
MAST3	-0.417921	1.32901e-20	NA	NA
UBE2M	-0.197565	4.82176e-07	-0.117146	0.0112025
CBX6	-0.220516	2.30872e-05	-0.0854719	0.208802
EPHB6	0.00538483	0.932015	0.00785722	0.932189
MAP2K3	0.253148	2.22721e-13	NA	NA
UBA52	0.0973646	0.0565119	-0.0345793	0.780188
STXBP5-AS1	NA	NA	NA	NA
KCNAB1	-0.436493	5.00705e-14	-0.615794	1.92332e-10
APLP1	-0.0538498	0.504791	-0.116944	0.0639336
IL1RAP	-0.0611863	0.220187	-0.354199	0.000767761
AL450423.1	NA	NA	NA	NA
BEX1	-0.859851	3.28289e-25	-0.785232	1.72451e-11
NCALD	-0.965461	1.16679e-31	-0.929932	2.22388e-11
LDHA	-0.352843	1.43195e-06	-0.345777	4.74387e-05
STAT4	-0.834003	1.76574e-20	-0.776401	5.26978e-10
RAB11A	-0.251985	2.69903e-07	-0.254513	1.55196e-07
NPIPA1	-0.0276429	0.639734	-0.164245	0.00380614
ICAM5	-0.252251	6.94888e-07	-0.579897	4.8773e-09
TTC14	-0.0885597	0.0336755	0.318385	0.00402883
DKK3	-0.2732	0.000293577	-0.266873	0.00169031
LINC01725	NA	NA	NA	NA
FHIT	-0.121299	0.00055524	-0.374612	6.68971e-05
DGKB	-0.173296	1.91501e-07	-1.00518	1.09329e-08
CA10	-0.954511	3.02198e-28	-0.5111	1.83831e-08
GRM8	-0.351877	7.43177e-15	-0.682044	4.96473e-13
PLCL1	0.15297	0.0342404	-0.0509233	0.695257
ALCAM	0.0358774	0.658779	NA	NA
BCL2	0.244622	2.41361e-16	0.276416	0.000309683
DTNA	0.482688	9.04596e-14	0.426725	0.000208948
FSTL4	-0.504424	5.95249e-16	NA	NA
DIAPH2	0.107509	0.0015612	-0.504849	1.04048e-08
RTN4	-0.53219	1.36654e-20	0.0732507	0.617593
LINC00632	-0.0234218	0.737021	NA	NA
EPHA3	-0.156696	7.22558e-08	NA	NA
CDH9	-0.589111	5.94178e-17	-0.617783	3.74604e-11
HES4	-0.14298	0.00365407	-0.447361	1.48839e-08
AC098850.3	NA	NA	NA	NA
NLK	-0.642666	2.02455e-17	-0.177419	0.102753
PNMA2	-0.501019	9.18583e-13	-0.781361	1.05551e-09
TASP1	-0.813875	3.76028e-30	NA	NA
GLIS3	0.112388	0.000184721	NA	NA
NIPAL2	-0.0934849	0.0392302	-0.225487	0.125164
SNCG	-0.393312	9.8741e-05	-0.558749	1.10084e-10
KANSL1	0.205626	2.07577e-12	0.313433	1.28146e-07
DAB1	-0.246114	1.33853e-07	0.260685	0.0545788
SGCD	0.10522	0.00283392	0.229092	0.124072
ARAP2	0.226272	7.36778e-06	1.04072	1.23251e-06
SYTL2	-0.290574	2.39113e-10	-0.0240502	0.818725
LINC02217	NA	NA	NA	NA
BRINP3	-0.107669	0.00760686	-0.45142	5.89148e-06
LRRTM3	-0.251809	2.0898e-08	NA	NA
AF117829.1	NA	NA	NA	NA
BEX2	-0.691382	2.65442e-25	NA	NA
SLC26A3	0.00402701	0.936471	NA	NA
LRFN5	-0.308792	1.43289e-08	-0.8459	2.33515e-08
MSC-AS1	NA	NA	NA	NA
MAPK4	0.406206	1.54104e-12	0.29698	0.000636223
AGRN	NA	NA	NA	NA
AL591501.1	NA	NA	NA	NA
PTPRD	-0.238015	2.99742e-08	0.171696	0.203315
AC109779.1	NA	NA	NA	NA
SRP14	-0.0513851	0.170272	-0.209592	1.38922e-05
CRYAB	0.852651	4.29554e-12	0.389275	6.55076e-05
NDUFS5	-0.18884	2.52341e-09	-0.266536	4.75717e-06
LRRC37A2	0.477459	3.30248e-08	NA	NA
KIRREL3	0.0185808	0.543459	NA	NA
UNC13C	-0.467508	2.5117e-20	NA	NA
AC067956.1	NA	NA	NA	NA
ARPP19	-0.997605	9.11761e-22	-0.0884818	0.132667
STXBP1	-0.672952	1.18681e-20	-0.868203	6.68287e-11
SKAP2	-0.181219	3.50628e-05	-0.372544	0.00156174
COX6C	-0.372624	5.60006e-17	-0.398002	2.30227e-09
DPY19L2	-0.503798	9.29738e-14	-0.827495	5.90594e-08
SERPINI1	-0.818285	3.13899e-19	-1.03024	7.13047e-10
SCHLAP1	NA	NA	NA	NA
TRPM3	0.0154362	0.776764	0.0927743	0.528433
HS6ST3	-0.391686	4.25057e-18	NA	NA
DLEU2	-0.0794669	0.111079	NA	NA
SLC25A29	0.181999	5.21496e-05	0.183356	0.00635066
PILRB	0.10112	0.140496	0.104212	0.134226
RGS4	-1.02541	5.67866e-26	-1.41417	8.14883e-13
PCDH11X	-0.184285	0.000140536	NA	NA
YWHAE	-0.24493	2.31132e-05	-0.0453769	0.330959
EIF4A2	-0.668891	3.05949e-13	-0.494035	2.79674e-06
LINC01250	NA	NA	NA	NA
SERINC1	-0.365468	4.64286e-13	-0.448997	4.45402e-08
INA	-0.47207	1.28092e-12	-0.719744	3.87383e-07
DCC	-0.206747	0.000295127	NA	NA
ZBBX	-0.687595	3.0439e-19	-0.848808	3.12028e-07
TENM2	-0.285652	7.10138e-15	NA	NA
SEMA6D	-0.168755	6.77856e-05	0.0961371	0.360674
AC019211.1	NA	NA	NA	NA
DPH6-DT	NA	NA	NA	NA
NELL1	-0.886049	6.49241e-14	-1.57656	4.44846e-10
GDI1	-0.188311	0.00283705	-0.235041	0.000831499
GPC6	0.0860859	0.177397	NA	NA
CNTNAP5	-0.205999	6.36199e-08	0.0456551	0.840823
RPH3A	-0.858198	1.50424e-26	-0.914876	1.08243e-11
GNAS	-0.122183	0.00342256	-0.278296	0.000889975
LINC01202	NA	NA	NA	NA
GULP1	-0.417279	6.14322e-14	0.0379605	0.793409
OLFM3	-1.09615	1.37268e-26	NA	NA
NTNG1	-0.025084	0.366507	0.151067	0.384515
HDAC9	-0.359352	5.25101e-19	NA	NA
KCNB2	-0.615235	4.09353e-16	-0.78725	2.28334e-07
LINC02306	NA	NA	NA	NA
AC105402.3	NA	NA	NA	NA
LINC02296	NA	NA	NA	NA
LY86-AS1	-0.802409	7.83671e-26	NA	NA
OTOGL	-0.163465	0.0282032	-0.655724	1.16826e-05
SLC44A5	-0.123314	0.0241068	NA	NA
SLC22A10	-0.11599	5.64574e-06	NA	NA
AC011287.1	NA	NA	NA	NA
RASGEF1B	0.00908415	0.775142	0.21669	0.164079
AC093607.1	NA	NA	NA	NA
PDE10A	0.073613	0.0123113	NA	NA
RGS12	-0.194575	2.74842e-05	0.0740699	0.200242
LINC01322	NA	NA	NA	NA
PCDH11Y	-0.283876	4.95699e-07	NA	NA
NDUFA1	-0.226729	1.5077e-09	-0.307245	1.68099e-06
XYLT1	-0.130339	0.00940142	NA	NA
BTBD8	-0.0786779	0.0496113	NA	NA
PJA2	-0.629929	5.00389e-17	-0.255436	0.000255345
OXR1	-0.376308	4.07976e-12	-0.216298	0.302497
TBC1D19	-0.0520392	0.101265	-0.228996	0.00728033
RPS24	0.0407604	0.214814	-0.151566	0.0327999
ATP5F1E	-0.0761462	0.0182985	-0.143013	0.00338156
GAD2	-0.951901	3.99664e-21	-0.799505	1.66848e-05
COX7C	-0.215062	8.51369e-10	-0.189842	0.00439677
PACRG	0.0100211	0.819864	-0.0295962	0.82413
RPS25	0.0566054	0.0560862	0.0468849	0.414156
KIT	-0.488836	3.90582e-11	-0.515094	0.00044147
COX6B1	-0.245959	7.58077e-11	-0.321124	3.19159e-06
PEBP1	-0.357179	1.69546e-21	-0.302832	1.67733e-06
GAP43	-0.886966	3.11445e-22	-0.893479	2.86011e-10
NAP1L2	-0.593264	3.94044e-17	-0.793184	8.44068e-08
U91319.1	NA	NA	NA	NA
FRAS1	0.0293636	0.624354	NA	NA
TMSB10	-0.251941	6.04974e-07	-0.445149	1.11667e-08
WLS	0.462457	1.22269e-14	0.0939305	0.204225
ROBO2	-0.828586	5.81021e-23	NA	NA
MTRNR2L8	NA	NA	NA	NA
TAC1	-1.36996	1.80194e-26	-0.795269	7.36433e-05
GPR158	-1.01909	5.70196e-18	NA	NA
PREPL	-0.488672	8.02793e-13	NA	NA
SHISA9	NA	NA	NA	NA
TSPYL1	-0.574495	4.94117e-22	NA	NA
EYS	0.0752632	0.330616	NA	NA
CALM1	-0.104675	0.000382386	-0.387031	2.95528e-08
PARD3B	-0.0335706	0.168703	1.34246	3.74003e-11
COX5B	-0.26424	4.37388e-17	-0.116099	0.0113401
NAP1L3	-0.611885	8.28498e-15	-0.868099	2.67668e-08
PGRMC1	-0.345636	2.0186e-14	-0.623684	2.73552e-08
NDUFA4	-0.600829	2.86154e-21	-0.330917	8.87091e-07
CDH12	-0.267408	5.22573e-13	-0.624797	1.98804e-06
RELN	-0.119584	0.22577	-0.0201106	0.886177
APOD	0.746034	1.34045e-07	0.210859	0.00467358
AC068992.1	NA	NA	NA	NA
AC008691.1	NA	NA	NA	NA
DIRC3	NA	NA	NA	NA
MSR1	0.759277	5.71065e-17	NA	NA
DPYD	0.387472	2.2228e-16	-0.315864	0.0378277
TPRG1	0.0114104	0.673866	NA	NA
ZNF804A	-0.440614	1.47269e-11	-0.234677	0.0604877
PPARG	0.142363	0.000181641	-0.0841454	0.383846
NEK10	-0.322659	5.40673e-16	NA	NA
DDX5	0.0969312	0.0265821	-0.0635424	0.526073
IQGAP2	0.245295	2.65591e-06	NA	NA
FOXP1	0.0191201	0.628314	0.0298719	0.549269
HLA-DQB1	0.261859	0.00509114	0.256146	0.0711747
XACT	NA	NA	NA	NA
CPM	0.767013	1.71077e-20	0.252746	0.0784403
P2RX7	0.714302	1.31949e-16	0.749507	1.44254e-11
AC074327.1	NA	NA	NA	NA
MYO1E	0.404187	4.23681e-09	NA	NA
FAM149A	-0.57202	1.95714e-19	NA	NA
CPED1	-0.0346631	0.412909	0.228351	0.10316
AC007262.2	NA	NA	NA	NA
AF127577.4	NA	NA	NA	NA
VASH1	0.107629	0.0219922	0.307437	3.5697e-05
CEBPA	0.0781849	0.000772858	0.378375	2.66501e-08
OSBPL3	-0.310431	5.79897e-08	-0.525326	0.000755232
SESN3	-0.0232609	0.748004	-0.532017	1.63902e-05
ZNF618	0.322289	1.17554e-11	NA	NA
MITF	0.297488	3.69882e-10	0.277977	0.000871701
DSCAM	-0.0434877	0.374861	0.201232	0.0114326
STPG2	-0.011441	0.837023	NA	NA
IQCJ-SCHIP1	NA	NA	NA	NA
SOCS6	0.130809	0.0297545	NA	NA
CADM1	0.281353	4.21033e-11	0.194886	0.00999976
ATP2C1	0.205664	5.79426e-07	-0.294909	2.94926e-07
OSBPL1A	-0.233024	4.73429e-11	-0.216188	3.96741e-06
ATG16L2	0.138343	1.78436e-05	NA	NA
PCED1B	-0.080576	0.0542276	-0.750948	3.55741e-06
DENND1B	-0.119686	0.000225339	0.287444	0.000672561
BNC2	0.242298	4.81191e-07	NA	NA
METTL21A	-0.154017	0.00133027	0.532843	3.29762e-10
UTRN	0.0631733	0.0465523	NA	NA
IL15	0.293474	1.07318e-12	0.260769	0.0322354
LRRK2	-0.0806564	0.0251461	NA	NA
HPGDS	0.235275	3.49278e-08	0.150237	0.120776
CARD11	0.0334981	0.278104	0.422278	0.000210522
KIAA1551	NA	NA	0.0748649	0.385533
ARHGAP15	0.256035	3.27525e-08	0.259434	0.0684661
FMN1	0.0504862	0.0508035	NA	NA
L3MBTL4	-0.0378981	0.0582344	NA	NA
ABHD3	0.2163	2.57864e-05	-0.210343	0.112534
KIF26B	-0.0161267	0.606119	NA	NA
ERCC6	-0.0821132	0.00720844	NA	NA
CARMIL1	0.0228405	0.362683	-0.160694	0.0493224
CIITA	0.0831488	0.00124498	0.415723	0.0103269
FAM135A	-0.0558889	0.603852	NA	NA
PILRA	0.260883	8.09283e-11	0.0504262	0.726532
SLA	0.728749	3.39884e-23	0.185566	0.0955603
LAT2	0.891272	3.01658e-21	0.547586	5.57919e-05
SYT6	0.00195573	0.970547	NA	NA
BAZ2B	0.305072	1.08188e-10	0.291674	0.000103833
SKIL	0.229052	4.98671e-06	NA	NA
ITGAX	0.150187	0.00129682	0.22128	0.0361799
PARP14	0.429182	1.04656e-11	NA	NA
DOCK10	0.128982	0.109855	NA	NA
MICAL1	-0.0222918	0.537407	-0.105162	0.0707182
ARHGAP45	0.635485	1.3626e-21	0.644649	2.76613e-08
MAML2	0.253902	1.05194e-10	NA	NA
ESR1	0.0774397	0.0167642	NA	NA
FGD4	0.0971251	0.0208089	NA	NA
MYO9B	0.40891	1.58667e-12	0.470589	1.65685e-07
MYH9	0.422308	9.52917e-15	0.296387	4.52313e-07
AKT3	-0.278794	4.64744e-11	0.0274677	0.88655
LINC00278	NA	NA	NA	NA
LILRB1	0.072151	0.000808469	0.282621	0.0604085
NIPBL	0.119757	3.78009e-07	0.188949	0.103051
ZBTB20	0.258858	7.18102e-08	0.554188	1.41411e-10
TCF4	0.0507667	0.133531	0.283693	3.56326e-05
PICALM	-0.0329347	0.802087	-0.077268	0.544358
CYFIP1	0.250267	6.24007e-11	-0.105665	0.181648
FOXN3	0.237489	1.72561e-11	0.447387	8.29365e-11
ULK2	0.093816	8.68598e-05	-0.287418	0.00333731
ARHGAP12	0.0218664	0.677097	-0.0702522	0.308065
GRB2	-0.122507	3.05831e-07	-0.0602821	0.184887
VSIG4	1.04662	1.408e-23	0.45604	0.00902011
BACH1	0.363546	1.55575e-14	0.0914181	0.513151
JUND	0.193963	0.000366266	-0.0233798	0.587216
MTUS1	0.390873	1.14084e-07	NA	NA
WNT5A	-0.00882041	0.8501	NA	NA
SYN1	0.0671773	0.0110618	NA	NA
TBL1XR1	-0.148922	0.0144019	0.616281	1.53992e-06
ACYP2	-0.16381	7.67986e-05	NA	NA
MZT2B	0.10738	0.000941558	0.75651	7.3543e-10
APBB1IP	0.42283	2.00181e-06	0.247622	0.0655102
KBTBD12	-0.024422	0.430076	NA	NA
EPS15	-0.22784	1.35187e-07	-0.263742	0.00270329
SRGAP2C	NA	NA	NA	NA
SPCS2	-0.10186	0.0222042	-0.132092	0.0102883
TLN2	-0.402973	3.82819e-22	-0.278602	9.24921e-07
AUTS2	0.0028696	0.940257	0.0312308	0.641663
PFKFB3	0.487596	8.0858e-17	NA	NA
NCKAP5	0.304068	1.05047e-05	NA	NA
SLC9A9	0.507213	1.67341e-18	0.0289232	0.833183
RPL27A	0.126064	0.000300317	0.082783	0.338543
MTSS1	0.126602	0.000352608	-0.0990161	0.193095
SEC14L1	0.333467	1.84508e-14	0.0112401	0.895073
CDH23	0.328564	7.11444e-16	0.319666	0.0034507
NAV3	-0.520474	3.06106e-11	-0.915412	5.96944e-08
CX3CR1	-0.18386	0.209901	NA	NA
RNF149	0.000605126	0.990358	-0.176932	0.000294385
RSRP1	0.370832	3.83175e-11	NA	NA
SYT1	-1.74921	1.76971e-12	-1.01632	3.65897e-07
MS4A4A	0.79764	1.57304e-15	NA	NA
SEMA4D	0.109223	0.0489453	0.137986	0.0966573
SIK3	-0.104244	0.00417711	-0.0314681	0.540072
C1QB	0.817518	2.04076e-17	0.385209	0.0082266
RBPJ	0.214552	1.125e-08	0.265784	1.17267e-06
APOO	-0.260608	4.43329e-15	-0.63344	4.82184e-11
PIP4K2A	0.287048	2.90108e-05	0.429286	3.08107e-05
RPL34	-0.0793959	0.00385854	-0.205008	0.00748512
LINC01684	NA	NA	NA	NA
MRC1	0.908726	1.12822e-10	NA	NA
FOLR2	0.332019	1.2953e-05	-0.126049	0.276766
HCST	0.0570291	0.0496079	0.182509	0.1517
PRKCA	-0.00234865	0.931148	0.231439	0.137394
RPL30	0.19722	1.84117e-07	0.139796	0.0707895
MIR181A1HG	NA	NA	NA	NA
RPL23	0.0320301	0.374131	0.0278285	0.73257
APLP2	-0.0826159	0.0282161	-0.187362	7.93348e-05
YWHAG	-0.796116	9.826e-20	-0.904146	1.42221e-08
SND1	-0.0762722	0.00159126	-0.112704	0.00499045
SNCB	-0.0492083	0.641187	-0.45854	1.40057e-05
ATP8B4	-0.0409219	0.130447	NA	NA
DPYSL2	-0.0510691	0.324247	-0.146602	0.000812575
SMCO4	0.31123	2.18217e-14	0.0993863	0.168909
FARS2	-0.137849	1.06964e-05	-0.0669694	0.194607
SRGAP2	0.0746303	0.0763784	NA	NA
RUNX1	0.35366	4.33237e-14	0.770788	1.6445e-05
CCNY	-0.116989	6.91332e-07	0.11825	0.0968031
EEF1B2	-0.210996	9.9453e-10	-0.255491	0.0361739
PTPRJ	-0.113762	0.000358645	NA	NA
RPS9	-0.00811051	0.87411	0.29044	5.94527e-05
HK2	0.135813	0.000172741	NA	NA
PTPN2	0.171253	5.40363e-10	-0.354094	0.000767942
TBC1D14	0.222662	2.91305e-16	0.134184	0.000159516
TUBA1A	-0.551777	9.00988e-18	-0.252083	1.7939e-05
PIK3AP1	0.62363	1.34217e-14	NA	NA
ST6GAL1	0.198057	2.16696e-05	-0.0189502	0.824909
COX4I1	-0.385404	8.94643e-23	-0.198439	1.0105e-06
LST1	0.344507	2.39449e-07	NA	NA
MKNK1	0.174658	2.82452e-07	-0.241453	2.10674e-06
ENO2	-0.51459	3.1774e-14	-0.459783	1.23747e-06
JAK3	-0.0762631	0.0474657	NA	NA
ASCC3	0.120506	7.19528e-06	-0.0658866	0.347768
FCGR2A	0.883641	1.01385e-15	0.181283	0.235641
PTPN18	0.0827837	0.0311393	NA	NA
FAIM2	-0.317935	3.8453e-05	-0.188952	0.00281274
MAN1C1	0.0406429	0.401053	-0.155156	0.154846
SIPA1L2	-0.248982	1.22717e-07	-0.216828	0.00800048
RPS4X	-0.0242599	0.571072	-0.0556802	0.118969
CA8	0.347559	1.14471e-20	-0.302107	0.00719714
MDM2	0.102117	8.40893e-07	-0.0861416	0.486829
RPS12	0.0991272	0.00490164	0.0497209	0.57271
RPS13	0.0931193	0.00462191	0.0110582	0.849764
MT3	0.271097	3.09319e-06	-0.00301036	0.964684
RPL10	0.0697112	0.0549663	NA	NA
AC120193.1	NA	NA	NA	NA
C1QC	0.898136	3.54865e-17	0.397648	0.00990252
CALM3	-0.448643	1.16116e-12	-0.785003	2.21233e-08
BCL6	0.902246	2.96314e-29	0.522873	2.15542e-08
AL162414.1	NA	NA	NA	NA
SRGAP2B	NA	NA	NA	NA
EDF1	-0.0639554	7.68313e-06	-0.119275	0.00157866
C9orf84	NA	NA	NA	NA
RPL38	-0.00444817	0.920753	-0.12549	0.005447
DEPTOR	0.0162854	0.742956	0.0913803	0.10984
HLA-DRB5	0.370091	0.0841762	0.372907	0.295329
EEF1A1	0.041122	0.566043	0.0212859	0.768456
RPL28	-0.115917	0.00726103	0.245909	0.00234112
RPS14	-0.147686	9.03582e-07	-0.146151	0.000180966
CDKN1A	0.945654	8.10597e-17	0.561322	0.000120275
FCGR1A	0.495014	1.05956e-08	NA	NA
FAM129A	NA	NA	0.144591	0.212413
CD14	0.70446	4.29324e-11	0.230781	0.16997
FAM118A	0.303511	1.59009e-06	0.273516	0.138038
NBEAL1	0.00806744	0.775014	-0.476641	3.82224e-06
ADAMTSL2	0.0457938	0.274385	-0.00840493	0.894699
HIST2H2BF	NA	NA	NA	NA
RPL35	-0.0647505	0.0648908	-0.0988023	0.0169297
FAM157C	NA	NA	NA	NA
C1QA	1.09507	4.22e-20	0.357882	0.00776783
RPS3	0.162633	1.94253e-06	0.264029	0.00130684
PFDN5	0.0344371	0.224551	0.0403671	0.227052
RPL37A	-0.0374817	0.466502	0.0180934	0.798928
SRGN	0.96205	5.34346e-18	NA	NA
TPT1	0.0725478	0.0767877	0.143575	0.103535
RPS23	0.122099	0.000278618	0.00428311	0.93957
RPLP1	0.192751	4.62034e-08	0.179294	0.0145306
TOMM7	-0.0339049	0.244035	-0.0265562	0.701566
RPS11	0.0234317	0.6366	-0.294611	0.000533328
UQCRB	-0.124794	0.000718613	0.056076	0.389578
RPL6	-0.153615	0.00745367	-0.00934226	0.829757
RPL8	0.0929773	0.00107586	0.0681891	0.382035
NAV2	0.243104	0.000200993	0.280721	1.26361e-06
RPL24	-0.0501099	0.232634	-0.152658	2.02919e-06
AP003481.1	NA	NA	NA	NA
HSPA5	0.0118268	0.831437	0.078394	0.187196
RPL14	-0.00838972	0.813634	-0.195116	0.0471583
FAM13A	-0.0350674	0.213778	-0.248401	0.0015716
ITGA9	0.0477986	0.2708	-0.282998	0.0025128
IGSF21	-0.18717	1.88203e-05	-0.188034	0.0101857
RPL3	-0.141491	1.21654e-06	0.0508005	0.325475
FAU	-0.0905263	0.00164499	0.0259484	0.355536
RPL37	0.0247679	0.576562	-0.091588	0.327049
NACA	-0.0763202	0.0228276	-0.101154	0.047304
RPL23A	0.0586186	0.157521	0.0170932	0.798676
SMIM35	NA	NA	NA	NA
HAMP	0.58458	1.97774e-05	0.138776	0.516874
LYVE1	0.612912	2.05299e-15	-0.156274	0.392345
HSP90B1	-0.0179764	0.79944	-0.33853	1.7856e-05
RPS8	0.0536031	0.112233	0.192173	0.00419932
HIF1A-AS2	NA	NA	NA	NA
LINC01410	NA	NA	NA	NA
RPS6	0.222616	3.63475e-08	-0.0028296	0.966247
OOEP	-0.10196	3.16774e-05	NA	NA
RPS27A	0.100018	0.000542353	0.033428	0.698531
RPS15	0.050235	0.0823252	-0.577297	1.26764e-09
RPL11	0.0552658	0.0736142	0.0776872	0.329179
FCGR3A	0.616245	1.14898e-05	-0.0157227	0.93162
SLC2A3	0.0726542	0.211383	0.554129	5.72131e-11
RPS18	-0.0624139	0.180182	0.00884824	0.885416
F13A1	1.11509	5.76907e-11	0.215759	0.176284
TMEM163	-0.509298	1.59418e-18	-0.62293	2.1872e-08
RPLP2	0.183565	3.88207e-07	0.125666	0.00702927
GPR183	0.608301	2.09855e-05	-0.162562	0.383342
AIF1	0.37421	0.000210055	0.165839	0.191981
PLEKHA7	0.481895	1.17697e-17	0.289264	0.0340545
RPL32	0.0348153	0.374621	-0.0654484	0.1348
RPL19	0.0822154	0.00257083	0.0386357	0.324485
PDE1A	-0.483949	2.724e-08	-0.721196	2.57861e-08
LINC01099	NA	NA	NA	NA
SLC5A11	0.511255	1.69903e-08	0.78267	7.76648e-05
FKBP5	1.43719	8.66935e-30	0.703534	3.84988e-09
NFKBIZ	0.559321	1.25609e-15	0.203972	0.0553419
ADAM12	0.313467	8.17521e-14	0.0438134	0.70746
NCOA7	-0.163253	0.00177984	-0.394573	2.95349e-05
TMPRSS5	1.16174	5.89169e-17	0.69261	8.50124e-06
GRID2	-0.102128	0.00499401	NA	NA
RYR2	0.112514	0.119134	0.160887	0.21825
AC109927.1	NA	NA	NA	NA
CLIP4	0.0206857	0.52916	-0.236102	0.00493998
KNOP1	0.201832	2.96062e-06	NA	NA
ZNF652	0.569425	7.87457e-10	NA	NA
FAM95C	NA	NA	NA	NA
CPQ	0.578685	1.38439e-28	0.350398	8.17789e-08
ERBIN	0.735821	5.2979e-23	0.594117	4.40391e-09
BBS9	-0.0332759	0.365909	-0.0705045	0.346346
CALD1	0.489577	6.239e-13	1.36424	3.32032e-10
GOLGA4	0.0728411	0.000631673	-0.0292753	0.648097
KCNMB4	-0.128399	0.0163698	-0.151553	0.0342734
JAKMIP3	0.296834	2.1548e-06	-0.0912921	0.149678
CCP110	0.439916	2.177e-12	0.191427	0.0325493
LTBP1	0.243804	5.64663e-11	0.320316	0.000167465
COPA	-0.0341335	0.286094	-0.136504	0.00387155
LSS	0.543699	1.61435e-20	0.402174	3.98107e-09
GALNT6	0.188231	0.0367987	1.0403	1.87582e-08
S100A6	0.439213	1.67665e-15	0.298393	1.71588e-06
CPEB3	0.164797	0.000529855	-0.00717836	0.934323
LINC00862	NA	NA	NA	NA
ADAMTSL3	0.211724	1.33567e-06	NA	NA
FANCC	0.708065	8.66935e-30	0.774412	8.99086e-11
KIF19	0.188472	3.4264e-10	0.990435	1.20716e-11
LRRTM4	-0.230556	1.33932e-08	-0.0532829	0.647869
SUN2	0.72154	1.55092e-20	NA	NA
SLC4A8	-0.261936	2.35571e-07	0.319532	1.48314e-05
AC106869.1	NA	NA	NA	NA
ZNF365	-0.5359	7.95393e-15	NA	NA
CLMN	0.595029	6.6353e-16	0.483927	4.12669e-07
NAIP	0.0961496	0.014651	NA	NA
ARRDC2	0.726344	4.09269e-17	0.632276	3.66178e-08
NUTM2A-AS1	NA	NA	NA	NA
SGIP1	-0.544626	1.16177e-24	-0.700867	2.04353e-15
ANKRD12	0.0780618	0.0543367	0.239966	0.0447678
RASSF4	0.391679	3.15102e-12	0.615376	0.000111625
SLC22A15	0.0225252	0.68993	-0.0916874	0.326682
MID1IP1	1.13622	4.76814e-17	0.593408	6.91944e-09
USP32	-0.0894629	0.000196334	0.0172624	0.69265
ZNF621	NA	NA	0.426112	1.04737e-06
ADARB2	0.481377	3.13851e-05	0.651304	1.31261e-07
PICK1	0.225946	1.13565e-10	0.197325	0.000380765
2020-09-08	NA	NA	NA	NA
ATG4B	0.190198	3.04062e-11	0.14329	0.0122678
AMER2	0.15837	0.0349694	0.68206	1.44073e-07
PKP4	0.0688212	0.429025	0.152337	0.190805
PRKN	-0.25815	2.90302e-08	NA	NA
NDUFS2	-0.279224	3.28431e-07	0.0361683	0.546597
AL034405.1	NA	NA	NA	NA
HDAC2-AS2	NA	NA	NA	NA
CRYL1	-0.0320005	0.521032	0.0895126	0.232137
AF165147.1	NA	NA	NA	NA
SRRM2	0.234173	3.80327e-09	0.170863	0.000849572
NDE1	0.55078	2.03039e-10	0.970232	5.33762e-15
ZSWIM6	0.270296	1.77162e-07	NA	NA
AC092691.1	NA	NA	NA	NA
AC009063.2	NA	NA	NA	NA
FUT9	-0.234296	4.09007e-10	NA	NA
RBM48	0.401231	1.31316e-20	NA	NA
ZMYND8	0.259258	2.97666e-10	0.0700702	0.281854
PIEZO2	0.45192	5.78772e-09	1.03479	9.04596e-12
SLC6A15	-0.214173	0.00469164	-0.180558	0.210225
FAM13B	0.0914537	0.083969	-0.119222	0.124036
PACRG-AS3	NA	NA	NA	NA
FAM221A	0.103694	0.116482	-0.257982	0.0712023
SORCS2	-0.123044	0.0352524	0.11775	0.109257
GINM1	0.140618	0.000140826	0.475874	7.66103e-09
FRY	-0.215032	6.43589e-08	-0.576106	2.6988e-07
DNHD1	0.193127	1.67065e-13	0.486129	7.2694e-07
SRPRB	-0.194693	4.10817e-11	-0.0427393	0.289666
ARHGAP17	0.188429	1.5939e-14	0.15982	0.00722172
PIDD1	0.437076	2.48589e-19	0.364716	1.22858e-06
KCNIP4	-0.938543	5.16695e-16	-1.02278	5.33443e-09
PDS5B	-0.111656	0.0267212	-0.300017	0.000346866
CHD2	NA	NA	NA	NA
PRPF4B	0.196734	3.88978e-13	-0.153592	0.176552
KHDRBS3	-0.243766	3.68555e-06	-0.168592	0.0395038
MAP2K4	-0.330318	1.83981e-08	-0.599615	2.21829e-07
LRP1B	-0.0819207	0.114853	-0.401216	5.28774e-07
NDUFAF6	-0.163673	8.77098e-07	-0.581206	8.92318e-05
MAP4K5	0.165938	0.00319351	0.26	0.000917756
MKLN1	0.489012	4.14947e-27	0.365829	7.31964e-06
SYNJ2	0.158646	0.0235759	0.263812	0.040502
SLC44A1	0.351452	1.0044e-07	0.222748	5.84427e-05
ANLN	0.662493	7.43999e-06	0.603247	1.44109e-05
INPP5A	-0.0919048	0.00615488	-0.071432	0.259294
CNTNAP4	-0.108496	0.0721893	0.0371409	0.721795
PEX5L	0.0387838	0.497752	0.121448	0.308634
USP34	0.0473722	0.0750608	-0.0383962	0.599912
CDC42BPA	-0.000816572	0.980351	0.837585	2.75195e-10
SPOCK3	-0.13196	0.331321	-0.310902	0.0938251
FAM107B	0.3703	9.39003e-05	0.494121	2.29871e-05
TNRC6B	0.165959	8.53621e-05	NA	NA
DIP2C	0.116817	0.00116602	0.289468	6.62649e-10
ATXN1	-0.271055	2.52817e-10	-0.159102	0.00800676
2020-03-01	NA	NA	NA	NA
LAMP2	0.668737	2.65442e-15	0.287526	0.0156614
DMD	0.0357173	0.230182	0.300658	0.0474507
CLDND1	0.294267	0.00112961	0.232608	0.00498815
FAM69C	NA	NA	NA	NA
GSTP1	0.256128	1.50021e-08	0.191603	0.0157976
LHFPL6	0.159761	1.51336e-07	-0.118936	0.104974
AC110285.2	NA	NA	NA	NA
BCAS1	-0.0478712	0.704535	0.624146	4.9144e-06
MOSPD2	0.0102379	0.892619	0.377005	0.00112305
LINC01135	NA	NA	NA	NA
CNTNAP2	-0.698733	1.48898e-24	-0.569012	3.26602e-07
PALM2	0.0794754	0.00560389	NA	NA
CLU	0.286245	8.47133e-10	0.0230911	0.634719
GRAMD2B	0.684043	6.21493e-16	0.600758	3.45295e-08
SERINC5	-0.0170677	0.47631	-0.513585	0.000459762
CFTR	-0.208425	6.46403e-06	0.237823	0.0723267
RNH1	0.00684545	0.882316	-0.0166965	0.786888
TRA2A	0.0823944	0.00828629	-0.149698	0.0491224
SYT11	-0.329168	1.36012e-15	0.0678469	0.179003
ATP5F1B	-0.523507	4.57902e-20	-0.443469	3.00138e-09
PPP3CA	-0.433309	2.34645e-12	-0.740923	3.56061e-08
DAD1	0.133365	0.00116873	0.000473009	0.995656
ATP5F1D	0.106878	0.0104861	-0.160991	0.00378096
PRDX1	0.130038	0.000121631	-0.00167884	0.975775
CUTA	-0.174563	1.57864e-06	-0.128294	0.00439466
MYO5A	-0.331098	1.9446e-11	-0.16432	0.019567
ATP6V1E1	-0.525242	7.19203e-26	-0.507281	1.21798e-08
CHADL	-0.0664655	0.377725	NA	NA
NDUFB7	-0.184411	7.06061e-11	0.00167789	0.963713
PCDH9-AS1	NA	NA	NA	NA
NDUFB2	-0.188151	4.92141e-09	-0.163848	0.00817647
MFF	-0.048526	0.114047	-0.176066	0.000508254
ROBO1	-0.0806793	0.00499713	-0.102927	0.483685
LMBRD1	-0.0251344	0.646021	-0.308055	1.5488e-06
ADGRL3	-0.0999649	0.00470092	-0.264825	1.06813e-07
POC1B	0.0868777	0.119286	-0.585862	0.00107149
LDLRAD3	0.354195	4.84795e-13	0.64547	5.26246e-11
PLEKHB1	0.359632	2.34471e-07	0.422345	1.71803e-06
FGGY	-0.433007	1.011e-17	-0.371101	0.00142585
PBX3	0.183708	5.18266e-14	0.325718	7.41812e-05
SYT14	-0.206792	1.01468e-07	NA	NA
PNKD	-0.103939	2.46851e-05	-0.425125	5.04961e-05
MFAP3L	0.103329	0.010845	NA	NA
GALNT13	-0.351297	7.63706e-22	-0.356239	2.8496e-06
MOB3B	0.0462879	0.439752	0.375036	3.34753e-06
AP002370.2	NA	NA	NA	NA
DAAM2	-0.0206693	0.829097	0.477481	1.01318e-06
ATP10B	-0.161049	0.0597805	0.24284	0.0365576
RCAN2	-0.375138	4.30664e-25	-0.552463	7.13088e-07
PTPN13	0.488393	2.25954e-21	0.178483	0.00579688
POLR2F	0.240702	3.72234e-13	0.208125	9.7271e-07
SH3RF1	-0.253397	9.21632e-14	-0.0853534	0.454914
ADAM15	0.0681614	0.279031	0.168099	0.0227101
TMEM144	-0.21675	0.161322	0.574792	0.00081658
C19orf70	NA	NA	-0.257944	2.56683e-06
ANO4	-0.154674	0.00406786	-0.106492	0.261897
ENDOD1	0.144571	3.91476e-05	NA	NA
TRAF3IP2-AS1	NA	NA	NA	NA
TXNRD1	0.216643	1.49983e-08	-0.104401	0.0734943
PLA2G16	NA	NA	0.263668	0.00047245
RPL7A	-0.127736	0.000189904	0.0270143	0.679548
AZIN2	-0.387088	1.31799e-22	-0.214103	1.44164e-05
ARL6IP5	0.0355903	0.316365	-0.18566	0.0199636
BAIAP2L2	-0.21828	4.3691e-07	-0.269727	2.58517e-06
CAHM	NA	NA	NA	NA
SLC31A2	0.131274	0.228496	0.21431	0.05772
RETREG1	-0.179158	0.000599277	-0.351893	0.00169522
FAM13C	-0.223433	0.000986048	-0.748317	3.11456e-06
2020-09-02	NA	NA	NA	NA
ENPP2	-0.0527615	0.711682	0.0486089	0.760546
KLK6	0.0173755	0.766896	0.43066	0.00188436
EXT1	-0.179663	5.19935e-06	0.0737358	0.303452
SOD1	-0.329474	4.64201e-15	-0.255933	1.80532e-05
AC084032.1	NA	NA	NA	NA
LINC00882	NA	NA	NA	NA
LINC01182	NA	NA	NA	NA
PXK	0.11014	0.0560886	0.093803	0.335045
OLIG1	0.118086	0.122769	0.273024	0.00515089
AP003086.2	NA	NA	NA	NA
PCA3	0.00993415	0.812453	NA	NA
SKP1	-0.330911	1.56703e-18	-0.324919	1.43095e-08
TMA7	-0.206834	2.96068e-11	-0.157548	0.000596459
SERF2	0.239236	1.48635e-13	0.257135	0.0001705
LINC01630	NA	NA	NA	NA
HSPA2	0.508304	2.00541e-06	0.398036	0.000151524
RPL13	-0.0771422	0.0102942	-0.154129	0.141185
ABCA5	-0.193361	2.06201e-08	0.37751	0.0204518
LITAF	0.242274	0.00109686	0.375387	0.000119151
LAMTOR4	-0.0805182	0.00381991	NA	NA
SLX4IP	0.0876193	0.0822724	NA	NA
EIF1	0.0487078	0.254497	-0.133943	0.00480486
CARNS1	-0.469118	7.74394e-07	NA	NA
PRKACB	-0.258654	0.00017728	-0.425106	5.80767e-07
BABAM2	-0.435076	2.8651e-27	-0.43899	6.08162e-11
HECW2	-0.495779	1.42353e-18	NA	NA
TRMT112	0.0511278	0.045731	-0.107208	0.0012574
SLC38A1	-0.16304	0.00461701	0.154175	0.109424
GSTO1	-0.159933	0.000105599	-0.161472	0.0128796
ELOVL1	-0.011445	0.906445	0.350887	0.000998201
MXI1	0.513093	3.76623e-28	0.542252	1.00366e-11
AP000282.1	NA	NA	NA	NA
SPATA22	-0.0053802	0.934978	-0.137344	0.272749
TMEM235	-0.0102171	0.894772	NA	NA
DYNC2H1	-0.0860148	0.0211788	NA	NA
GLTP	0.128405	0.0955806	1.0081	4.275e-13
SESTD1	0.0917232	0.0689067	0.372245	3.29283e-06
FEZ1	-0.22791	2.30416e-08	-0.369625	1.81037e-06
FIS1	-0.223106	3.96929e-15	-0.149711	0.000159321
DIP2A	-0.0101685	0.730348	NA	NA
C1orf122	-0.042315	0.195543	0.0377191	0.410316
ATP5MG	-0.478027	4.0389e-26	-0.49023	2.74174e-11
PON2	0.468686	1.34999e-17	0.0858323	0.238446
SLC24A2	0.00935161	0.76379	NA	NA
SYNDIG1	-0.342791	1.46611e-16	-0.180361	0.00246894
ABTB2	0.366845	1.26553e-09	0.375828	0.000386689
ANK3	-0.473722	2.49374e-14	-0.29083	3.80883e-05
AL358216.1	NA	NA	NA	NA
TMEM59	-0.0436243	0.319179	-0.166095	8.52938e-05
ATP5PF	-0.382173	2.67974e-24	-0.311902	4.89277e-08
TALDO1	-0.0752171	0.0425879	-0.149926	4.06978e-05
SLC25A13	-0.163212	0.0134037	-0.0902302	0.44398
SLC48A1	0.0632781	0.282773	0.0506463	0.391991
CFL2	0.0661594	0.207805	0.0160299	0.834512
RPL18	-0.00907235	0.833007	0.10308	0.240737
PLEKHG3	0.372007	8.7046e-06	NA	NA
YWHAQ	-0.338296	5.66688e-21	-0.269554	2.45091e-06
INPP1	0.0695892	0.156745	0.0847561	0.149719
ATP5MPL	-0.311555	1.79037e-12	-0.586229	2.64445e-15
HINT1	-0.37316	2.61667e-15	-0.426842	1.30962e-09
MGST3	-0.376079	6.9799e-24	-0.352408	2.35792e-13
UQCR10	-0.207312	4.2944e-10	-0.285722	1.24798e-13
AC018647.1	NA	NA	NA	NA
LPAR1	0.0316201	0.775519	0.147912	0.350623
2020-09-07	NA	NA	NA	NA
CHCHD2	-0.42953	8.85663e-21	-0.269081	1.4461e-08
LDLRAD4	-0.244139	3.93897e-08	-0.318816	2.52999e-05
PRR5L	0.0234995	0.796516	0.247507	0.0551745
LINC00320	0.537763	9.16888e-09	NA	NA
PTPRM	-0.257638	7.24248e-08	-0.4098	7.65603e-06
MAMDC2	0.117384	0.00107492	-0.172005	0.159566
ELOB	-0.165291	4.86287e-09	-0.201201	2.3104e-05
PPFIA2	-0.585181	3.89773e-17	-1.03316	1.01727e-07
VRK2	0.148544	0.00933235	0.31166	0.0588268
DNER	-0.09486	0.0382682	-0.413049	5.08574e-07
SHTN1	-0.00593998	0.944924	0.112529	0.14375
LINC01792	NA	NA	NA	NA
KCTD1	-0.628257	1.7127e-22	NA	NA
CKB	-0.173842	0.000105795	-0.226276	2.87891e-05
LINC01608	NA	NA	NA	NA
PCMTD2	0.172199	3.09291e-05	-0.380289	0.000119298
MAG	-0.0696639	0.494398	0.0599927	0.700905
RPS7	0.00424381	0.909594	0.0128219	0.76667
ERMN	0.193797	0.0772938	NA	NA
MAL	-0.0181195	0.87411	0.0849533	0.489863
GABARAPL2	-0.218113	1.79146e-07	-0.218317	0.00331291
RPL15	-0.24686	2.353e-10	-0.359633	5.16409e-08
NDRG2	0.0521727	0.453906	0.246743	0.0184855
NKAIN1	-0.196133	0.000617044	0.0932622	0.345554
GJB1	-0.121216	0.224055	0.517148	0.00102962
ZFYVE16	-0.300347	2.45347e-06	-0.456174	0.0306389
HCN2	0.00874943	0.882354	0.0295988	0.77791
SEMA3B	-0.00217432	0.979343	0.269068	0.0195517
HS3ST5	-0.20667	1.44668e-07	0.222182	0.0222605
STMN4	-0.212845	0.000103173	-0.251422	0.00641662
GLDN	-0.492844	0.000253563	-0.165765	0.234952
LMCD1-AS1	NA	NA	NA	NA
ACSL4	-0.290261	2.07851e-14	-0.916057	1.67755e-12
KCNH8	-0.280837	0.0208196	-0.105913	0.461416
DSTN	-0.385269	7.12078e-11	-0.298234	2.54592e-05
CD81	0.28609	2.52425e-11	0.109701	0.0383793
PLEKHH2	-0.0547169	0.354621	NA	NA
BCAT1	-0.290374	9.64666e-10	-0.268935	0.0146749
ADAMTS19	-0.0563847	0.203036	NA	NA
AC063944.1	NA	NA	NA	NA
LRP2	0.421361	0.000563485	NA	NA
CBR1	0.00694605	0.937447	-0.00192629	0.985788
HIBADH	0.016398	0.613743	-0.360049	0.000649703
RPL29	-0.0120568	0.74931	-0.0131058	0.797566
NENF	-0.120467	0.00594788	0.261749	4.05437e-06
GSN	0.199418	1.01818e-07	0.392359	4.86462e-06
TMEM258	-0.00171622	0.961915	-0.0178093	0.813916
RPL35A	-0.0304083	0.325844	-0.046546	0.344513
CNP	-0.2443	0.0265424	0.172197	0.0723411
DYNLL1	-0.210635	5.13447e-06	-0.420984	1.32426e-08
ANK2	-0.318001	0.00099186	-0.433388	3.86928e-05
ABCA8	0.553067	6.76723e-07	0.250458	0.0515719
AK5	-0.413071	7.1431e-09	-0.7634	8.97309e-09
PLXDC2	0.157038	0.000225693	0.75873	3.32032e-10
TSC22D4	0.206528	0.000628524	0.135462	0.0147182
AC007364.1	NA	NA	NA	NA
AL354809.1	NA	NA	NA	NA
COL9A3	-0.505378	1.90293e-10	-0.073039	0.56894
ENO4	-0.203023	4.17919e-07	NA	NA
ROR1	0.0322615	0.633262	0.480344	6.36868e-07
NECAB1	-0.441892	1.23638e-11	-1.02434	1.06857e-08
CNDP1	-0.0771101	0.569536	0.32294	0.0255987
GREM1	-0.198017	0.120162	-0.179906	0.413133
LINC00844	NA	NA	NA	NA
MOBP	-0.342958	0.00047384	0.232938	0.132023
CDH13	-0.726685	8.40055e-20	-0.630746	3.07527e-05
FIGN	0.12628	0.117223	NA	NA
TMEM125	-0.587508	5.52653e-07	0.100594	0.550777
CMTM5	-0.51539	2.52394e-09	-0.082748	0.473488
CD9	0.0409042	0.67304	0.128691	0.240862
MARCKSL1	-0.179357	0.0189372	-0.159594	0.0130035
DPYSL5	-0.0974097	1.68274e-05	0.172177	0.146332
PWRN1	NA	NA	NA	NA
UBB	-0.395775	3.09554e-09	-0.304557	0.000137779
PPP1R14A	-0.253233	0.00326962	0.116709	0.299025
SLIT2	-0.337348	4.36463e-08	0.189682	0.114599
OPALIN	-0.901132	8.00446e-10	-0.139737	0.339542
RNASE1	0.0302568	0.745777	0.235124	0.0442491
LURAP1L-AS1	NA	NA	NA	NA
CTNNA2	-0.307419	2.33012e-07	-0.213037	0.00167455
