# Supplementary material for: Single-nucleus transcriptome analysis reveals dysregulation of angiogenic endothelial cells and neuroprotective glia in Alzheimer’s disease
Source: Proc Natl Acad Sci U S A. 2020 Sep 28;117(41):25800–9. doi: 10.1073/pnas.2008762117 (PMC7568283; doi:10.1073/pnas.2008762117)
Supplement: Supplementary File [file pnas.2008762117.sd05.xlsx]

## Sheet: Astro
Gene	Up_vs_Down_log2fc	Adjusted_p_value
MT-ATP6	2.13075	0
MT-ND1	1.89228	5.38679e-297
MT-ND4	1.85555	0
MT-CO2	1.85168	0
MT-ND3	1.81802	0
MT-ND2	1.80425	2.20494e-288
MT-CYB	1.79891	1.25644e-244
MT-CO3	1.63369	0
MT-CO1	1.28036	5.7922e-168
FP236383.1	1.27745	8.1868e-146
SLC26A3	1.27182	7.99407e-90
HSP90AA1	1.11481	1.61782e-71
MT-ND4L	1.10243	1.57548e-49
RASGEF1B	1.10152	1.36696e-87
HSPA1A	1.08934	6.26268e-62
DHFR	1.0619	8.8439e-54
MTRNR2L12	1.0567	1.25489e-42
NEAT1	1.05109	0
FP671120.1	1.04963	1.914e-124
AEBP1	0.961798	1.17604e-43
CRYAB	0.924387	6.61427e-35
HSPH1	0.851175	7.26697e-56
HMGB1	0.842713	2.0989e-41
DNAJB2	0.831605	6.07807e-30
HSPB1	0.815495	9.90805e-34
DNAJB1	0.803059	8.76482e-29
MT-ND5	0.799654	9.84992e-05
LINGO1	0.762935	1.2061e-14
DLGAP1	0.670366	6.46192e-11
VCAN	0.661547	8.60088e-13
LINC00609	0.657609	0.000168247
TTTY14	0.653065	5.7106e-26
PTGES3	0.64997	4.03223e-14
HSPA1B	0.639357	4.46354e-12
GFAP	0.623883	3.28455e-25
RIMS1	0.614194	0.00338717
IRS2	0.605283	0.00140914
ACAP3	0.605053	0.00864805
PLCG2	0.596876	9.28074e-07
PRRX1	0.592366	8.25567e-11
KIAA0930	0.57372	1.78066e-09
PTOV1	0.56819	0.000261051
MRPS6	0.547881	0.00556973
TCAP	0.544133	1.14972e-22
FAM107A	0.540667	4.4684e-08
NLGN4Y	0.538726	8.06622e-14
JDP2	0.525848	2.96066e-08
SLC7A11	0.52206	3.72249e-13
FLRT2	0.489398	1.87582e-11
BAIAP3	0.486524	3.44656e-10
UTY	0.470406	1.86164e-09
COL21A1	0.468791	1.02556e-09
PDZD4	0.463404	0.000409427
NQO1	0.462057	8.57775e-11
NUPR1	0.461315	1.72537e-09
RPS6KA2	0.458136	2.29851e-34
CFAP47	0.447873	0.000148178
YJEFN3	0.443445	0.00067192
ITPKB	0.439181	2.71736e-06
PDE4DIP	0.418503	1.93234e-53
PLIN4	0.409263	5.04225e-05
CHORDC1	0.386707	2.86091e-07
CSMD1	0.382933	0.00708894
FAIM2	0.381418	0.000528475
CAP2	0.378628	0.00255745
NDRG2	0.374713	2.26604e-07
MT1M	0.366394	2.33099e-06
CNTNAP2	0.3526	2.7038e-05
DPP7	0.329303	5.00032e-08
NSMF	0.325186	0.043442
DNM1	0.316416	0.00316127
GNAS	0.308848	0.020817
GNG7	0.30639	7.02504e-05
IL1RAPL1	0.305979	0.000573445
KIF1A	0.305789	0.00152584
PRICKLE2	0.303633	9.08762e-05
MAP2	0.300048	0.00123912
ARHGEF10L	0.299451	0.00103444
SAFB2	0.297304	0.0120304
PIGQ	0.295406	0.0148471
CCND3	0.294873	2.43635e-08
CTBP2	0.294292	0.000280711
GAB1	0.289985	0.0163242
RABL6	0.288811	0.00278083
PACS1	0.285205	0.00598999
SLC7A2	0.282305	9.76438e-05
AP2M1	0.281474	0.00362413
FAM182B	0.278512	0.000308636
LENG8	0.276478	3.59409e-08
ACTN4	0.275124	0.0133284
MT2A	0.274215	1.30784e-06
LARGE1	0.274091	8.3018e-07
AC016831.7	0.273915	3.17965e-08
WASHC1	0.271602	2.43096e-06
ADRA1A	0.269243	5.9355e-07
RHOT1	0.26911	7.0999e-06
SLC25A18	0.268862	0.0009933
INO80D	0.267361	6.52619e-14
TMEM47	0.264271	8.44543e-07
LCNL1	0.263542	1.54725e-10
PACS2	0.263357	9.43809e-06
AQP4-AS1	0.263215	3.63588e-12
ATP9A	0.262241	3.59446e-11
ECE1	0.26069	2.42917e-06
CHST11	0.25959	0.00948975
DEF8	0.257376	0.00802129
SORBS1	0.257363	4.65071e-23
CASTOR3	0.257335	2.04453e-07
CRTC1	0.255429	1.85644e-05
ZBTB16	0.25509	6.57983e-10
PBXIP1	0.254581	1.09908e-10
ADAMTS9-AS2	0.252197	7.64043e-11
WFS1	0.250889	7.18421e-14
ADCY9	0.250612	0.00100887
TMEM59L	0.25002	9.54771e-09
DGKZ	0.24921	1.43414e-08
TPD52L1	0.24869	0.00278336
MAPT	0.248284	1.15875e-16
ABCA2	0.248065	2.47763e-08
SIPA1L3	0.247859	2.66764e-05
WDR6	0.247476	3.72237e-09
MT1E	0.246947	6.28173e-28
ENSA	0.246456	1.46433e-18
KLHL24	0.244897	3.55521e-13
ARID1A	0.244394	2.10695e-12
CUX1	0.243946	1.41393e-13
KANSL1L	0.24368	7.12108e-06
GNG12	0.241947	0.050259
GAREM2	0.241135	0.0231597
ZNF704	0.240275	0.0694275
ARHGEF4	0.239854	0.00241017
MIRLET7BHG	0.239713	1.60695e-08
SLC16A9	0.239474	5.28628e-08
RNF19A	0.238695	6.06378e-16
FGFR1	0.237201	0.000802311
TSHZ1	0.236895	0.00133096
C2CD2	0.23678	0.0108262
AC245297.3	0.236748	2.02644e-05
PAPOLA	0.236343	0.000863966
PYGB	0.235965	1.83821e-09
GIT1	0.235663	1.15197e-05
PTPA	0.234327	4.98546e-06
GAS2L1	0.23393	4.20155e-05
KIAA0232	0.231818	3.33938e-10
PTCHD1	0.228231	1.52395e-05
DAAM2	0.228213	5.44234e-11
AK3	0.227767	3.84349e-07
CELF1	0.227229	1.48188e-17
RGS12	0.227184	3.23907e-08
LRP4	0.226865	0.0435404
CALM1	0.226753	2.22513e-14
MKL1	0.226523	2.01477e-11
THUMPD3-AS1	0.226271	0.00369196
REEP2	0.226208	0.000484543
NCDN	0.225436	0.00684396
CMTM4	0.225349	0.000435037
LRCH4	0.225208	0.0306914
FBXO42	0.224411	1.32405e-12
GRIK5	0.224385	0.00441327
BMPR1A	0.22373	2.37937e-09
MT-ATP8	0.221616	0.00515262
PLPPR2	0.221603	0.000812356
ARHGAP39	0.221451	0.00445569
PARP10	0.221345	6.65421e-09
SMARCD3	0.22081	0.0128222
ZBTB1	0.220731	5.95864e-06
ST6GALNAC3	0.22054	9.31414e-06
STARD3	0.220135	0.000306349
SH3RF3	0.219836	0.000140013
RXRA	0.219722	4.587e-09
CAMK2N1	0.219493	0.000249787
KLC1	0.219086	6.1286e-19
TKT	0.218586	2.60961e-09
MAPKBP1	0.21804	0.000405081
KIAA1671	0.21794	1.87057e-20
TIAM2	0.217453	6.951e-16
AHDC1	0.215192	0.000265957
TLN2	0.215156	2.05715e-10
APBB1	0.212933	4.94866e-06
ATP6V0A1	0.212537	9.79251e-19
CYHR1	0.212468	1.78584e-10
LRRN1	0.212322	2.53645e-08
INPPL1	0.211674	5.96007e-13
BCAN	0.21128	3.56649e-18
SNRNP70	0.210939	2.28532e-08
PITPNM2	0.209681	1.39459e-07
ABCA3	0.209605	0.000227245
C6orf62	0.209507	5.73429e-17
TBCD	0.209034	1.46978e-08
WNK2	0.208855	8.82485e-07
FBXO44	0.208091	6.30945e-10
BOC	0.208073	2.75674e-09
CLUH	0.207696	3.32508e-06
SHC2	0.207596	9.47145e-13
BRD4	0.207364	2.60817e-12
SUN2	0.20713	8.1168e-19
CAMK1D	0.206857	7.73482e-16
UBE2G2	0.206281	1.74107e-17
PLCH1	0.205915	7.03431e-05
BCAT2	0.205392	1.30023e-15
RFTN2	0.205044	5.58591e-09
ITGB8	0.204058	9.94201e-09
UBB	0.203802	9.52315e-07
EZH1	0.202566	0.00135897
SCAMP5	0.202555	5.6864e-06
PCDH17	0.202448	6.18279e-10
ZNF106	0.201961	9.90355e-06
SNPH	0.201748	4.28685e-07
MIR29B2CHG	0.201555	1.28322e-12
CDH23	0.201506	1.62182e-08
BTBD2	0.201231	0.00328058
CDIP1	0.200885	2.74431e-23
NFATC3	0.200179	4.52693e-07
FOXP1	0.199888	2.12749e-15
PLCE1	0.199324	1.4331e-11
TIAM1	0.19921	8.58177e-08
DTX3	0.198983	0.000450149
NCS1	0.198849	0.0004608
NDUFV1	0.197993	3.39979e-14
FAM50A	0.19741	0.00679732
FOXN3	0.197251	8.89756e-09
TANC1	0.197172	0.000228239
PRKCE	0.196783	8.6625e-15
HIBCH	0.196559	1.64772e-09
DOCK3	0.196263	9.23635e-05
CTIF	0.196033	1.66573e-25
ARNTL	0.195841	4.16173e-07
RGS11	0.195632	2.87728e-18
NUDT4	0.195081	0.0354348
ADCY2	0.194651	6.86182e-05
IL17D	0.194561	2.7209e-06
PTPRK	0.194312	6.74591e-09
MEGF9	0.194301	2.05714e-11
PRKG1	0.194162	1.0623e-05
MPRIP	0.193825	4.7948e-23
GRK2	0.192725	0.0211353
AGFG2	0.192486	0.0147941
DAZAP1	0.192442	5.0828e-10
GABPB2	0.192291	0.00219796
ZNF444	0.192	6.15246e-06
DYNLL1	0.191434	3.82177e-13
PRCP	0.191415	1.1141e-09
RMND5A	0.191372	0.016333
KCNA2	0.190815	4.56369e-10
KLF15	0.190673	8.48534e-09
PTDSS2	0.190393	1.25007e-07
SLC16A1-AS1	0.190298	1.43933e-12
SCRN1	0.19019	1.44965e-20
LAMB2	0.190155	0.00123446
LDLRAD4	0.189998	2.24937e-20
CC2D1A	0.189773	0.00179261
LCAT	0.189651	0.027345
INTS11	0.189541	3.83817e-09
NUDT3	0.189472	1.476e-19
MAP2K2	0.189316	1.49733e-10
DNAJC6	0.189314	9.24115e-08
NWD1	0.189153	2.58087e-12
TOB2	0.189122	3.63735e-15
USF2	0.189056	8.92324e-05
FASTK	0.188968	5.5988e-07
PI4KA	0.188748	8.77104e-17
PTPRJ	0.188432	2.47332e-25
NPRL3	0.188234	1.79962e-06
EPN2	0.187879	1.43361e-23
ST13	0.187873	0.000391214
CACNA1C	0.187664	6.90062e-19
ZNF783	0.187467	5.24164e-06
R3HDM2	0.186973	7.07949e-20
SLC24A3	0.186963	2.51358e-12
ADCY8	0.186894	4.53123e-17
MAP1B	0.18681	1.16445e-19
ATP5F1E	0.18677	2.03137e-07
TRABD	0.186625	0.0442102
ARHGAP35	0.186183	5.7869e-21
SACS	0.185781	5.46412e-08
TAOK2	0.185732	1.18889e-06
PC	0.185567	8.31569e-13
NMT1	0.185557	5.03333e-17
RBM6	0.185466	3.7903e-10
SCNN1D	0.184601	0.00853587
TYRO3	0.183993	1.63027e-05
CTDSP2	0.183798	4.38279e-17
TEF	0.18361	7.24122e-06
SYNGAP1	0.182887	0.000118526
FKBP8	0.182884	2.16153e-12
ZBTB7C	0.182851	5.01198e-11
THRB	0.182502	1.71439e-12
ESRRA	0.182406	6.52572e-11
SKI	0.182001	0.00470645
MIB2	0.181358	2.87482e-11
UBE2L3	0.181234	3.59952e-08
MFGE8	0.180808	4.14761e-33
EIF5	0.18076	0.0965719
ANKRD11	0.180714	3.08404e-29
CLSTN1	0.179997	9.78051e-26
POU3F3	0.179632	0.000830025
AUP1	0.179595	0.000256202
RNF208	0.179529	0.000595095
MICAL3	0.179391	1.10205e-11
TPT1	0.179149	0.0142302
WDR13	0.178789	9.2357e-10
PDZD2	0.178684	2.20791e-09
ENAH	0.178603	2.15139e-12
HIP1	0.178437	1.53406e-10
PIR	0.177635	6.10607e-09
LINC00298	0.177534	0.00168484
FAM13A	0.177525	3.27188e-11
PRKD1	0.177211	0.000306731
RBBP6	0.177139	2.25159e-17
ASPSCR1	0.177098	6.86098e-05
PRR14L	0.177081	2.26486e-09
ABR	0.176855	2.89123e-28
CDR2	0.176743	1.17304e-09
COBL	0.176668	4.08022e-16
CREBBP	0.176464	4.6621e-18
SLC38A10	0.176017	6.229e-09
XYLT1	0.17545	1.5813e-08
OSBPL3	0.175218	7.18022e-13
RAMP1	0.174537	1.74071e-24
SSBP3	0.174291	5.16697e-11
ANK3	0.17409	4.29228e-06
GATM	0.173743	6.26918e-12
MXD4	0.173599	1.15667e-18
PLD3	0.173217	3.00832e-21
CRADD	0.172828	1.64399e-13
SIRT2	0.172612	0.00638476
TRAK1	0.172493	2.08108e-08
SOS1	0.172363	2.88279e-17
GFOD1	0.172182	6.88459e-09
LCOR	0.17206	3.20732e-17
ATXN7L1	0.172016	1.52281e-17
GUK1	0.171974	1.8838e-12
PWWP2A	0.171941	1.11536e-05
NRXN3	0.171617	2.31169e-27
SEC61A1	0.171352	2.35556e-16
RHOQ	0.170662	8.98996e-14
USP22	0.170533	8.7179e-18
PLEKHA7	0.170406	1.10743e-19
CPNE6	0.170368	5.22201e-05
MAP7	0.170011	9.42026e-23
SGTA	0.169379	1.23227e-10
PKNOX1	0.169254	2.00537e-05
GGA2	0.169099	3.30735e-08
INPP4A	0.169029	4.81695e-10
TAZ	0.168817	1.9798e-12
ABCC5	0.168744	3.07254e-05
DLGAP4	0.168528	5.00869e-08
POU6F2	0.168202	2.57984e-15
CACNA1B	0.167759	2.8993e-07
MARK4	0.167705	0.019516
RPL28	0.167326	1.45628e-15
MLC1	0.166963	1.45176e-27
UBE2R2	0.166899	4.41e-24
MAST3	0.166393	9.82391e-06
UBE2D2	0.166046	8.73077e-14
HIPK2	0.165711	2.19825e-30
AKAP8L	0.165655	3.43633e-27
INSR	0.165645	3.20141e-21
KAT8	0.165558	0.0172479
GGT7	0.165496	2.73447e-06
CYP46A1	0.165419	1.73224e-22
BNIP3L	0.165122	2.367e-20
PRMT1	0.165023	0.0884026
PDS5A	0.164996	3.61174e-16
UBE2B	0.164553	9.87137e-11
SEL1L3	0.164367	1.29944e-14
TMEM120A	0.163685	2.99604e-07
GIGYF1	0.163562	4.03224e-21
GRIPAP1	0.163297	5.85221e-05
LARP1	0.163137	1.26361e-24
ACOT11	0.163057	2.27768e-26
FBXW5	0.162517	8.67882e-08
SLC30A1	0.162037	6.85806e-09
TNPO2	0.161553	3.50412e-16
B3GAT1	0.160632	1.99898e-12
PLIN5	0.160434	1.91523e-24
LRRC37B	0.160433	1.07785e-16
PHGDH	0.160351	1.02296e-08
SYN1	0.160268	0.0017627
ZSWIM8	0.16014	3.63377e-10
GATD1	0.160001	3.2544e-13
SPEN	0.159943	4.95435e-22
ITGB5	0.159912	1.69097e-17
RHBDD2	0.159482	1.47219e-24
CERS5	0.159446	7.3223e-12
MTURN	0.159403	3.00919e-06
NDRG3	0.159359	0.00567977
NR2F1	0.159029	1.04939e-15
PLXNB2	0.158881	1.78029e-12
MRPL41	0.158768	5.45411e-20
LEPR	0.158723	0.0345802
AC139887.2	0.158193	4.29818e-09
DLG4	0.157752	0.00291578
MGRN1	0.157687	1.22599e-10
KDM4B	0.157674	2.75928e-07
RNF169	0.157502	7.02672e-13
PTPRD	0.157493	1.33985e-15
DCAKD	0.157435	9.21202e-11
FAM171A1	0.157346	1.61346e-19
PRRC2C	0.157206	7.70165e-34
SDC3	0.156993	4.88435e-23
LMNA	0.156971	1.14022e-08
RAD9A	0.156827	6.34923e-11
PATJ	0.156763	2.77551e-17
ENTPD6	0.156643	4.90329e-06
APTX	0.156275	5.31821e-06
SMO	0.156143	0.00162526
AC108062.1	0.155716	4.34484e-09
PER1	0.155683	2.39048e-20
DNASE1	0.155457	1.16189e-05
LGI1	0.154908	1.42138e-05
MROH1	0.154896	4.88691e-14
LPIN3	0.154513	2.88309e-08
HSPA9	0.154494	5.96315e-09
DYNLRB1	0.154438	0.0562899
MVD	0.154404	8.14808e-17
SELENOO	0.154396	4.72796e-15
RHOA	0.154376	1.74763e-06
PARD3	0.154283	0.00309267
MAPK8IP3	0.154123	3.00569e-21
TMEM178B	0.154067	5.65907e-21
TMSB10	0.153828	4.11455e-11
HIVEP3	0.153747	7.15126e-13
LAMC1	0.152873	8.09216e-07
ROR1	0.152738	7.50385e-16
PLCG1	0.152664	4.14408e-18
KIF9-AS1	0.152216	2.00365e-27
NDUFB7	0.152111	7.92416e-07
RGS3	0.152028	3.43647e-07
LGI4	0.151614	1.377e-23
SH3PXD2B	0.151534	5.12538e-28
FAM198B-AS1	0.150885	2.33895e-15
PLEKHM2	0.150793	2.7809e-10
SLC25A29	0.150412	3.0948e-34
FGF12	0.14952	6.09972e-06
PTPN9	0.14927	1.14299e-41
CLASRP	0.149243	3.05196e-06
FGF14	0.148842	7.87717e-26
ZNF516	0.148772	6.23169e-23
ARHGAP42	0.148509	2.24011e-19
ZNF703	0.14805	8.05916e-08
FAM222B	0.147735	6.04933e-23
TAB2	0.147572	2.81236e-22
DGLUCY	0.147259	1.37008e-29
ARID5B	0.14662	1.45877e-08
RPL37A	0.146402	3.72617e-06
PHACTR2	0.146158	0.000178794
RNF157	0.145791	1.17623e-10
ZBTB8OS	0.145755	1.07488e-18
KIF5C	0.145623	0.00766423
ZFHX2	0.14552	3.70548e-07
TNRC6B	0.14543	0.0139665
GABBR1	0.14531	6.38432e-19
HSPA12A	0.14515	1.00079e-08
GOLGA3	0.144996	0.000369738
LTBP3	0.144986	1.90743e-25
FP700111.1	0.144852	5.51793e-05
NFATC4	0.144726	3.39617e-24
CERS4	0.144694	9.08072e-13
GAN	0.144418	2.52902e-23
NRXN2	0.144256	7.54345e-08
CROCC	0.144222	3.69627e-08
SMYD3	0.144148	0.00638323
CAMK2A	0.143795	4.30376e-14
OSBPL1A	0.14369	2.1677e-21
POLN	0.143643	1.95422e-08
ZXDC	0.143059	1.27632e-20
HSPA8	0.142982	8.37686e-06
NELFA	0.142872	7.04708e-10
ZBTB37	0.142585	2.47569e-12
KCTD1	0.142329	1.33912e-19
NPLOC4	0.142196	1.80969e-10
MEF2D	0.142152	2.15123e-05
OTUD7B	0.142133	5.60406e-27
AES	0.142038	3.01061e-21
ATP8B2	0.14184	2.97811e-06
RIPOR1	0.14172	0.0102748
ABHD2	0.141442	2.16675e-30
MYH9	0.141399	0.00311652
UBE2D3	0.141325	7.92821e-20
VGLL4	0.14102	9.18375e-27
DNM2	0.140871	1.65647e-13
PTTG1IP	0.140845	5.70992e-12
TAPBP	0.140839	4.03892e-21
ZNF706	0.140309	6.70386e-14
EZR	0.140209	2.1055e-31
CMYA5	0.140034	4.26276e-29
TMEM184B	0.139795	9.65417e-26
FHOD3	0.139731	1.24243e-22
SLC25A1	0.139445	0.00167569
PRMT2	0.139427	3.02185e-11
INPP5A	0.139399	6.71957e-07
GPR137	0.139171	0.0413158
PTPRF	0.139016	3.54296e-27
ETV6	0.138402	4.71894e-28
ACIN1	0.138379	3.91346e-21
DIXDC1	0.138187	6.39623e-14
ARL15	0.138186	0.00341838
SPIRE1	0.137837	3.17636e-24
ARL17B	0.137776	1.65071e-11
RASSF8	0.137573	9.03175e-18
SUFU	0.137365	5.06954e-10
MAP3K20	0.137348	3.37595e-07
CDC42EP4	0.137034	1.98901e-31
STX5	0.1367	0.000677643
ATG4B	0.136626	5.14712e-13
NUFIP2	0.136539	7.67548e-27
FRMD5	0.136239	2.41156e-19
EPS15L1	0.135785	3.12305e-33
OSBP2	0.135648	3.0346e-14
PLCD3	0.135586	0.0601602
MAP4	0.135492	7.08167e-22
PIK3CA	0.13514	1.22259e-19
DPF3	0.134903	3.04384e-32
PPP2R1B	0.134892	1.93798e-13
KLHL22	0.134731	0.000286918
FAM160B2	0.134576	6.85738e-05
SMARCD2	0.134097	2.2058e-26
AP2A2	0.133927	3.12238e-20
LRSAM1	0.133911	1.89434e-08
TRAP1	0.133864	6.73672e-05
COG4	0.133638	9.03694e-05
CBX6	0.133433	1.39292e-06
GDI1	0.133388	1.27405e-29
SERF2	0.132897	7.45762e-23
PDS5B	0.132776	8.29277e-18
IARS	0.132704	7.35571e-07
PIDD1	0.132608	0.000317849
AC005162.3	0.13231	8.45929e-20
FLNA	0.1323	4.39238e-14
RPLP1	0.132299	2.64349e-08
CDK19	0.132141	2.50928e-24
PPM1E	0.131767	0.000124391
BAZ1B	0.131722	1.53802e-18
ATP5F1D	0.13163	1.57437e-27
CCDC57	0.131096	1.04677e-09
ZDHHC8	0.130986	3.69272e-05
TTC3	0.130777	6.37341e-22
MLF2	0.130719	9.94141e-09
FBRSL1	0.130674	6.53449e-09
PEAK1	0.130614	6.50591e-19
FKBP10	0.130588	1.0884e-10
RUSC2	0.130588	2.10822e-13
CFLAR	0.130427	1.34728e-19
TEAD1	0.130411	3.4977e-12
STARD7	0.130166	1.58679e-07
HEXDC	0.130142	5.64868e-09
UBTF	0.13001	0.00114509
DAPK1	0.129899	2.30144e-25
RTN3	0.129563	1.07131e-34
SPART	0.128979	5.21041e-16
KCNN3	0.128974	9.12825e-26
PFKFB2	0.128963	8.2251e-16
SLC9A9	0.128951	7.25374e-14
SSH2	0.128904	2.53334e-30
MADD	0.128458	1.80932e-08
INPP5B	0.128383	2.87288e-12
CPEB4	0.128269	0.000180044
PPP2CB	0.12818	3.98351e-22
PSAT1	0.12796	5.09075e-27
SLC25A39	0.127844	5.92665e-08
MAML3	0.127777	0.000341903
ZCCHC2	0.127753	6.24478e-07
36951	0.12747	2.81223e-07
CARD19	0.127388	3.85538e-12
EMID1	0.12733	9.16173e-47
RPL36	0.127213	8.81045e-14
PPP5C	0.127211	3.57673e-27
NUDC	0.127107	0.0654447
IRF3	0.127063	1.14417e-06
KANSL1	0.126852	8.33911e-15
TMEM245	0.126284	1.07493e-20
TTC7A	0.126224	7.2733e-11
CHCHD10	0.126187	1.32623e-24
HS6ST1	0.126088	1.98935e-10
RORA	0.126082	7.23279e-07
ELAVL3	0.125702	1.3312e-11
EXTL3	0.125322	2.26271e-12
EFCAB2	0.125183	2.09032e-26
MYRIP	0.124967	9.37586e-11
B3GALT5	0.124937	0.0033171
RHBDL1	0.124932	7.74575e-08
FOXO3	0.124896	1.17215e-23
SEC24C	0.124479	1.14989e-06
ULK1	0.124165	5.30094e-05
ZMYND8	0.123996	8.38642e-27
CYSTM1	0.123985	1.22304e-30
DGAT1	0.123631	1.91498e-08
39692	0.123429	6.78113e-24
IP6K1	0.123418	5.13832e-18
PRKAR1B	0.123337	1.41507e-15
EEF2K	0.123317	1.42072e-35
ARFRP1	0.123317	3.46736e-14
MMP24OS	0.122776	0.00154075
ASH1L	0.122534	2.19475e-25
ARFGAP1	0.122529	3.52779e-27
EIF1	0.122412	3.1788e-18
ANKH	0.122179	1.57799e-25
SCARB1	0.121948	2.08958e-05
ALDH7A1	0.121857	6.68045e-29
CALCOCO1	0.121852	0.00118324
CCSER1	0.121641	7.01285e-12
PRPSAP1	0.121524	6.46231e-08
ROGDI	0.121155	1.4324e-06
RPS19	0.121088	5.14069e-16
FLOT1	0.121067	1.96289e-09
PMPCB	0.121014	1.09875e-12
ATP13A2	0.120921	6.27723e-08
CD99	0.120901	3.62408e-13
ERGIC1	0.120849	1.35327e-10
EVL	0.120637	2.64931e-31
BLCAP	0.12063	3.464e-16
TMEM222	0.12062	1.53925e-06
GRK4	0.120276	1.48127e-15
TMEM230	0.120192	1.17918e-05
HGS	0.120132	1.70734e-11
PHF21B	0.120053	2.55051e-37
PFKFB3	0.11999	6.07531e-39
SHTN1	0.119944	7.9468e-05
CBARP	0.119924	0.0017531
AL590617.2	0.119835	1.41348e-14
ZNF423	0.119675	1.10061e-31
OGT	0.119625	7.09771e-26
SORBS3	0.119605	1.82744e-17
RIN2	0.119597	5.37206e-28
CHDH	0.119145	6.34033e-13
GAB2	0.11887	3.74109e-19
ANKRD13D	0.118699	0.0115379
IDS	0.118419	4.93046e-33
TRAF3IP2-AS1	0.118192	3.22144e-22
RAI1	0.118171	2.2807e-05
TRIM8	0.117861	1.16749e-15
DYNC1LI2	0.117774	3.36052e-21
NCOA2	0.117748	3.07227e-17
SLC12A9	0.117585	1.74431e-09
PAIP2	0.117471	1.29955e-08
IGF2R	0.117377	4.1462e-20
FRY	0.117228	4.03272e-05
GRAMD1A	0.117205	1.22384e-10
IRF2BP2	0.117021	8.15384e-14
MMD2	0.116935	1.04746e-42
TAPT1-AS1	0.116773	5.22953e-28
UBXN2A	0.116652	1.62614e-16
ANXA6	0.116595	1.66187e-08
SZRD1	0.116379	1.38084e-09
UST	0.116357	1.65169e-22
FLOT2	0.116323	1.07371e-17
SYT1	0.116149	1.05782e-42
KCTD15	0.115851	6.86446e-14
DPP6	0.115585	5.38499e-33
KMT2A	0.115585	1.18558e-33
TMEM259	0.115562	8.76081e-36
CAMK2D	0.115502	1.82309e-23
GPSM1	0.115437	2.99587e-05
SH3YL1	0.115433	4.14389e-09
CMIP	0.115296	3.74616e-43
MOSMO	0.11485	2.60037e-19
ALDH2	0.11477	3.24474e-13
CLK1	0.114631	7.44238e-24
CACNA2D3	0.114162	1.32766e-10
AGAP1	0.114096	3.40824e-38
MALAT1	0.114007	5.27707e-05
AL133523.1	0.113943	1.29529e-13
SPAG1	0.113928	1.23483e-08
CFAP54	0.113845	1.68631e-09
AARS	0.1138	1.08242e-13
MPHOSPH8	0.113699	1.46523e-13
LAMTOR4	0.113498	5.28067e-08
MYBPC1	0.113462	2.14869e-17
TNRC18	0.113427	1.71474e-31
PADI2	0.113363	2.59716e-17
PPP1R12B	0.113116	3.27218e-27
MSI1	0.113061	5.23925e-05
MAP3K14	0.113058	0.00304482
TTC1	0.113053	2.63624e-05
LPIN1	0.11295	4.64731e-36
IWS1	0.112865	1.52927e-14
SESN1	0.112816	3.24883e-21
RAB40B	0.112757	7.42244e-06
SLC35E3	0.11253	1.66699e-06
ATP6V0D1	0.112367	1.17027e-11
RPS6KA5	0.112314	1.28779e-23
ANKFY1	0.111918	3.3241e-18
PCNT	0.11172	1.76555e-07
SDK1	0.111526	8.11745e-10
PLBD2	0.11152	5.04713e-11
BSDC1	0.111448	5.04248e-06
ZNF586	0.11135	1.08059e-12
MORF4L2	0.111342	3.58444e-12
AL160272.2	0.111178	6.18034e-32
SHPRH	0.111001	4.92339e-31
IFT172	0.110741	8.20542e-15
RPL13A	0.11052	1.13266e-13
ANKRD6	0.110425	1.93284e-09
NAP1L4	0.110305	1.17972e-34
AC009690.1	0.110303	7.40364e-18
PYGM	0.109748	1.03756e-05
NIM1K	0.109539	2.37418e-13
TPD52L2	0.109446	1.62901e-25
DENND6B	0.109289	1.74572e-09
CLIP1	0.109232	2.08447e-33
LRFN5	0.108868	2.11849e-06
SCAMP3	0.10886	3.11085e-07
ATP5MD	0.108667	0.0030627
MTUS1	0.108589	2.78617e-30
MAVS	0.108406	4.00609e-12
CLMN	0.108374	2.06028e-10
RETREG2	0.108103	4.74188e-16
KYAT1	0.108085	5.23543e-11
GOLGA7B	0.10807	2.261e-16
PPARA	0.107908	6.02672e-28
NAT8L	0.10775	1.81994e-25
CHL1	0.107717	1.60726e-16
SAMD4B	0.107334	7.55759e-35
NELFB	0.107322	5.72781e-07
AL359915.2	0.10712	3.38904e-16
GNAO1	0.107069	5.66106e-33
GRM5	0.107066	2.49543e-10
DCTN5	0.10693	7.98548e-14
PNPLA7	0.106912	7.5321e-36
CRIP2	0.106905	7.41462e-21
EEF1A2	0.106739	2.05443e-16
RNF216	0.106676	1.07099e-33
STAT3	0.106444	1.49794e-36
RAPGEF1	0.106377	5.49117e-16
GPRC5B	0.106363	1.11918e-19
CTNNA2	0.106285	1.4972e-08
WDTC1	0.10619	3.06783e-12
LAMP1	0.106011	6.655e-43
PODXL2	0.105986	1.48987e-14
DTNB	0.105847	1.03937e-29
THRA	0.105827	7.58039e-21
FZD3	0.105768	4.48885e-32
PNRC1	0.105555	0.000382775
PDPK1	0.105379	6.82985e-22
AKT2	0.105179	4.63348e-30
TPST1	0.105144	6.663e-43
HMGCLL1	0.105083	1.92208e-05
SNAP23	0.105014	6.05881e-18
SYMPK	0.104579	4.34048e-35
EPB41	0.104362	2.64518e-16
OFD1	0.104286	6.49533e-09
COL5A3	0.104139	0.0205807
TRA2A	0.103924	3.09296e-27
RPL37	0.103789	4.36453e-08
UBE2E2	0.103728	2.95644e-22
RPS2	0.10358	1.60593e-08
VOPP1	0.103533	6.19835e-20
MAPK3	0.103526	1.07854e-09
ANP32A	0.103469	6.97796e-13
KCND3	0.103468	6.63081e-26
MECP2	0.10337	1.01021e-29
HES6	0.103362	7.40604e-19
SRSF6	0.103202	1.58218e-24
PPM1K	0.103029	5.80377e-29
LRCH3	0.102907	1.51992e-29
ULK3	0.102896	9.34727e-12
KNDC1	0.102723	1.75257e-28
BCAR3	0.102629	7.08354e-36
DNAJC5	0.102535	1.04887e-16
RGS7	0.102227	2.67201e-26
FAM92A	0.102119	1.68708e-05
TTLL7	0.101739	7.60807e-11
PRKAG2	0.101719	1.21218e-16
NSD2	0.101689	3.01504e-22
EFHD1	0.101626	8.06037e-26
SLC44A1	0.101467	1.17584e-32
RAB6B	0.101335	4.13058e-14
IL11RA	0.101286	4.40426e-11
BCL2L1	0.100933	4.14442e-10
NBDY	0.100884	4.77859e-15
ATAD3B	0.100854	5.36672e-11
SSH1	0.100809	9.56931e-10
ABL1	0.100514	4.73421e-32
NFIC	0.100369	2.88698e-41
DHX30	0.100234	8.96299e-23
GSE1	0.100185	1.52395e-18
UNK	0.100183	2.77375e-18
NAPA	0.100174	5.30742e-15
BAZ1A	0.10013	1.71523e-05
FAM102A	0.100128	5.32674e-11
ZEB2	0.100125	5.50941e-32
ATP5MG	0.0999772	2.05978e-16
PCDH7	0.0998512	1.05115e-14
PLCD1	0.0996546	7.13434e-16
ATP2C1	0.099602	1.93922e-27
CHFR	0.0995195	6.44555e-13
LIMCH1	0.0995101	1.43485e-15
PCYT1B	0.0995046	5.06967e-26
XPO1	0.0992495	4.85373e-28
RFX4	0.0992371	3.2471e-06
NEK6	0.0991802	3.52276e-32
RGMA	0.0990517	2.47642e-44
MLEC	0.0989109	4.04842e-15
ADGRB1	0.0988642	1.31063e-41
ADAM12	0.0986413	1.70067e-19
SPRED2	0.0984069	1.67511e-36
TMOD2	0.0981778	4.2271e-34
VPS51	0.0981252	1.26895e-08
NISCH	0.0979847	2.71714e-21
MYOM1	0.0979203	6.54499e-23
RPS29	0.0977569	5.34748e-07
SIPA1L1	0.0977106	3.05975e-14
SDR39U1	0.0976161	0.000177639
PCYT2	0.0975393	2.00189e-16
KDM2A	0.0975083	2.89123e-42
KIAA1755	0.097496	9.42855e-47
KCNJ10	0.0974643	6.03714e-31
PHACTR4	0.09741	5.63443e-30
N4BP1	0.0973826	3.44846e-19
WDFY2	0.0973035	1.28439e-31
SOCS7	0.0972645	3.06495e-10
TTBK2	0.0968419	4.04342e-35
MED28	0.0968155	1.66967e-08
SPATS2	0.0966629	1.2251e-18
PPP1R13B	0.0966564	1.80339e-28
NDUFS1	0.0966532	1.05543e-27
TOLLIP	0.0963785	1.31502e-10
SLC43A2	0.0962341	9.58923e-15
LHFPL2	0.0962322	3.04231e-12
NAT14	0.0961955	1.73938e-06
NCOR2	0.0961637	3.26232e-27
MTSS1L	0.0961556	5.48636e-10
MORC3	0.0961396	2.10022e-19
ACSBG1	0.096076	3.98615e-33
POMT2	0.0958692	7.40577e-09
COL4A5	0.0958637	3.07101e-25
ZNF710	0.0957914	9.96463e-18
CEP126	0.0957675	6.0388e-18
PPP4R2	0.0957155	1.04168e-23
LRP3	0.0957086	8.01436e-13
CCDC59	0.095631	0.000334413
HOPX	0.0956303	1.55568e-27
DLEU2	0.0954107	2.52666e-22
PCBP4	0.0951885	2.43904e-31
BCR	0.0950582	8.62768e-43
MAP7D1	0.0950353	5.06567e-06
DEAF1	0.0949672	1.06488e-12
CLDN12	0.094804	7.89651e-12
C6orf106	0.0948025	2.72905e-17
SNX27	0.0947682	7.0882e-12
ACO2	0.0947343	2.35272e-28
ZBTB4	0.0947175	2.85326e-18
HRH1	0.0945642	1.01262e-18
LYRM4	0.0945058	2.43353e-13
VEZF1	0.0944027	6.90929e-11
PIEZO1	0.0941305	1.36113e-26
ATXN2	0.0940141	2.86667e-28
COL6A1	0.0938794	5.70271e-25
UBE4B	0.0937644	1.0606e-33
ABHD17A	0.0936644	6.81482e-21
MRPS5	0.0936328	9.28115e-20
RPL32	0.0934835	5.99542e-18
FUT10	0.0933091	3.37159e-25
RUBCN	0.0932786	9.65344e-12
AGO2	0.0931807	1.10186e-34
TLE3	0.0931352	3.35516e-16
EXD3	0.0931199	3.41701e-29
OGDH	0.0931172	1.27151e-29
CTXND1	0.0928637	2.0361e-06
PGD	0.0927362	5.07151e-05
SCRIB	0.0926228	1.23478e-18
IFT122	0.0926148	8.00501e-21
TOM1L2	0.0925192	9.70554e-35
FBXL20	0.0924392	1.52716e-31
PAXX	0.0923825	2.98983e-19
GMPR	0.0923792	2.85172e-11
SORL1	0.0923418	3.35979e-38
BAZ2A	0.0922936	3.6238e-25
IRAK1BP1	0.0922118	1.95291e-15
ELAVL1	0.0916272	1.45086e-08
LARP7	0.0916024	1.06969e-09
HNRNPL	0.0913651	1.13803e-07
NPTXR	0.0909201	1.05437e-12
ZNF235	0.090863	2.0844e-09
METTL26	0.0906338	2.39635e-14
PAN2	0.0905956	0.0274718
UBE2J2	0.0905775	4.62208e-12
NLGN3	0.0900041	2.15197e-22
LARP4	0.0899725	7.77712e-21
SLC44A2	0.0899709	7.79687e-52
DUT	0.0898179	4.01363e-07
GATAD2B	0.089723	8.23834e-43
HHIPL1	0.0896905	3.17286e-20
CD151	0.0896292	1.85493e-11
HCG17	0.0896191	1.75371e-23
RNF40	0.0895838	1.22009e-09
KCTD6	0.0895574	3.71501e-07
AC096711.2	0.0894822	9.84956e-24
ZNHIT6	0.0894429	0.00106236
AREL1	0.0893066	3.24905e-13
SCN8A	0.0893016	2.96986e-17
CBFB	0.0892888	4.65605e-22
ARHGEF17	0.0891231	5.0413e-30
SMARCA4	0.0890671	4.93894e-16
SALL1	0.0889218	1.44405e-07
CTSA	0.0889054	3.80209e-25
ABL2	0.0888822	6.56009e-31
RNF220	0.0886132	9.61624e-34
CTSF	0.0885244	1.37793e-33
CALCOCO2	0.0884276	5.84781e-24
NDUFAF6	0.0882237	4.15253e-19
TMEM145	0.0881917	6.59853e-06
KIAA0556	0.0881496	5.11743e-15
STX8	0.0881063	2.05863e-37
HOMER2	0.0880446	4.03635e-17
NAA16	0.0879953	2.72738e-14
H1FX	0.0879473	2.76284e-16
EML6	0.0877098	1.53543e-30
NPTN	0.0876314	2.34942e-34
B4GALT5	0.087517	4.02729e-30
PLEKHA8	0.0875105	7.0545e-17
CPEB3	0.0874603	7.50323e-24
RALY	0.0872434	7.52976e-10
PKNOX2	0.0872257	1.63453e-12
GOLGB1	0.0871414	1.69701e-48
ZNF652	0.0871406	5.91202e-26
ATP1B3	0.0870543	7.542e-13
CREBRF	0.0869424	1.08946e-29
PI4KB	0.0868773	1.48514e-17
AP1S2	0.0868163	9.16714e-05
SEMA4D	0.0866866	7.726e-28
CPM	0.0866738	1.03692e-08
LHPP	0.0866296	3.19386e-17
LINC00882	0.0865832	4.57428e-29
ADAM22	0.0865641	2.17002e-19
HARS	0.0865279	3.57047e-10
C21orf62-AS1	0.0864564	9.78618e-21
PTPRN2	0.0863975	2.20126e-17
MBTD1	0.0862725	1.86097e-26
TRIM2	0.0861081	1.06127e-34
PLCL1	0.0860063	1.57828e-18
TCF25	0.0859578	1.94673e-33
SMAD3	0.085884	9.22408e-27
SLC41A1	0.0858576	1.56136e-13
RNF10	0.0858434	3.01256e-19
EDC3	0.0858075	7.01482e-10
MAP1LC3A	0.0857883	3.91959e-21
ITPR1	0.0857176	1.72679e-15
PTK2B	0.0857091	3.29335e-26
GLB1	0.0856278	2.45361e-27
CAPRIN1	0.085444	9.59173e-18
GSN	0.0854332	3.22053e-44
SNX32	0.0851067	1.73363e-05
ZNF254	0.0848978	1.33939e-38
PNCK	0.0848302	2.04852e-13
AC103923.1	0.0847223	2.37225e-16
CUL9	0.0846421	4.72099e-06
NPL	0.0846233	1.59542e-34
FAM19A2	0.084539	7.85436e-15
CUEDC1	0.084443	2.0395e-16
MICU1	0.0842664	9.52895e-26
P4HA1	0.0842483	1.21236e-32
POLDIP3	0.0841984	3.27554e-10
LONRF2	0.0840557	1.12635e-22
CCDC92	0.0840153	3.40974e-30
RPL11	0.0839604	6.79693e-13
CEP89	0.083954	2.65366e-12
PDK2	0.0839424	1.03306e-18
ADAMTS10	0.0839128	1.53153e-22
KIZ	0.0838235	9.52883e-23
IQCK	0.0837146	2.81358e-36
GTF3C3	0.0837124	0.000272703
CASP7	0.08368	1.09554e-14
TRAK2	0.0836759	3.22762e-31
SSFA2	0.0836193	3.69875e-27
MAMLD1	0.0833839	2.33254e-18
DNAJC7	0.0831564	4.0887e-30
MFSD14C	0.0831189	1.10003e-31
MIPOL1	0.083028	2.74355e-16
ADAR	0.083013	9.14145e-32
MED16	0.082734	3.1223e-10
MYH14	0.0824938	9.08198e-23
NDST1	0.0824552	3.05466e-20
FGD6	0.0824112	1.24531e-35
METRN	0.0822933	7.72912e-42
FBXO34	0.0822066	5.02507e-11
AP3D1	0.0821945	7.40534e-22
ASAP3	0.0821202	1.61736e-32
CBFA2T2	0.0820907	9.34446e-36
RPL29	0.0820871	9.91164e-17
KLHDC3	0.0820055	1.25811e-11
C18orf25	0.081995	9.01096e-13
MCPH1	0.0819762	2.5078e-30
AL669831.5	0.0819479	2.18033e-12
SLC22A15	0.0819086	4.35778e-18
PCSK1N	0.08188	5.89271e-31
USP36	0.081662	2.74053e-09
RYBP	0.0816449	2.57018e-16
GCLM	0.0815179	2.5016e-08
MVB12B	0.0814274	1.60212e-42
SPACA6	0.0813576	6.41067e-14
GBA	0.0813266	3.57828e-14
EIF4EBP2	0.0813052	2.90254e-19
ADORA1	0.081211	1.38192e-14
MITF	0.0811547	1.1365e-12
DGCR2	0.0811349	4.93583e-26
SH3GLB2	0.0810814	1.89089e-32
ZCCHC24	0.0810081	2.89156e-33
ANKS1A	0.0807281	1.40581e-32
UGCG	0.0806768	5.60917e-06
ATF4	0.0806526	9.83097e-07
RAF1	0.0805679	8.51655e-32
CECR2	0.0805676	1.77462e-37
ACSS2	0.0804817	3.85147e-08
FBXW4	0.0804672	4.77266e-34
GPT	0.0804269	6.9473e-35
RPTOR	0.0804234	7.64038e-41
GNA13	0.0804116	2.49832e-32
TESK2	0.0803469	1.11075e-31
ZCCHC14	0.0803284	2.9475e-26
PHLDB1	0.0803188	4.36008e-31
FAM85B	0.0801492	8.61418e-38
ARHGEF6	0.0799978	1.38108e-29
RAB11FIP3	0.0799663	9.83583e-25
MGLL	0.079853	8.79384e-41
RAP1A	0.0798481	1.39166e-23
AC097376.2	0.0796721	2.28186e-14
FAM193A	0.0795497	1.32759e-33
MIIP	0.079503	2.70523e-09
FKBP2	0.079468	2.49982e-18
RALGPS1	0.0792919	2.55759e-40
RHBDD1	0.0792088	8.27152e-34
NUMBL	0.079178	1.3022e-09
LHX2	0.0791625	4.66331e-37
CAB39L	0.0790932	2.6305e-29
AC092683.1	0.0789977	3.24295e-10
SWT1	0.0789688	1.15077e-17
ZBTB44	0.0789476	2.30631e-20
RILPL1	0.0789409	2.43062e-18
POMGNT1	0.0789291	1.76178e-18
FAM217B	0.0789124	1.28692e-22
VCP	0.0788737	1.82908e-17
RPS12	0.0788644	1.79136e-09
PLEKHA2	0.0788095	2.56261e-09
CADPS2	0.0787717	1.98241e-34
NDUFB4	0.0787698	4.47701e-09
FGF1	0.0787091	9.60111e-23
CEND1	0.0787006	7.09618e-35
LCORL	0.0786493	6.97499e-22
TELO2	0.0781222	4.41863e-14
SESN3	0.0779862	5.25604e-34
ST5	0.0779214	1.16345e-36
SALL3	0.0778729	1.11904e-30
NCKAP5	0.0778461	4.5164e-07
CTDSPL	0.0776182	3.52837e-32
PPP2R2C	0.0775935	1.12584e-32
COMT	0.077522	2.25369e-19
VPS37B	0.077479	3.50415e-13
ADAM15	0.0773942	5.70006e-15
WDR11-AS1	0.077324	3.9964e-26
SAMHD1	0.0773193	7.17811e-10
RAB40C	0.0772203	6.89889e-12
BRAT1	0.0771611	1.31597e-17
EHMT1	0.0771435	2.27154e-43
RASAL2	0.0770913	1.86557e-24
ZNF680	0.0770662	1.69512e-34
BEND7	0.0770387	5.54903e-16
PLP1	0.0770192	2.20193e-33
STAU1	0.0769116	5.585e-25
ZNF131	0.0768581	2.76249e-38
DAB2IP	0.0768333	2.96341e-27
WWTR1	0.0767954	3.47844e-28
UBXN7	0.0766714	1.75201e-22
USP49	0.0765541	6.35474e-15
YWHAG	0.0765484	3.91016e-27
FAM135B	0.0764964	7.21167e-35
ANXA11	0.0764446	4.05406e-09
CDK5RAP2	0.0763053	5.37409e-39
AC007216.4	0.0761795	2.77109e-10
SPATS2L	0.0761629	2.65306e-39
RETREG3	0.0759999	1.11497e-23
PSAP	0.0759946	7.29551e-28
SEMA6A	0.0759568	2.75434e-13
EIF2B3	0.0759356	4.56254e-17
LINC00299	0.0759166	2.02713e-35
ARHGAP31	0.0754486	1.45352e-34
BEGAIN	0.0753701	2.31925e-07
DOK5	0.0753335	1.58304e-36
HDAC4	0.0751212	1.18431e-41
RIC8B	0.0750829	7.17109e-23
LRP1	0.0750509	1.30742e-44
STARD13	0.0750318	3.3217e-23
RPL34	0.0750222	8.4172e-08
RAB11FIP4	0.0749894	5.0822e-19
RIPOR2	0.0748939	3.15363e-25
TMPRSS5	0.0746612	1.22095e-32
CDS2	0.0746114	1.1792e-25
NAPB	0.0745628	2.30889e-28
GNB1	0.0744796	2.38045e-43
GRAMD2B	0.074435	1.52776e-10
WWC1	0.074312	1.18315e-40
PSEN1	0.0742904	4.90482e-32
DNAAF4	0.0741196	1.13694e-09
NR1D2	0.0741012	8.04503e-30
VEGFB	0.0739705	2.92016e-21
FAM219B	0.0739465	2.62852e-09
RABEP1	0.0738557	4.31126e-36
SEMA3B	0.0737502	6.95601e-29
ASXL1	0.0737491	4.95612e-41
GOLGA2	0.073749	1.75697e-09
SCAF1	0.0736264	7.12424e-08
UQCRH	0.073592	2.87704e-10
DAP3	0.0735641	1.57481e-13
CS	0.0735389	1.08139e-18
AMPD2	0.0735377	9.61986e-09
ATP6V0B	0.0734435	1.27291e-44
NBR1	0.0734383	3.96036e-14
NSD1	0.0734257	4.46364e-44
CDYL2	0.0732841	3.14826e-14
WBP2NL	0.0731131	5.09891e-22
POLR2H	0.0731008	3.40224e-07
NTNG2	0.0730607	1.87921e-54
SFXN4	0.0730606	2.85013e-10
DRAIC	0.0729525	4.25278e-10
DVL1	0.0728433	1.04454e-09
STIM1	0.0727387	3.98893e-44
CEP95	0.0725626	2.04957e-20
CDC42BPB	0.0724261	6.38982e-36
BTBD7	0.0723928	4.24489e-38
FAM168B	0.072246	2.71521e-19
TANGO6	0.0722259	2.10451e-20
AL121761.1	0.0721888	4.97203e-21
ALKBH5	0.0720729	3.0966e-10
LRRC4B	0.0719857	1.66548e-20
LRCH1	0.071965	4.78871e-12
DMPK	0.0719557	1.76266e-27
SH3BGRL	0.0717186	2.1917e-25
TMEM94	0.0716773	5.79371e-32
ARSA	0.0716026	1.60135e-21
C1orf198	0.0715812	3.95878e-39
NEK11	0.0715523	2.31953e-32
KIF2A	0.0714237	8.55972e-31
FOXK1	0.0711074	1.72787e-24
LYRM2	0.0709593	2.79072e-13
PSMD4	0.0709044	2.61686e-09
SLC25A16	0.0709017	6.09649e-12
PHPT1	0.0708799	1.75702e-22
AP5M1	0.0708418	2.32099e-07
DCAF5	0.070779	9.11719e-34
FAM131A	0.0706419	2.05986e-12
ATXN1	0.070549	1.80987e-31
BTBD3	0.0705261	2.37451e-15
PHF1	0.07051	5.22723e-11
TSGA10	0.0704321	8.68627e-14
PLEKHA1	0.0704254	8.67903e-15
LIMK2	0.0703677	5.28025e-17
ARHGAP1	0.0702139	1.15553e-23
ITGA7	0.0701209	1.37407e-53
HM13	0.070107	1.1642e-25
SLC25A53	0.0700804	4.9716e-11
PRPF38B	0.0700526	1.98649e-16
GPC4	0.0700271	2.90969e-21
SYTL4	0.0699997	3.98275e-24
PHF2	0.0699913	1.86807e-13
FAM3A	0.0699368	5.80711e-13
STK25	0.0698167	1.03191e-26
PPCDC	0.0697638	6.1147e-24
ELMSAN1	0.0697422	4.99537e-09
USP5	0.0695841	3.29251e-11
SNCB	0.0695533	2.55134e-17
RBCK1	0.069552	7.24483e-20
CAPN2	0.069508	3.00664e-41
KCTD16	0.0692978	4.70659e-20
PBX2	0.0691409	4.76947e-14
GLI2	0.0691302	2.84906e-36
SDCBP	0.0691114	2.34096e-11
PRRC2B	0.068996	1.5415e-48
LYST	0.0689705	1.24923e-34
ZMYM3	0.0687738	1.1787e-12
TMEM65	0.068639	4.45635e-14
ILVBL	0.0685149	4.88773e-08
SRGAP1	0.0684849	2.02725e-25
ANKRD12	0.0684762	2.58571e-29
HECTD4	0.0682657	1.38395e-37
PLA2G6	0.0682217	2.22919e-17
DAG1	0.0682209	3.20715e-41
SOGA1	0.0681936	1.66376e-14
BOD1L1	0.0681343	2.91219e-36
RNF144A	0.0681186	2.53363e-32
SCAP	0.0680694	6.06372e-27
ILKAP	0.0680592	8.41379e-23
GALNT18	0.0680338	5.3187e-38
CARM1	0.0680108	6.26219e-19
RAP2A	0.0678251	1.28134e-12
SRRM2	0.0678091	2.66125e-52
DPYD	0.0677838	1.58365e-20
RPS28	0.0677438	4.68513e-15
UHRF1BP1	0.0677008	8.97074e-18
RPL35	0.0676584	2.09603e-22
ZNF592	0.067583	4.82082e-14
PDZRN3	0.067582	9.24861e-18
SMG6	0.0674754	3.30233e-46
BACH1	0.0674336	8.577e-15
PDPR	0.0673863	8.12415e-27
LCMT1	0.0673579	9.90004e-14
UBE2Z	0.0673136	4.37439e-15
UBE2H	0.067003	6.49384e-44
BCAS3	0.0669668	2.39807e-27
COX6B1	0.0668079	2.27852e-13
PHF20	0.0667515	1.56953e-24
OXR1	0.0667344	4.54517e-39
PRDX6	0.0666495	5.37852e-39
RABAC1	0.0664457	3.1994e-23
TTI1	0.0663954	4.47617e-08
MPP6	0.0663689	2.12042e-28
DSTYK	0.0661192	1.24642e-17
NRBP1	0.0660364	9.12362e-17
RHOBTB3	0.0660113	7.80211e-21
STK38	0.0659747	1.55122e-21
FOXK2	0.0658707	4.09528e-28
ACTR1A	0.0658261	1.49518e-19
RNF11	0.065704	2.00182e-21
HAGH	0.0656308	1.99639e-18
ATAT1	0.0656174	1.80246e-10
YWHAQ	0.0656066	1.49089e-14
AP1B1	0.0655527	1.36558e-36
NR1D1	0.0655168	3.04124e-22
MED24	0.0655061	2.35284e-06
ZMAT3	0.0654841	4.60285e-28
CCDC6	0.0654582	9.15853e-32
NDUFA10	0.0654434	1.88149e-32
DIP2C	0.0654338	8.93006e-40
GTF3C1	0.0653805	9.23671e-31
CNNM2	0.065354	1.88629e-41
MAN2C1	0.0652803	6.673e-28
40057	0.0652787	4.71295e-29
HNRNPA3	0.0652316	4.27664e-38
ADGRL1	0.0650943	3.84431e-22
ELMOD3	0.0649518	1.75879e-16
PPP1CC	0.0649499	7.28789e-19
RPGR	0.0648091	2.10773e-19
KIAA1551	0.0647263	7.19191e-15
EIF2AK4	0.0647155	4.07738e-19
ABAT	0.0647033	7.35109e-34
MAX	0.0646285	8.37563e-26
FRMD6	0.0644303	1.32899e-07
CSPP1	0.0643613	3.63554e-34
DIP2B	0.0641904	1.59139e-53
PLA2G4C	0.0641547	1.68586e-15
EP300	0.0639718	3.53824e-45
FBXO11	0.0639483	3.66571e-41
MYL6	0.0638207	1.44765e-19
DNAJC9	0.063808	5.71629e-10
EGFR	0.0637506	1.94984e-37
RBAK-RBAKDN	0.0637086	2.31782e-32
AC025682.1	0.0636839	6.98131e-15
NMT2	0.0636557	1.06449e-22
DUS1L	0.0635995	8.04636e-26
GTF2IRD1	0.063592	1.51391e-24
VPS9D1	0.063537	3.67376e-16
CADM3	0.0634989	2.44312e-42
ESRRG	0.0634289	1.56148e-21
ZNF81	0.0632902	9.67956e-16
DENND2A	0.0632095	2.22037e-25
DUSP16	0.0629167	1.86894e-23
RYK	0.0628725	8.78898e-32
BRI3	0.0628466	8.52289e-13
TPCN2	0.0627785	1.62074e-17
PIP4K2B	0.0626661	1.93006e-19
DHTKD1	0.0625825	2.97968e-17
SSU72	0.0625625	8.07663e-12
ACADVL	0.0624993	1.39222e-39
LDLRAD3	0.0624695	7.08319e-49
RPS6KB1	0.0624259	3.54084e-14
TSC2	0.0624188	4.73902e-30
EMSY	0.0623303	4.87694e-23
ST8SIA1	0.062195	2.87699e-35
CSRNP3	0.0620539	2.55106e-42
MPDZ	0.0620362	2.58294e-32
ZNF83	0.0619769	8.43598e-20
MCPH1-AS1	0.0619069	4.3877e-15
BRSK2	0.0618685	9.08171e-26
MSRA	0.0618482	6.08493e-54
SPATA20	0.0618415	2.41145e-15
PBX3	0.061776	2.0964e-05
SRP14-AS1	0.0617476	1.09754e-10
SLC20A2	0.0617368	1.04082e-58
NRGN	0.0616935	8.71954e-48
ZNF397	0.0616824	2.80266e-15
ENO2	0.06151	1.35791e-38
TUB	0.0613504	4.50539e-13
AC016705.2	0.0610979	3.83338e-10
OOEP	0.061088	9.31491e-13
ARHGDIA	0.0610746	5.19749e-25
ANO6	0.0607384	2.19509e-23
PDSS2	0.0606147	2.18491e-37
PXK	0.0605766	1.06318e-22
CYC1	0.0604661	1.18026e-15
SMPD1	0.0604218	2.35084e-19
ATG13	0.0603191	9.15865e-23
NRIP1	0.0602048	9.78715e-17
MGAT5	0.0600493	1.19299e-38
LINC00486	0.06004	5.86291e-26
MSANTD4	0.0599918	5.71405e-30
MUC20-OT1	0.0599025	9.88379e-40
TTC38	0.0598733	9.03059e-15
UBE2G1	0.0597983	6.28749e-25
NORAD	0.0597939	1.353e-25
LPCAT1	0.0597875	5.25255e-10
HCFC1R1	0.0597705	4.63165e-14
DKK3	0.0597401	2.10232e-42
OTUB1	0.059635	8.67842e-26
FSTL3	0.0595362	4.17723e-43
HDAC1	0.059488	8.18449e-20
WIPF2	0.0594396	1.482e-49
PHF21A	0.0593341	7.14555e-26
AKAP9	0.0593197	1.75203e-41
GYS1	0.0592934	1.90675e-32
UBE2M	0.0591441	4.1064e-21
PLXNA2	0.0591045	9.4626e-49
ARVCF	0.0589749	1.4476e-18
NMNAT3	0.0588568	2.3841e-12
NR2C2	0.0588457	1.24498e-25
ZMIZ1	0.05871	9.80346e-48
SAFB	0.058691	3.1156e-22
AMBRA1	0.0586245	7.206e-56
BPTF	0.058536	1.13245e-39
TRIM28	0.0585322	9.60868e-21
NFE2L1	0.0584432	6.73767e-20
AFF1	0.0584241	3.26862e-30
UROS	0.0584119	1.45605e-21
QSER1	0.0583292	4.28344e-22
FUS	0.058288	1.56773e-31
NAPG	0.0582587	2.15752e-16
LINC00511	0.0581522	7.00058e-36
LRRFIP1	0.0581353	1.72474e-34
SNX6	0.0579766	2.61855e-16
OTUD5	0.0579542	7.04658e-14
CCDC85B	0.0579243	1.69562e-22
DGKD	0.057898	3.36449e-15
STAU2	0.057864	6.30463e-43
TRRAP	0.0578594	4.89564e-39
ABHD12	0.0576856	8.8808e-17
SORT1	0.0576717	2.03152e-51
LZTS2	0.0576553	3.61936e-13
ADCYAP1R1	0.0575783	1.90626e-42
GAA	0.0575782	2.37277e-28
UGDH-AS1	0.0575718	1.09467e-27
AC074032.1	0.0574819	7.35823e-27
CAPZB	0.0574552	1.2428e-44
WDFY1	0.057257	6.84848e-19
TAB1	0.0572119	2.72884e-25
ZIC2	0.0571582	4.5218e-28
HKR1	0.0571449	4.70193e-30
BMS1P14	0.0568531	2.71184e-21
LNPEP	0.0568143	1.85916e-45
CACNA1A	0.0567487	9.29538e-21
TRIP11	0.0567363	1.79683e-35
MED15	0.0567171	5.68494e-31
EP400	0.0566468	3.2177e-27
NDUFS8	0.0566139	1.13944e-16
TMEM219	0.0565665	2.69203e-22
FBLN1	0.0565301	4.47077e-26
SAMD8	0.0564403	9.56077e-22
RER1	0.0563711	7.21461e-26
SMARCC2	0.0563283	1.56561e-15
STXBP1	0.0562496	7.92947e-35
MZT2B	0.0562451	1.27102e-18
CXXC1	0.0561555	4.28408e-13
CCDC30	0.0560673	4.20596e-23
AKT1	0.0560194	8.34346e-11
SARM1	0.0559825	4.81603e-18
ANKRD44	0.055975	6.65367e-52
C7orf50	0.0559519	1.07488e-27
DENND4A	0.0559051	3.14786e-40
FBXL3	0.0558536	1.79795e-23
GOLM1	0.055729	3.63621e-23
DMAP1	0.0556501	6.57409e-15
EPN1	0.0556216	5.9393e-14
ZNF76	0.0555794	2.49097e-12
SUPT5H	0.0555685	5.03053e-22
TMC1	0.055529	6.63854e-14
TAMM41	0.0555033	1.30406e-20
EMX2OS	0.0554711	1.09521e-48
CCP110	0.0554616	3.80616e-14
BCL2L13	0.0552744	1.87109e-28
TFCP2	0.0552105	1.14112e-37
EML3	0.0552043	1.35411e-31
SHC3	0.0551815	5.04493e-18
RANBP2	0.0551219	4.5436e-28
RAB12	0.0550015	5.69928e-20
ZNF791	0.0549765	1.59897e-11
SUGP2	0.05488	4.55893e-50
PNPLA2	0.0546494	5.07471e-14
PEBP1	0.0546132	3.75639e-45
SNHG22	0.0545196	2.1904e-20
CASP8AP2	0.0544883	1.44107e-19
USF3	0.0544206	2.9789e-14
DENND5B	0.0542562	4.51197e-39
SLC22A17	0.0542482	2.36844e-45
BRD2	0.05406	1.11309e-28
PCNX3	0.0540481	5.4539e-12
MGST3	0.0540155	6.89953e-34
SLC26A11	0.0539914	8.94338e-10
ARHGAP17	0.0539152	5.54376e-23
SOX13	0.0538377	1.87509e-18
UPF2	0.053823	5.04635e-32
ZCCHC8	0.0537043	3.24034e-11
EIF3K	0.0536492	4.3393e-26
ATP6V0E1	0.0535663	1.01445e-20
MTMR12	0.0535228	1.25911e-26
RNF149	0.0535176	1.85618e-24
RIF1	0.0535103	2.20927e-34
C19orf25	0.0534464	3.40463e-14
DIAPH3	0.0533765	3.48129e-21
KMT2E	0.0532269	7.59434e-43
DENND1A	0.0530593	4.57321e-19
CASC17	0.0530546	3.2211e-12
RNF213	0.0530074	3.6308e-38
ZMIZ2	0.0529353	1.26021e-29
SCAMP2	0.0528751	9.41795e-18
KLHL42	0.0528516	5.97591e-27
COTL1	0.0528299	4.74766e-17
TMEM181	0.0528161	3.15862e-18
PWAR6	0.0527625	2.74499e-24
MEF2C	0.052715	1.16242e-43
RUNDC3A	0.052607	5.17912e-24
AC005154.6	0.0524676	1.05247e-35
TMEM108	0.05245	9.04087e-34
GRB2	0.0524132	3.16252e-25
EDF1	0.0523129	1.91484e-32
MSL2	0.05215	1.61781e-16
FBH1	0.052148	2.02911e-18
MMS19	0.0521148	5.54435e-24
PAG1	0.0520714	2.27171e-27
TMOD3	0.0519146	7.32629e-19
FLYWCH1	0.0518438	1.55142e-30
AKAP1	0.0518043	4.21865e-20
ARID4A	0.0517855	1.13334e-38
CALD1	0.0517222	6.13186e-33
DCAF10	0.0516945	2.67361e-32
GPR75-ASB3	0.0516257	2.75118e-31
PLEKHM3	0.0514571	5.27075e-23
ANKS1B	0.0512596	3.23852e-27
CBX5	0.0512555	4.41576e-24
KHDRBS1	0.0511932	2.45674e-27
MAPK6	0.051133	2.87731e-29
ARMC9	0.0510867	1.30521e-32
ACTN1	0.0510048	7.27688e-22
PCLO	0.0509574	5.8027e-27
POR	0.050911	2.06726e-31
EFNB2	0.0508939	1.64753e-21
AC092902.3	0.0508665	1.05338e-15
HGF	0.0508067	5.10995e-42
TBC1D22B	0.0507855	2.34085e-15
GALNT2	0.050722	5.40763e-49
SLC25A17	0.0506341	8.62326e-11
CDC42SE2	0.0506153	1.71437e-39
CBL	0.0504981	1.16746e-11
SNX5	0.0504657	3.25846e-13
ENTPD2	0.0503743	3.71754e-39
CASC4	0.0503278	8.22125e-54
PEX2	0.0502858	2.89654e-27
FBRS	0.0502222	9.1024e-13
CAMK1	0.0501118	2.06552e-15
IZUMO4	0.0500322	3.14039e-58
MEF2C-AS1	0.0500149	3.09516e-22
UPF1	0.0499634	1.05773e-20
JAKMIP1	0.0498967	2.0117e-18
H2AFV	0.0498769	8.7548e-23
TCTN1	0.0497643	4.80674e-19
RAB31	0.0497282	2.02352e-41
RPS23	0.0496594	2.75037e-15
CGGBP1	0.0495584	1.38904e-24
CSGALNACT2	0.0495446	2.51617e-22
NEK4	0.0495302	2.33826e-12
PRMT3	0.0494578	2.60776e-19
AC027644.4	0.0494482	3.97827e-19
CPNE1	0.0494387	2.11966e-18
SNHG9	0.0492286	1.0145e-32
RGL2	0.0492126	1.42022e-29
TEX2	0.0491243	5.59413e-28
SIK2	0.0490824	6.93054e-38
CLPB	0.049082	1.23842e-12
NONO	0.0489601	5.72245e-18
CNKSR2	0.0488331	2.50396e-26
SLC35G2	0.0488214	3.90369e-28
DLL1	0.0488192	5.20847e-19
C14orf132	0.0488148	1.90017e-12
TAOK3	0.0487992	1.70923e-39
PPP1R12C	0.0487422	2.166e-18
MAPK1	0.0487329	6.04649e-52
RPS24	0.0487233	7.37032e-32
RB1	0.0487183	2.29684e-34
TGFBR3	0.0486271	7.9207e-50
HDAC7	0.0486151	6.87897e-33
ZNF345	0.0486021	5.53927e-24
PSMF1	0.0485829	9.09763e-22
NAA50	0.0485748	2.77051e-16
TPTEP2-CSNK1E	0.0484352	3.27463e-33
PCMTD2	0.048394	8.33751e-17
CEP290	0.0483672	8.60648e-25
BRF1	0.0483353	3.06042e-24
CYP20A1	0.0482985	1.91232e-22
UQCRC1	0.0482483	1.56763e-26
ERBB2	0.0482475	1.74681e-16
ASB6	0.0480361	2.66317e-21
MYO15B	0.0479116	2.10716e-20
ANKS3	0.0478909	1.82947e-17
DAB1	0.0478714	2.40894e-35
TCF7L1	0.0478343	7.64531e-37
DTX1	0.0477714	6.72898e-43
PPP2R5E	0.0477442	9.34239e-49
CEP164	0.0477013	1.26866e-35
HERC3	0.047623	1.11632e-19
AP1M1	0.0475028	2.5167e-15
PELI2	0.0474958	1.01066e-44
NCOA5	0.0474556	1.1016e-14
MROH7-TTC4	0.0473264	3.18476e-41
FCGRT	0.0472853	1.12845e-14
SMC5	0.0472353	3.67718e-40
AC079447.1	0.0471729	2.64385e-18
CTDSP1	0.0471724	2.27072e-26
SLC22A23	0.0471152	5.54739e-45
ANKRD9	0.0470787	2.77541e-37
LGALS1	0.0470042	9.46423e-17
UBQLN1	0.0468617	2.37919e-19
LMTK2	0.0468075	1.5563e-16
HIKESHI	0.0467474	6.28942e-16
PLEKHB2	0.0467437	1.82264e-21
GAS6	0.0466627	8.88075e-31
HNRNPH3	0.0465771	1.41486e-21
MCU	0.0465373	8.60866e-17
ATG7	0.0464766	2.92325e-39
LRRN2	0.0463883	3.12192e-21
PLA2G16	0.0463703	5.07607e-14
STYXL1	0.0462945	2.54275e-16
ZFAND3	0.0462515	4.6677e-19
MAP3K3	0.0462454	5.46648e-16
UHMK1	0.0462281	8.33564e-20
TOR1AIP2	0.0462001	7.83205e-23
PTPN23	0.0461158	4.98218e-13
RPS15	0.046084	1.56779e-41
STAT5B	0.046026	1.7017e-27
EIF3A	0.046008	6.93034e-19
UBXN6	0.0460039	2.36795e-22
KIAA1147	0.045994	7.31813e-18
IPO9	0.0459518	4.54962e-34
PER2	0.0458156	3.5032e-16
CMTM6	0.0456789	2.35241e-15
DIDO1	0.0456753	1.04716e-25
PDXK	0.045645	1.5902e-50
FBXO28	0.0455485	2.66651e-15
KLC4	0.0454967	1.16927e-13
TNRC6C	0.0454223	2.00668e-48
PDCD6	0.0454204	6.1181e-13
KAT6A	0.0454041	6.57599e-41
ARL5A	0.0453957	5.35424e-13
CCDC125	0.045341	5.23871e-19
ATXN3	0.0453132	2.78538e-23
RPLP2	0.0452708	3.97356e-11
TMEM129	0.0452432	2.44208e-27
RCC2	0.0452385	2.76434e-13
NME5	0.0451719	8.33516e-19
SCOC	0.0450264	3.11545e-16
MAPK12	0.0450139	3.42874e-34
DIP2A	0.0450034	6.84565e-31
ING5	0.0448716	3.89763e-24
COX7C	0.0447756	8.50688e-16
WDR59	0.0447127	4.83956e-41
C1orf43	0.044658	8.0418e-13
RAB7A	0.0446142	1.88303e-44
GPX4	0.044572	4.6997e-42
ARHGAP5	0.0445403	1.99352e-10
CDH12	0.0445029	7.39274e-15
RNF115	0.0444978	2.68391e-45
ATP2B1	0.0444892	1.75014e-46
LSS	0.0444547	2.72355e-48
FRG1-DT	0.0442219	1.28441e-17
SF3B2	0.0441825	8.86483e-14
TACC1	0.0441226	1.70367e-48
YWHAB	0.0439728	1.20547e-23
FAM168A	0.0439185	7.48558e-36
PRKDC	0.0438634	8.06675e-36
ZFP90	0.0437749	5.2846e-14
RPS9	0.0437389	8.65939e-29
NME9	0.0437322	3.52231e-27
GORASP1	0.0436537	4.65653e-15
EED	0.0436379	6.01867e-15
NDUFC1	0.043611	1.62771e-09
ATP5MPL	0.0435277	1.04893e-22
GDPD1	0.0435151	1.40008e-29
FMNL3	0.0434351	1.35025e-17
ARFGAP2	0.0433115	3.15861e-37
TTC33	0.0432955	1.13325e-14
GLYR1	0.0431609	5.11306e-28
GRN	0.0430235	1.54745e-17
HSP90B1	0.0429137	2.54415e-24
YY1	0.0428699	4.58457e-21
ZEB1-AS1	0.0428198	1.32908e-16
KPNA6	0.0428083	9.54511e-33
APC2	0.0427162	5.47378e-62
HEATR4	0.0426958	6.74319e-14
PTPRS	0.0425051	3.26175e-51
PREX1	0.0424739	9.48795e-56
ACBD4	0.0421997	3.12748e-17
TSEN15	0.0421863	1.19684e-21
ERCC6L2	0.0421678	1.63459e-45
GRAMD1B	0.0420545	5.96234e-53
LZTR1	0.0419256	3.91931e-22
TMEM144	0.0419143	3.40895e-31
MPHOSPH9	0.0418514	4.94239e-41
ANKRD26	0.0417948	4.98328e-45
PHKA2	0.041639	1.72062e-18
ANKMY2	0.0415936	1.26543e-11
INPP5F	0.041527	2.72774e-37
TTC28	0.0415153	4.06741e-18
DOCK9	0.0414776	1.19925e-30
ATP5MC2	0.0414006	1.05706e-28
ARPP19	0.0412295	8.50622e-21
PHTF1	0.0411293	2.34741e-12
NCK2	0.0410452	2.88576e-35
CAB39	0.0409923	1.14263e-31
ARSJ	0.0409648	1.4963e-17
TXNRD1	0.0406901	2.88362e-47
KDSR	0.0405176	1.82539e-20
UBE2I	0.0404559	6.19864e-15
HSF1	0.0404465	3.34305e-15
SORCS2	0.0404084	1.41282e-57
CLCN5	0.0403315	1.28504e-16
EIF5A	0.0403174	8.3076e-19
APOO	0.0403067	3.81253e-39
PLEKHB1	0.0402741	5.38086e-29
ATN1	0.0402398	4.28117e-45
ZNF346	0.0402106	3.00534e-34
GABRB3	0.0401967	4.3902e-23
NSFL1C	0.040036	4.30403e-15
PSMD3	0.0399093	1.88715e-22
RNF130	0.0398772	1.83651e-45
PISD	0.0398248	8.99955e-18
CBWD2	0.0397655	8.1156e-14
FAHD2A	0.039738	2.65969e-24
MAN1B1	0.039692	5.71074e-32
DIRC3	0.0395928	6.01208e-17
RALA	0.0395751	2.69672e-13
MTPN	0.0395136	3.06194e-21
MTERF4	0.0394956	9.08289e-21
RAB5B	0.0394809	2.0523e-19
CISD1	0.0394466	3.9814e-20
CCAR1	0.0394282	1.27126e-42
SLTM	0.0393808	2.44272e-43
A2ML1	0.0393794	8.66789e-23
SNORC	0.0393641	3.73472e-33
GSTM5	0.0393557	6.81594e-16
PITPNA	0.0392937	4.22982e-29
HOOK2	0.0392527	2.63559e-09
KIAA0895L	0.0392243	5.82278e-28
LRRIQ1	0.0391718	3.60375e-09
RPRD1A	0.0389838	1.03131e-51
CYFIP1	0.0389257	6.76857e-18
SLK	0.0389216	6.51699e-31
ITGB1BP1	0.0389076	1.96641e-15
FAM133B	0.0388781	2.46576e-16
ARHGAP23	0.038831	4.02177e-30
CBX3	0.0387426	6.49311e-15
TBC1D1	0.0385165	7.28323e-33
C6orf89	0.0384581	1.0072e-29
HIVEP2	0.0384273	1.50648e-45
RAC1	0.038283	2.92525e-19
SPEG	0.0382471	1.2225e-30
CCPG1	0.0382262	4.49013e-46
ARHGEF40	0.0382204	1.30807e-20
VPS35L	0.0382037	1.37268e-60
DAZAP2	0.0381782	3.03599e-14
TRIP4	0.0381435	3.08234e-15
TRIM44	0.0381013	1.11433e-44
CETN3	0.0380844	8.56363e-21
ZSWIM5	0.0380059	4.84488e-50
SLIRP	0.0379924	2.03673e-15
THAP4	0.0379626	1.4782e-21
BDP1	0.0379217	3.94132e-39
AL158152.2	0.0379132	1.21065e-20
GAK	0.0378563	5.61399e-40
TBC1D2B	0.0378378	8.16569e-15
MXI1	0.0378227	6.68945e-36
TRAF3IP1	0.0377963	1.12436e-15
SMURF1	0.0376054	7.62318e-35
CDYL	0.037603	4.46621e-33
PHLPP2	0.0375815	1.32075e-23
RPL34-AS1	0.0373585	7.70131e-17
NPEPPS	0.0372964	5.23158e-50
TBC1D14	0.0370964	2.008e-18
SLC9B2	0.0370219	3.39377e-13
UBE4A	0.0369521	8.10183e-36
RUFY1	0.0369095	1.07325e-25
LATS1	0.0368932	2.74901e-26
XYLT2	0.036755	4.81328e-15
AC104806.2	0.0365902	1.47551e-12
CDKL5	0.0365371	3.83416e-32
SH2B1	0.0365315	1.73029e-36
UBE3C	0.0364974	1.63249e-49
RAD51B	0.03648	2.21442e-37
DDX46	0.0363479	6.8814e-34
OXNAD1	0.0363434	7.06321e-15
TRAF3IP2	0.0362851	2.03153e-35
DLG5	0.0360755	4.16212e-30
NCEH1	0.0360064	5.96791e-37
PBX1	0.0360052	3.52986e-19
WASHC5	0.0358767	1.43763e-22
STK4	0.0358585	2.45901e-16
NLGN2	0.0358483	7.8206e-30
CUL1	0.0357751	3.97736e-36
PTCHD1-AS	0.0356493	1.34725e-20
FNIP2	0.0356465	2.18894e-21
EPHA6	0.0355498	3.15439e-21
RAB14	0.0355021	1.33535e-32
SLC3A2	0.0354676	1.22717e-55
RRBP1	0.0353151	5.91315e-17
EPB41L1	0.0352936	7.66116e-39
FEM1B	0.0352849	3.72994e-18
STK24	0.0352298	9.88423e-33
BMT2	0.0349452	4.14321e-31
EIF4G1	0.0348756	1.66684e-28
IDI2-AS1	0.0348429	2.06767e-09
AGO1	0.0347775	2.77868e-25
ZNF609	0.034743	3.63085e-62
ZMYM5	0.0347399	7.56381e-29
XPO7	0.0346495	7.35952e-36
ZBTB41	0.0346359	6.79788e-20
IGDCC3	0.0345849	4.74827e-16
RC3H1	0.0345735	1.29596e-41
STK17A	0.0344673	3.04461e-21
ATP11C	0.0344267	1.85615e-17
SDHC	0.0343823	5.01435e-26
ABCA1	0.034251	1.14582e-49
MAP3K6	0.0342073	1.48127e-16
NUDT5	0.0342049	1.0194e-18
SLC22A5	0.03414	1.22881e-25
FAM219A	0.0340756	1.24267e-33
KLHDC2	0.0340126	2.02086e-15
CARHSP1	0.0340106	2.78939e-19
PCED1B	0.0339073	6.66203e-15
EIPR1	0.0339033	1.80356e-26
AL392086.1	0.0337833	2.65502e-22
NFIX	0.0337775	1.20337e-51
TMEM192	0.0337719	6.61908e-25
KLHL8	0.0337353	1.18291e-11
ZNF43	0.0337184	1.00181e-23
CDK12	0.0336779	3.59802e-42
KATNAL2	0.0336748	4.47741e-43
CNBP	0.0336486	4.99133e-17
CCND2	0.0336208	3.00921e-23
MTFR1L	0.0336044	1.31725e-22
ANKRD17	0.0335998	5.54658e-33
SNX1	0.0334181	2.73143e-24
PRCC	0.0332898	4.49095e-16
SNF8	0.0332717	1.1403e-20
CUL4A	0.0332001	1.35584e-31
CDKL3	0.0331787	1.38806e-30
TYK2	0.0331354	3.76627e-13
OAZ2	0.0330881	1.79364e-16
TMEM267	0.033047	2.78743e-19
C5orf24	0.0328363	5.79732e-16
LMF1	0.0328204	2.17449e-40
DDX6	0.0327785	7.60004e-45
EGLN3	0.0326791	1.97379e-47
PSIP1	0.0326175	1.3023e-30
PTPN11	0.0324823	1.17747e-28
PHACTR3	0.0324154	8.91557e-28
ZNF385A	0.0324129	5.69826e-20
ALOX12-AS1	0.0323617	2.49204e-50
GRSF1	0.0323174	3.9619e-14
AC006148.1	0.0321763	2.65945e-28
MTMR14	0.0321187	3.25941e-17
COQ9	0.0320979	7.15475e-20
CAMK2G	0.0320652	2.24846e-45
MELTF-AS1	0.0320009	8.3387e-17
RAB1B	0.0319477	2.9906e-17
NECAB3	0.0319273	1.66365e-33
CEBPB	0.0319239	9.18897e-22
CD99L2	0.0318641	4.12899e-32
IRF2BPL	0.0318379	1.7328e-18
PPP1CB	0.0317234	2.2924e-25
IQSEC2	0.0316397	7.54241e-25
FBXW8	0.0315656	2.93627e-23
TRIM13	0.0315198	6.78356e-21
ATP13A5	0.0313865	3.66304e-34
FAM208B	0.0313585	7.90751e-35
PLS3	0.0312305	1.65824e-22
WWP2	0.0312291	2.13105e-31
PABPN1	0.0311385	5.42332e-54
NSUN6	0.031138	1.92737e-45
TCAF1	0.0311353	5.85164e-25
CNST	0.0310773	2.18646e-25
AXL	0.0310587	1.02561e-40
COPS6	0.0310567	2.47315e-24
PKIA	0.0310515	4.15769e-41
ASCC1	0.0309841	8.69342e-30
PRKACA	0.0309622	1.87141e-19
STX12	0.0309604	3.93402e-22
TATDN1	0.0309234	5.21954e-30
BMPR2	0.0308615	1.30668e-57
ADAL	0.0308614	2.36102e-15
ARNT2	0.0308125	3.67685e-40
EAF2	0.0307548	4.24422e-17
GLG1	0.0307152	3.26471e-51
ITSN1	0.0306096	3.25161e-26
SRI	0.0305972	9.55896e-46
OGFRL1	0.0305967	1.79249e-48
CRTC3	0.0304836	4.08678e-42
ARIH2	0.0304417	9.60303e-43
AKAP6	0.0303784	1.12293e-44
RPS6KA3	0.0303764	2.16639e-27
DNAJC16	0.0302292	4.41798e-24
C2CD3	0.0300853	1.79035e-21
HIPK1	0.0299573	7.13654e-22
ADORA2B	0.0298156	5.04883e-27
FLII	0.0297978	1.37624e-11
AC084337.2	0.0297611	2.53104e-25
ALS2	0.0297267	1.1058e-18
NFYC	0.0296124	6.34644e-45
ELP2	0.0296063	8.26367e-36
NAMPT	0.0296017	6.17956e-24
CPSF7	0.0295433	5.46782e-45
TRAPPC12	0.0295194	3.83811e-49
SYNE1	0.0295124	2.11329e-10
ZBTB38	0.0294249	1.71739e-38
PANK2	0.029355	2.28776e-28
TRIL	0.0293108	8.07986e-43
GANAB	0.0292611	5.64312e-32
KIAA1211	0.0290052	1.95407e-41
KTN1	0.0289073	3.05271e-48
XPO6	0.0288834	1.31537e-29
HACD2	0.0288263	1.83696e-17
KCTD20	0.0288045	1.2537e-30
ZYG11B	0.0287961	9.88979e-41
ADAM9	0.0286197	1.36845e-16
PTPN21	0.0285998	4.81051e-15
ASCC2	0.0285961	1.35212e-24
NQO2	0.0285865	8.35147e-17
GRIN2C	0.0284951	2.66257e-58
KANK1	0.0284927	1.07163e-15
RAI14	0.0284649	5.5328e-29
FBXO33	0.0282818	3.95842e-23
SNX25	0.0282721	9.85989e-31
ADD3	0.0281748	6.35788e-12
ZNF337	0.0281068	1.08296e-32
FNBP1L	0.0280115	2.81697e-24
SLC35B4	0.0279063	6.33891e-20
CYBRD1	0.0277281	2.87092e-36
CEP97	0.0276993	3.11067e-17
ZNF24	0.0276344	4.97677e-26
CLTA	0.0276165	3.09611e-22
OGA	0.0275891	8.63486e-51
SLC30A6	0.0274724	2.68194e-18
WWC2	0.0274652	1.21942e-17
MARCKS	0.0274333	3.45318e-49
UBR4	0.0273802	1.27589e-52
WDR20	0.027335	6.19256e-44
MARF1	0.0273129	1.44499e-30
EEPD1	0.0272316	1.02291e-14
WRNIP1	0.0272302	2.51009e-23
CLNS1A	0.0272008	2.73239e-30
CDC34	0.0270966	1.88505e-27
MCL1	0.0270617	1.36701e-33
UBE2V2	0.0270035	1.03674e-16
ARHGAP44	0.0269806	4.06516e-21
YIF1B	0.0269672	9.92268e-16
WWC3	0.0269604	3.60354e-26
FAM160B1	0.0269352	5.51745e-29
RC3H2	0.0269323	4.82528e-31
AC105285.1	0.0268969	3.26078e-23
ZRANB1	0.0268265	3.64176e-31
PSMG2	0.0268148	4.20589e-39
ARL3	0.0266933	2.68596e-32
MEF2A	0.0265595	4.87982e-55
SLC17A5	0.0265467	1.29408e-16
ASAP1	0.0264879	4.27705e-40
MBD6	0.0264511	7.35439e-23
METTL16	0.0263531	1.08838e-30
MITD1	0.0263398	5.94123e-12
DPM1	0.0262067	3.8608e-21
ACVR1	0.0261708	8.55229e-29
NBPF26	0.026162	8.14862e-32
SIRPA	0.0261584	8.20862e-59
POLD3	0.0259692	2.93899e-27
RPL35A	0.0259554	4.94205e-22
RHOC	0.0258857	4.59161e-26
KCNMB2-AS1	0.0258833	1.28172e-42
KIAA0355	0.02585	1.60924e-22
ATF7IP	0.025763	2.35722e-48
RAB27A	0.0256968	2.49652e-26
SLC25A11	0.0256478	5.94599e-28
PMPCA	0.0256345	2.46552e-20
LINC01004	0.0255671	7.50359e-48
CASK	0.0255526	7.67324e-39
NIFK-AS1	0.0255411	2.69855e-26
ELF1	0.0255403	7.49046e-35
FAM174B	0.0255226	1.32559e-19
SNX19	0.0254419	3.20285e-37
NXPE3	0.0254305	4.40678e-16
TDP2	0.0254209	4.82988e-21
TUBGCP6	0.0253455	2.12149e-29
PIGL	0.0253318	4.2729e-26
B3GAT3	0.0252782	6.841e-51
CIB1	0.0252462	2.87475e-24
PUF60	0.0252453	2.40453e-27
GCFC2	0.0251935	3.14879e-26
WDR33	0.0251193	5.3588e-52
TBRG1	0.0251102	1.9124e-17
TMSB4X	0.0251092	2.26391e-40
KATNAL1	0.0249773	7.32579e-27
SCAI	0.0249324	8.12008e-30
RAB10	0.024906	1.86157e-55
KBTBD11	0.0248536	2.29885e-29
VPS28	0.0248025	2.48399e-43
SPOPL	0.0247469	1.12717e-20
ATPAF1	0.0247434	8.18709e-31
RPS3	0.0246426	2.00693e-28
NARF	0.0246185	1.42062e-37
BASP1	0.024607	1.18112e-29
SELENOP	0.0245938	1.60589e-20
FAM49A	0.0245164	2.36054e-51
APPL2	0.0245145	5.19445e-54
CTPS2	0.0244586	3.97854e-17
CRY1	0.0244083	8.58164e-10
MAPK4	0.0243898	5.76562e-34
GOT1	0.024371	2.21603e-21
NR2F1-AS1	0.0243328	1.80022e-29
ARL6IP5	0.0243325	2.1332e-27
KLHL20	0.024198	1.76612e-15
LEMD2	0.0241819	7.51745e-18
PLEKHA6	0.0241541	3.62644e-51
RFX3	0.024137	1.09117e-08
TPR	0.0241159	8.29001e-30
MRPS31	0.0241066	2.00818e-23
PPP2R2D	0.0240848	1.04893e-20
ABHD8	0.023882	5.16587e-32
ITGB4	0.0237113	5.09137e-55
HNRNPDL	0.023695	1.4239e-52
RAB11B	0.0236634	2.83642e-45
ERI3	0.0235451	2.91216e-61
PRKRIP1	0.0234833	2.10401e-58
MIATNB	0.0233589	1.17361e-26
PHF10	0.0232818	5.35063e-16
MCC	0.0232723	2.32132e-41
CENPP	0.0231858	8.63806e-14
CD109	0.0231352	6.41477e-39
FIG4	0.023041	1.92026e-23
PPP1R16A	0.0230161	4.51442e-32
PEX14	0.0229566	1.00746e-42
TBC1D9B	0.0229478	2.21526e-22
ANAPC7	0.0229413	6.0526e-14
B4GAT1	0.0228353	1.4924e-36
TBC1D16	0.0228239	1.42259e-22
MED13	0.022816	3.95621e-58
GATB	0.0228097	3.32358e-19
NDUFV3	0.0227754	4.2027e-30
TCAIM	0.0227433	4.74828e-25
CYB5D2	0.0226915	6.77217e-21
PRDM2	0.022685	3.88405e-43
XPA	0.0226758	2.10813e-29
MBTPS1	0.0225874	1.45467e-27
KIFC3	0.0225711	1.01151e-31
ARHGEF26	0.0225282	4.19712e-29
CCNY	0.0224741	6.82855e-54
NDUFB1	0.0224004	2.90919e-19
VPS41	0.0223602	3.03691e-49
GNPDA2	0.0223285	9.48544e-17
ATP10B	0.0223141	1.3987e-29
GTF2I	0.0222598	4.48679e-38
SGSM2	0.0221499	3.7739e-37
GBF1	0.0221488	2.06037e-48
DCLK2	0.0221425	1.66234e-25
C5orf30	0.0221123	1.61097e-22
PPP6R2	0.0219049	5.17441e-57
DEK	0.0218122	2.31734e-28
PSMA1	0.0218019	2.77363e-26
DLST	0.0217994	1.6284e-20
QRICH1	0.0217994	5.38232e-27
TRAPPC10	0.0217614	1.78422e-29
LINC00662	0.0217542	5.27486e-26
CTBP1	0.0217427	4.5638e-42
NUP98	0.0217033	2.18051e-35
KIF13B	0.0216828	3.55787e-32
INPP4B	0.0216436	7.97745e-39
UQCC2	0.0216179	2.89525e-19
RSBN1L	0.0215988	9.55031e-33
NECTIN2	0.0215838	6.0282e-19
CIC	0.0215306	1.1262e-15
EIF4G2	0.0215179	2.22902e-30
MAPK1IP1L	0.0215172	2.18282e-29
XXYLT1	0.0214948	1.70494e-22
TUFM	0.0214458	1.21552e-40
EWSR1	0.0213769	1.35982e-38
UTRN	0.0213727	2.05319e-49
CLIP3	0.0213196	1.10763e-34
MAPRE2	0.0212955	1.03512e-49
SPRY2	0.0212829	3.68882e-42
LRRC37A3	0.0212401	3.74669e-56
AC005261.1	0.0212332	2.35612e-32
ARHGEF1	0.0211799	6.86735e-36
PCSK7	0.0211713	5.66201e-24
NDUFS2	0.0210817	2.08627e-32
NDFIP2	0.021066	4.94391e-21
SLC25A43	0.0210484	3.98306e-29
SERP1	0.0209694	1.05653e-31
LIPE-AS1	0.0208982	6.2389e-38
[truncated: 4,207 more rows]

## Sheet: Endo
Gene	Up_vs_No_change_log2fc	Adjusted_p_value
KCNIP4	1.6409	4.29972e-43
FLT1	1.49385	3.60929e-103
CLDN5	1.47642	7.57748e-108
SLC7A5	1.36502	1.14011e-89
MT2A	1.33278	1.5412e-84
SLCO4A1	1.32779	8.89084e-85
LRRTM4	1.32039	9.92685e-34
FGF14	1.3106	2.17724e-41
RBFOX1	1.30825	2.18401e-34
CSMD1	1.30754	1.52052e-47
VWF	1.29179	2.49465e-86
SLC16A1	1.25692	1.26317e-75
ST6GALNAC3	1.24867	1.36386e-101
TMSB10	1.23361	3.56035e-81
ABCB1	1.21899	1.40983e-89
ITM2A	1.19433	1.60889e-75
PODXL	1.17724	5.53017e-81
OPCML	1.15699	1.32257e-39
TGM2	1.14555	5.35426e-77
IFI27	1.14484	5.46261e-67
SLC7A1	1.14393	1.25485e-76
ID1	1.13901	1.00358e-68
MT1E	1.13529	7.65322e-66
KCNQ5	1.12352	4.81195e-31
SPOCK2	1.10331	9.196e-72
PTPRD	1.10099	2.22178e-25
CNTNAP2	1.10069	5.32027e-24
ROBO2	1.09363	8.50883e-23
LIMCH1	1.09075	2.47561e-85
DSCAM	1.08852	2.08051e-26
EGFL7	1.08423	6.22812e-68
MT1M	1.07487	9.61399e-66
ATP10A	1.07039	5.19126e-75
ELOVL7	1.06568	6.59254e-86
SLC9A3R2	1.06207	3.10334e-68
NRG3	1.05323	5.83825e-35
HERC2	1.05103	2.09015e-64
LRRC4C	1.04742	1.06774e-30
NRXN1	1.04213	9.17264e-31
PTPRB	1.04107	3.76159e-73
SNTG1	1.01141	4.1669e-31
ERG	1.0047	3.69887e-65
DOCK9	0.999447	4.86398e-75
ARMC9	0.98947	6.89417e-53
FAM155A	0.988643	1.78685e-37
LRP1B	0.985932	2.14785e-32
ST8SIA6	0.980968	2.70253e-60
HLA-E	0.978863	5.47689e-59
KLF2	0.976362	4.213e-55
ANO2	0.971593	4.45547e-71
KCND2	0.969675	2.13968e-29
ABCG2	0.966033	1.02077e-59
NEGR1	0.96296	1.75962e-24
NRXN3	0.959729	1.04682e-25
RAMP2	0.959382	1.14723e-49
RALYL	0.959181	1.07122e-20
ADGRL4	0.954337	1.43558e-65
CADM2	0.953526	1.21459e-28
ANKS1B	0.952696	2.29222e-25
SLC39A10	0.952016	2.04876e-58
LRRC7	0.947645	6.57234e-33
RPS28	0.942263	2.37043e-45
CD34	0.937756	1.60174e-61
MYRIP	0.934318	4.62859e-69
GRASP	0.932758	2.13358e-58
FAM19A2	0.932488	6.22855e-31
NKAIN2	0.9127	3.57445e-21
MFSD2A	0.911856	4.09608e-60
CSMD3	0.908386	1.70798e-22
AFDN	0.905503	4.5853e-67
SAMD12	0.904306	2.76833e-63
MECOM	0.896718	1.93598e-62
IQCJ-SCHIP1	0.889819	5.05437e-36
BST2	0.887014	6.92444e-45
IGF1R	0.886822	7.61279e-64
CCSER1	0.884651	4.32697e-51
SLC2A1	0.880012	3.3689e-48
LY6E	0.87452	2.13546e-51
NCAM2	0.867307	1.97434e-24
GRIK2	0.863693	5.43578e-21
IGFBP3	0.863544	3.10165e-33
CGNL1	0.862709	1.73395e-58
DPP10	0.859236	2.23941e-21
SOX18	0.850676	4.91007e-55
TM4SF1	0.848873	9.47623e-49
ID3	0.846073	3.80882e-43
NLGN1	0.844585	1.64539e-23
RNASE1	0.838564	2.32436e-53
EEF1A1	0.837045	8.86766e-51
ICAM2	0.832901	1.12454e-53
CCDC85A	0.832217	1.17942e-55
GRM5	0.827706	3.16007e-21
GRM7	0.827646	5.02467e-18
AC092691.1	0.821848	1.05834e-23
HSPA1A	0.821498	8.44755e-05
NFIB	0.815581	1.26075e-55
EPHA4	0.815332	1.53711e-56
PHACTR1	0.810274	1.03717e-39
PDZRN4	0.809592	2.60422e-21
MT1X	0.805987	1.62877e-47
A2M	0.804647	1.89116e-36
DCC	0.802364	4.51221e-21
MDGA2	0.802181	3.31402e-23
SLC30A1	0.8021	2.20074e-52
PCDH15	0.802014	1.82826e-12
KHDRBS2	0.801693	1.67075e-24
ANKRD37	0.79356	3.15587e-20
CRIP2	0.791556	6.60982e-49
ITGA6	0.791307	1.92971e-51
TMEM132C	0.7891	9.56717e-53
CTNNA2	0.788445	5.47106e-34
SRARP	0.787331	2.79326e-45
DPP6	0.783854	8.82724e-15
CDH2	0.783284	1.51566e-54
PECAM1	0.778896	2.29658e-50
SPOCK3	0.776942	5.40706e-48
SORBS1	0.775644	9.93722e-57
SORBS2	0.774066	2.31648e-57
RGCC	0.773863	5.28271e-44
JCAD	0.77344	1.07167e-44
S100A10	0.772955	4.15192e-44
CAVIN1	0.772793	3.65153e-46
TPST2	0.772257	1.73973e-53
THSD7A	0.768048	1.20891e-49
TAGLN2	0.765144	1.13256e-38
KCTD8	0.764651	5.16501e-59
ADIPOR2	0.761162	5.64482e-45
STXBP5L	0.760266	3.03037e-17
CRIM1	0.75895	4.66725e-50
GALNT18	0.757924	7.51961e-55
RYR2	0.757711	1.71594e-19
ERC2	0.757604	4.1655e-21
BTNL9	0.754597	2.5101e-55
PCDH9	0.7541	8.64998e-27
CXorf36	0.75296	4.62276e-45
RPL41	0.751446	6.16328e-37
RGS7	0.750968	1.11262e-18
WWTR1	0.749593	2.07972e-44
FGF12	0.749566	2.29299e-22
LINGO2	0.748179	1.54681e-15
ANXA3	0.746343	3.85762e-46
TIE1	0.745927	2.75518e-47
ANGPT2	0.745719	2.57031e-35
PCDH7	0.74321	3.51453e-20
NRG1	0.743202	1.23181e-14
TENM2	0.741821	4.46731e-15
LIMS2	0.737587	6.40607e-50
DLGAP1	0.737261	4.03427e-19
SYT1	0.735728	7.84162e-14
ALPL	0.728051	6.34762e-45
CYYR1	0.726596	1.99535e-50
IFITM2	0.722794	7.71812e-36
CNTN5	0.7224	1.02044e-12
HYAL2	0.719861	7.42599e-39
PLEKHG1	0.717264	5.442e-43
PTPRT	0.713952	3.19255e-15
TSPAN5	0.713422	1.53449e-52
RPS12	0.710548	2.50008e-41
SYNE1	0.706453	4.35707e-45
HS6ST3	0.706374	1.49516e-17
FAM19A1	0.704636	3.91058e-16
LHFPL3	0.703502	9.24658e-14
S1PR1	0.702391	7.19856e-49
MKL2	0.699481	1.97283e-47
PDXK	0.698501	2.22614e-40
RPS23	0.69539	6.02249e-39
SLC52A3	0.68808	1.34409e-38
RPL36	0.685225	6.14264e-34
TMEM123	0.685132	3.75609e-36
RASIP1	0.684521	1.52606e-46
TFRC	0.684161	4.07593e-40
SLC3A2	0.683463	7.90195e-42
SLC1A7	0.682778	6.35731e-34
TMEM132D	0.680559	5.39011e-21
CDH12	0.675601	4.40616e-13
RPS27	0.672517	1.30412e-34
NAV3	0.670259	2.52373e-19
ABLIM1	0.665177	2.94633e-47
AGBL4	0.661211	6.66265e-11
KLF4	0.660525	3.97679e-33
CHRM3	0.6564	4.56553e-11
SHANK3	0.654911	1.36995e-40
UNC5D	0.653219	1.04206e-18
SLCO2B1	0.651005	1.39168e-47
PCAT19	0.646726	6.00394e-39
DEPP1	0.645841	2.27612e-35
NDRG1	0.645698	3.59964e-33
TOX	0.642117	3.05053e-35
FRMPD4	0.641021	1.50051e-14
SLC38A5	0.640317	1.37054e-37
RPS19	0.640098	3.65228e-31
MT-CYB	0.639163	1.49525e-44
NET1	0.639118	5.1122e-38
ENG	0.638897	1.29802e-39
SGCZ	0.638296	3.33141e-08
APOLD1	0.637408	3.18808e-33
KCTD16	0.636431	3.34452e-13
ARL15	0.631873	2.86697e-52
LSAMP	0.631586	5.29908e-22
FLI1	0.629464	3.12139e-42
RPS15A	0.628747	4.6454e-28
CAVIN2	0.626583	1.9724e-39
ACVRL1	0.624586	1.59541e-36
SGPP2	0.624528	8.17695e-47
DLL4	0.624371	3.74722e-40
GALNT15	0.623621	1.26749e-44
ARHGAP31	0.622014	7.16909e-36
STOM	0.62182	6.2792e-29
PLXNA2	0.619319	1.51079e-45
SCARB1	0.615795	4.30545e-29
ROBO4	0.614807	2.23946e-34
SERTAD1	0.612975	1.4445e-36
CDH18	0.608057	5.83124e-13
RIMS2	0.607917	1.0779e-18
ARPP21	0.607151	2.62006e-18
ADAM15	0.606392	1.9929e-34
ETS2	0.60221	1.19857e-33
HSPA1B	0.601211	0.000466969
CDYL2	0.600312	1.10547e-45
LRFN5	0.599067	1.62957e-14
DOCK3	0.597059	2.41815e-14
ANK3	0.596498	3.78642e-16
FOSL2	0.595107	6.77625e-34
SEMA6B	0.593557	8.27173e-40
GRIA2	0.592818	7.33818e-13
HSPH1	0.591977	4.40157e-14
AC109466.1	0.590929	2.36111e-07
TPT1	0.589076	6.36321e-28
HEG1	0.58867	1.01844e-34
BSG	0.586392	4.08959e-26
SLC39A8	0.586247	8.70333e-37
TNR	0.586146	1.29472e-14
GRIA4	0.584605	4.04616e-18
HLA-B	0.579531	1.49892e-28
VIM	0.576548	1.18972e-23
ATRNL1	0.576222	1.911e-08
GRB10	0.575363	2.16083e-34
ZNF366	0.574112	4.71395e-33
GRIA1	0.573596	5.21518e-13
IL32	0.573278	8.20776e-29
ST6GAL1	0.571741	4.24956e-40
SLC1A1	0.571693	4.77376e-35
MT1F	0.57078	1.22398e-33
TEK	0.570656	2.74316e-31
KIAA1217	0.56839	2.60139e-20
RPGR	0.567818	8.61289e-36
SEMA3F	0.567524	1.17459e-41
RPS27A	0.567182	9.06141e-31
HSP90AA1	0.565256	1.25898e-06
CNTNAP3B	0.564242	1.73107e-40
BACE2	0.563213	8.37613e-33
GPR85	0.560172	1.13894e-32
STOX2	0.559976	3.37084e-28
PIK3R3	0.559913	6.98369e-34
MTUS2	0.557323	2.53358e-25
MT-ATP6	0.557087	1.99747e-44
CADPS	0.555842	2.89878e-16
DNM3	0.554894	1.08121e-33
RPLP1	0.553884	3.71029e-24
KAZN	0.551393	2.40124e-16
NES	0.55138	3.64763e-34
GNAI2	0.551177	1.67765e-29
INSR	0.550021	6.79386e-29
NPIPB5	0.548431	3.1309e-29
LRRTM3	0.548	2.71501e-14
MT-ND3	0.547421	1.38525e-44
GALNT13	0.545726	2.48302e-11
CEMIP2	0.543646	9.0977e-38
STXBP6	0.541802	7.48668e-30
PON2	0.541567	2.07608e-30
TNXB	0.540491	4.07694e-33
GALNTL6	0.540305	1.45887e-11
FLRT2	0.536364	4.63206e-19
CHSY1	0.536196	4.74916e-29
PPP2R2B	0.535474	2.99888e-12
CPD	0.535391	5.60159e-31
IL1RAPL1	0.534545	3.40087e-14
RAPGEF3	0.53452	3.64705e-32
CPNE8	0.532922	2.23286e-27
CCDC85B	0.532323	5.32734e-34
MGST2	0.532152	5.21946e-33
VSIR	0.531013	4.05265e-32
AIF1L	0.527977	1.26421e-33
ACTG1	0.527963	1.07135e-27
MT-ND4	0.527715	2.4978e-43
CNOT8	0.527635	5.9297e-33
ATP1A1	0.527378	5.82657e-33
TBC1D4	0.527183	2.30981e-30
TSC22D1	0.526546	1.81269e-25
BRINP3	0.526451	4.12529e-11
YES1	0.525896	1.51921e-32
DNAJB1	0.525372	0.00014086
RPL13	0.523633	1.13202e-25
CNTNAP5	0.523244	2.43496e-15
TM4SF18	0.52287	1.34559e-29
MAP3K11	0.521288	6.5564e-34
RPL10	0.521054	2.72466e-23
DLG2	0.520714	7.59356e-18
SMAD6	0.520026	3.18283e-32
THSD4	0.518309	3.31304e-51
SLC5A6	0.517703	4.82515e-30
MYCT1	0.516782	3.72595e-32
PTTG1IP	0.513275	1.82335e-32
MT-ND2	0.513051	1.23877e-38
PKN3	0.512827	2.19024e-24
KCTD12	0.511959	2.5263e-30
HMCN1	0.511903	4.51606e-27
LAMA5	0.511214	1.64618e-31
HECW1	0.509735	3.85754e-13
CDH5	0.508587	2.72458e-34
NELL2	0.508448	8.4759e-13
AFF3	0.506298	2.79777e-26
MYO10	0.506295	5.16979e-35
BCL6B	0.506009	1.39412e-28
36951	0.504112	1.01558e-08
RPL3	0.503224	7.33532e-27
PEX5L	0.503057	2.59962e-10
LSR	0.502738	2.16285e-29
MCTP1	0.502712	1.08229e-34
MCL1	0.502474	5.7702e-27
PALMD	0.501181	4.78027e-33
ARFGEF3	0.50102	1.38586e-30
LRP8	0.500162	2.12729e-37
MIDN	0.50005	9.76712e-33
ACVR1	0.498725	1.02313e-26
SEC14L1	0.49686	8.28679e-26
MMRN2	0.496393	2.30934e-27
OOEP	0.495331	3.21404e-23
ATP8A2	0.494706	1.41072e-13
IMPDH1	0.49389	1.16122e-27
TXNRD1	0.49372	3.39554e-20
RPL35	0.492952	1.12853e-21
SLC19A3	0.49206	9.15984e-26
B2M	0.491729	1.49536e-20
RGS3	0.491211	3.04016e-32
EMCN	0.491123	6.22319e-30
THRB	0.489847	4.31873e-10
STARD4	0.487934	6.72741e-28
TSHZ2	0.487911	3.89472e-27
VAMP5	0.487529	6.62041e-21
HCN1	0.487468	3.85024e-09
CNOT6L	0.486994	1.06993e-26
RASGRP3	0.485881	1.72212e-30
S100A16	0.484021	8.37334e-31
RPL28	0.483286	3.21198e-23
ADGRL2	0.482709	3.15943e-26
MYT1L	0.48184	9.57857e-12
NCAM1	0.481833	1.23051e-12
OLFM3	0.481662	2.84292e-09
SEMA6A	0.481007	5.61512e-29
FMNL2	0.47993	9.78062e-32
RPL13A	0.47961	4.96495e-25
LAMA3	0.479103	5.78629e-23
CNKSR3	0.477596	1.33206e-30
HSP90AB1	0.476201	3.17528e-17
SLC24A2	0.475797	1.36113e-09
CDH10	0.474977	1.68744e-11
RASGRF2	0.474063	1.63255e-31
TMEM178B	0.473818	2.57603e-09
NOVA2	0.473561	9.11239e-31
OCLN	0.472412	1.25809e-28
LMBR1	0.472261	4.91614e-30
CACNA1B	0.472221	2.25614e-13
PTMA	0.471664	4.63292e-23
DNAJA1	0.471236	7.13185e-17
RPS3	0.470158	3.20204e-25
PTPRM	0.469845	1.20775e-22
AC006148.1	0.469623	8.56064e-10
MGAT1	0.467498	1.34525e-30
JAG2	0.467063	1.50528e-31
NRCAM	0.46657	6.17422e-11
FAM110D	0.465551	5.32406e-26
TMSB4X	0.465491	8.65314e-27
ACSL5	0.465009	4.04561e-25
RPL21	0.464532	1.75706e-25
NPAS2	0.464319	2.37466e-26
SOCS3	0.464103	3.54737e-25
KIAA1549	0.463747	2.02005e-30
SHC2	0.462909	3.80936e-32
AMBRA1	0.462483	4.37426e-19
BMPR2	0.462084	3.58246e-26
CCNY	0.46161	5.99687e-24
RPS14	0.46159	1.19442e-19
CD320	0.459636	7.47471e-27
RPS18	0.458606	3.74224e-21
TCN2	0.458565	2.23025e-30
RNF144B	0.457994	5.77232e-35
MCF2L	0.457759	7.14692e-32
RIMS1	0.457173	3.89383e-10
SDCBP	0.453987	3.62757e-22
EPAS1	0.45391	1.81568e-25
IFITM3	0.45354	2.18639e-19
SLC4A10	0.452023	1.73817e-09
PDE1A	0.451385	2.33738e-08
FOXF1	0.450816	1.35374e-25
SERPINH1	0.450744	2.99551e-19
MFHAS1	0.450527	1.68266e-29
KIRREL3	0.447496	6.31956e-12
GRIN2A	0.447447	5.9856e-07
ADGRF5	0.445873	5.54724e-22
DEGS2	0.445752	3.72039e-26
CHL1	0.445567	9.30018e-10
RUNDC3B	0.445449	4.2067e-31
CTNND2	0.444778	1.92762e-13
PPA1	0.44459	3.15896e-25
FRMD5	0.4431	4.63305e-12
FXYD5	0.442959	3.16964e-28
CA10	0.44202	3.81495e-10
PRX	0.441703	6.85363e-26
RPL35A	0.441431	1.66255e-21
CDH13	0.441281	8.93313e-09
IL3RA	0.439724	1.49806e-23
CP	0.438536	4.27375e-21
NEDD9	0.438305	1.52752e-24
ST6GALNAC5	0.438255	1.5418e-07
APOO	0.438186	9.73253e-19
RIMKLB	0.438131	5.69149e-17
SLC35F3	0.438023	3.44572e-09
ADGRG1	0.437729	3.03778e-20
NOS3	0.437706	3.1119e-24
FLNB	0.437653	4.85336e-30
TMCC3	0.437475	3.57808e-23
RPL34	0.436691	6.57368e-22
RPL8	0.436614	1.85193e-15
ESAM	0.436428	4.57766e-22
DCLK1	0.435711	9.5138e-22
TMEFF2	0.435683	1.47547e-09
NALCN	0.433249	8.06541e-13
CCDC69	0.432568	1.36065e-24
LDLR	0.431867	3.46035e-26
FAM107A	0.431609	6.36421e-41
GRIA3	0.431541	1.8347e-09
NRP1	0.429345	2.69903e-25
SHE	0.429317	3.00742e-24
SEZ6L	0.428966	9.98686e-14
MT-ND1	0.4283	1.85091e-24
MIR137HG	0.426952	6.35998e-13
PKP4	0.426483	2.217e-28
CNKSR2	0.425001	3.64496e-06
CNTN3	0.424137	9.09323e-10
RHOC	0.422875	1.00485e-19
RPS5	0.422731	1.68547e-20
DGKI	0.421634	5.82624e-17
CTGF	0.420921	3.91493e-26
EFNA1	0.420148	5.21124e-29
DUSP1	0.41801	8.28856e-22
VCAN	0.41741	4.42285e-08
MT-CO2	0.415775	3.36035e-38
GFOD1	0.415681	2.90264e-31
AC018816.1	0.414254	9.2498e-26
PPFIBP1	0.414129	1.08015e-18
CLEC14A	0.412804	1.35623e-26
SERF2	0.412786	4.89125e-11
LMO2	0.411731	5.25824e-24
FAM167B	0.411696	3.26624e-18
PDE10A	0.410808	2.82754e-35
SERPINB6	0.410106	3.09666e-19
SHISA9	0.410105	6.31823e-11
ANKS1A	0.410013	5.12989e-26
RPL7A	0.409378	7.42481e-17
RPS11	0.408657	1.00912e-23
ASIC2	0.408442	1.31418e-07
RASSF3	0.408116	9.76247e-21
CTNNB1	0.407541	5.69681e-18
SCN3A	0.407485	6.2184e-11
FAT3	0.407435	1.14429e-09
GPR146	0.406597	1.60627e-22
CMTM8	0.405521	6.22127e-32
RAC1	0.405447	9.44357e-19
APP	0.404975	9.93545e-22
RPL27	0.404734	7.40008e-23
NFKBIA	0.404564	1.47519e-18
HIP1R	0.403568	2.22061e-23
EPHA6	0.403541	0.000203272
TANC1	0.403123	4.64398e-22
NOTCH4	0.402517	5.52561e-24
ZNF804B	0.402044	1.24083e-08
SPTAN1	0.401001	9.76751e-20
FZD4	0.399971	3.34356e-25
FKBP4	0.399478	7.5024e-09
GALNT17	0.398212	6.28046e-22
EFR3B	0.398195	3.12996e-26
KCNH7	0.397341	1.86867e-06
SLC35F1	0.39643	1.57577e-17
RPL15	0.394989	8.69398e-23
KIF1C	0.394953	3.05402e-28
EXT1	0.394862	3.58222e-25
PRKCH	0.394831	1.87249e-21
RPL38	0.394227	2.90153e-17
ERBB4	0.393984	0.00443988
RPL29	0.393963	5.24415e-18
ZNF521	0.393326	2.33744e-18
AP3S1	0.392685	1.2653e-22
PINK1	0.391525	9.74095e-27
SH3GL2	0.39111	1.9903e-10
SKIL	0.390188	2.96847e-18
HERPUD1	0.389281	1.45153e-17
MT-CO3	0.389117	2.79241e-30
RBMS2	0.389093	1.78152e-24
GATA2	0.388055	1.99816e-22
NOVA1	0.387802	2.3561e-15
HECW2	0.386616	3.5784e-14
AHNAK	0.386207	1.16613e-17
SLC47A1	0.386135	3.70623e-20
EPHB4	0.385885	1.46011e-21
SMAD9	0.385589	8.88697e-26
PCLO	0.384541	3.41796e-08
RIN2	0.383629	1.46287e-28
R3HDM1	0.383106	2.2521e-12
CPNE4	0.381726	2.42738e-06
EDN1	0.381268	2.71751e-22
SYN3	0.380897	8.72537e-08
FGR	0.380778	1.80677e-23
CYTH1	0.380629	2.779e-26
ITGA2	0.378946	9.28417e-19
ZFPM2	0.37835	3.9419e-21
RPL11	0.378098	6.74951e-18
IFI6	0.377817	2.5455e-25
ASTN1	0.377748	6.79414e-12
CSMD2	0.37752	2.31988e-12
CACNA1A	0.377289	6.46787e-08
GABRB3	0.376952	2.47404e-10
HSPA12B	0.376766	7.48092e-24
PPP3CA	0.376561	7.81462e-18
SMARCA2	0.376235	2.70325e-18
LEPR	0.375413	4.37836e-26
MFAP3	0.375254	2.48754e-22
TMEM232	0.374505	1.0533e-09
ATOH8	0.374025	1.47104e-21
ESYT2	0.373832	2.75115e-20
CDH8	0.373696	2.10895e-10
CCDC50	0.373166	3.57892e-18
BAIAP2L1	0.372389	1.70999e-22
UNC79	0.372034	7.18371e-13
LRRC32	0.371743	3.26781e-19
EXOC6	0.371626	3.12859e-22
SET	0.370805	3.72056e-20
CARHSP1	0.370661	5.3213e-17
RNF19B	0.370512	2.75885e-22
ITPR3	0.370385	6.25237e-21
XKR4	0.369381	4.56567e-06
MT1A	0.368986	7.3178e-11
GUK1	0.368458	2.14077e-21
MIR181A1HG	0.368348	3.24825e-21
ITGB1	0.368094	1.57264e-13
MACROD2	0.36804	1.08865e-07
AGFG1	0.367696	1.31139e-22
MT-ND5	0.366014	3.26352e-17
PRELID2	0.365836	1.3626e-20
PXN	0.365534	5.17019e-21
RPS4X	0.36486	2.01804e-20
EEF1D	0.363982	8.63712e-17
GRIN2B	0.363697	1.24139e-06
SMG1	0.363584	4.1769e-18
PDGFC	0.363383	7.5265e-24
MSRA	0.363048	2.42166e-19
TEAD4	0.362492	1.04943e-20
CTTNBP2NL	0.361987	4.89824e-16
RAPGEF2	0.361409	6.56486e-21
FAT4	0.361338	1.57303e-22
ESRRG	0.361072	2.19615e-08
SH3BP4	0.360695	8.89442e-26
MICAL3	0.36035	3.62234e-15
RPS29	0.359318	4.0063e-19
DAPK1	0.357865	1.23428e-21
HLA-A	0.357758	1.0604e-18
NTNG1	0.35747	3.94106e-14
PRKD2	0.356056	7.21072e-25
MAPK11	0.355268	3.72815e-22
ARHGEF3	0.354665	1.13669e-18
NLK	0.353793	3.59702e-18
PLLP	0.353615	3.94483e-25
SNU13	0.353436	3.5069e-17
FMNL3	0.353035	3.54903e-22
TMEM87B	0.352105	1.0399e-19
STIP1	0.351694	1.18942e-11
CSDE1	0.350033	3.35616e-20
PTP4A3	0.349856	1.21857e-20
RPL6	0.348686	2.37762e-18
VAT1	0.348281	6.55628e-25
ARPC1B	0.347823	2.62216e-20
CBLN2	0.347459	0.00117394
FES	0.346894	1.90099e-18
UBB	0.346675	6.38915e-15
LINC01122	0.346188	3.96039e-12
TENM3	0.34585	2.73326e-09
ANKRD30BL	0.345456	3.7855e-07
SAT1	0.345446	1.40407e-22
CHIC2	0.345405	5.91654e-17
GIMAP6	0.344177	3.128e-15
EMP2	0.343689	1.69944e-22
IRAK3	0.342971	2.37114e-20
SLC38A3	0.342957	3.59573e-20
PAQR5	0.342902	5.74952e-20
CADPS2	0.34243	4.59073e-16
ARHGEF28	0.341671	6.09046e-19
DUSP23	0.341649	1.57238e-17
MYL12B	0.341587	1.64565e-17
SRGN	0.341109	1.96413e-25
SCN1A	0.340199	1.57094e-10
RPS2	0.340133	1.24479e-23
MRPL1	0.339698	5.04693e-19
TMEM50B	0.339673	3.92712e-16
BMS1P14	0.338577	1.59814e-12
HLA-C	0.33803	1.28674e-13
UBA52	0.337665	6.79966e-18
UBC	0.33765	1.31969e-12
RIPOR1	0.337517	8.56386e-19
EIF1	0.337401	1.28063e-10
SOS1	0.337319	3.52155e-14
STEAP1B	0.336662	4.98779e-17
PPP1R16B	0.335789	1.52886e-17
PLA1A	0.335748	1.84796e-18
NLGN4X	0.334349	5.51531e-09
COBL	0.33432	1.12989e-08
EFCAB14	0.334183	5.91452e-21
SGK1	0.334113	1.40603e-08
COX7A1	0.333178	6.68034e-20
USP6NL	0.333176	9.21128e-20
ANK2	0.332987	5.43299e-09
STXBP5-AS1	0.332867	1.25988e-17
GSE1	0.332817	4.2533e-16
MAMDC2	0.331917	3.85071e-15
ARL4A	0.331655	1.57022e-18
GRIK1	0.331003	0.0935825
CLIC2	0.330813	2.11336e-20
DSTN	0.33078	3.63451e-18
RPLP0	0.330355	7.67201e-19
RPS20	0.329876	6.91476e-22
MYO1E	0.328592	8.99171e-25
RPL32	0.327637	1.28654e-20
STX3	0.327556	3.43703e-21
GRIP1	0.32728	3.77752e-06
IL6ST	0.326472	6.60277e-16
ADGRB3	0.326469	0.00010886
KSR2	0.32604	1.55253e-07
BCAP31	0.325403	6.33622e-19
CACYBP	0.324955	3.55494e-12
SNRPD2	0.32463	1.66125e-19
WWC2	0.324604	1.2322e-19
ST3GAL1	0.324393	1.29814e-17
NELL1	0.323856	3.19387e-08
HSPA8	0.323634	2.21088e-12
PDGFB	0.323117	5.73009e-18
TGOLN2	0.322667	3.99055e-21
SPOCK1	0.321897	2.95991e-05
TRIM9	0.320824	9.10611e-09
ATOX1	0.320668	1.14047e-20
37681	0.320416	3.17818e-14
USP54	0.31997	5.60088e-23
IVNS1ABP	0.317926	5.99707e-16
PTPN14	0.317904	1.71231e-19
PAK5	0.317591	1.97208e-09
RPS7	0.317542	1.37938e-10
PTPRN2	0.317396	4.25122e-09
CDA	0.316987	1.14973e-18
TPM3	0.316658	2.53504e-18
CLEC2B	0.315325	1.47715e-15
DUSP6	0.314645	5.06085e-19
ITGA5	0.314547	6.65067e-17
GABRB1	0.314467	1.39649e-08
TRGC2	0.313975	3.46756e-15
PPARG	0.313204	6.42558e-13
IER2	0.312698	2.89426e-18
FSTL4	0.312558	3.73013e-05
FZD6	0.312554	1.72475e-17
PEA15	0.311834	2.86299e-19
FGD5	0.311808	9.06167e-20
SNED1	0.311392	1.09628e-14
RPS19BP1	0.311005	6.95403e-16
NECTIN2	0.310964	7.59351e-15
SAMM50	0.310901	5.10803e-20
TCF15	0.310178	4.67168e-15
RBFOX3	0.310152	2.62914e-06
LINC00599	0.308617	3.74265e-11
RPS16	0.308515	3.8863e-15
FSTL5	0.30765	0.0053054
KHDRBS3	0.307624	4.41333e-11
DLGAP2	0.307189	0.00026433
ICA1	0.307118	2.19213e-16
CYR61	0.306591	7.89313e-11
GIMAP7	0.306392	1.97818e-19
GABRG3	0.30624	7.9691e-08
RPS15	0.306148	1.18788e-09
RPS6	0.306043	7.04345e-22
RAB13	0.305828	8.78155e-18
HOMER1	0.305724	4.79239e-16
SEMA3B	0.305673	1.15046e-14
CENPB	0.3054	1.21799e-20
PLEC	0.305164	4.56756e-21
SULF2	0.304746	3.46708e-21
SH3BGRL2	0.30465	3.64714e-16
PCSK2	0.303499	1.97518e-05
KLHL2	0.303128	2.43745e-19
SH2D3C	0.303062	5.65151e-17
MX1	0.302811	1.27781e-18
RPS13	0.30204	8.25657e-14
LINC01322	0.302012	1.96118e-06
KIAA1549L	0.30162	6.25112e-10
MIR222HG	0.301581	1.84612e-15
GBP4	0.300989	2.35535e-19
SLC25A29	0.300607	5.57681e-12
HSPB1	0.300321	0.0406439
C4orf3	0.299122	2.73903e-16
SOX7	0.29899	5.92032e-16
SYNGR2	0.298921	8.31378e-15
HOPX	0.298893	3.76612e-18
PERP	0.298292	1.13297e-17
SLC31A1	0.297394	4.81759e-13
NR4A1	0.296788	5.9663e-18
CDC37	0.296585	2.6147e-19
CASP10	0.296568	1.09692e-15
AK5	0.29612	2.51136e-05
KAT2B	0.295134	1.08989e-12
ANXA1	0.293607	1.8994e-12
SMCO4	0.292598	2.42549e-10
SELENOW	0.292218	6.46146e-07
EIF4G2	0.291898	2.97858e-12
PIEZO1	0.291069	1.86805e-14
KCNC2	0.290797	0.000168139
ARAP3	0.290731	7.9928e-17
CLIC5	0.290379	2.59719e-17
BHLHE40	0.290316	1.84186e-14
TINAGL1	0.289772	5.01137e-16
ATP8A1	0.289724	3.11e-15
UPP1	0.289069	1.05852e-18
PIK3C2A	0.288676	2.08364e-16
MKNK2	0.288651	6.62077e-19
DSP	0.288297	2.71194e-14
ORAI1	0.288081	5.5658e-19
TMTC2	0.287835	4.06282e-19
CAPNS1	0.287482	4.16948e-20
CLEC1A	0.287299	2.05958e-13
RPL30	0.287107	1.47691e-13
TRHDE	0.286528	5.16303e-07
S100A13	0.286498	4.09147e-21
FOXC1	0.286138	4.28581e-13
WARS	0.285977	4.63999e-18
ATP7B	0.285822	2.19595e-18
MGAT4C	0.285493	5.57344e-05
SGCD	0.285407	3.92461e-07
F11R	0.285039	3.90961e-20
FUT9	0.284977	0.000156096
RPS9	0.284463	2.40309e-15
AMFR	0.284387	2.59834e-17
MID1	0.283723	6.52433e-11
CLIC1	0.28313	7.92903e-12
EPHA3	0.281114	6.1775e-21
ADAMTS6	0.280872	1.08504e-12
RFC3	0.280468	1.07667e-14
MEF2A	0.280197	1.25154e-19
NOD1	0.280172	2.5932e-13
ZKSCAN1	0.280148	6.84023e-19
VWA1	0.279834	1.26276e-14
SSFA2	0.279761	3.13581e-12
PGM5	0.279465	5.30421e-13
JAM2	0.279126	2.37559e-20
GIMAP4	0.278452	5.36725e-17
RPS8	0.278429	6.36138e-17
ASTN2	0.278347	1.9704e-09
SHROOM1	0.277961	2.85084e-14
AC002070.1	0.277751	6.18633e-13
XYLT1	0.277544	1.38227e-07
APOL3	0.277462	2.33603e-14
LGALS3	0.277417	4.06622e-19
CLSTN2	0.27701	6.83218e-07
RPL10A	0.276945	5.39799e-12
TMED10	0.276274	1.34721e-16
CHST12	0.276162	1.26152e-14
SHROOM4	0.275871	1.06871e-19
C22orf34	0.275192	6.69076e-16
SLCO1A2	0.274995	4.68112e-16
LSS	0.274869	8.70135e-17
HYAL1	0.274679	1.89564e-12
B4GALT1	0.274654	1.47757e-13
EFNB2	0.274262	3.51087e-19
MYL6	0.274053	1.13719e-08
FEZ2	0.27402	8.85763e-16
VEZT	0.273729	2.32381e-15
MT1G	0.273676	3.06527e-12
AHSA1	0.272799	7.24188e-12
PPM1F	0.272783	2.10545e-17
GRM1	0.272641	9.73752e-07
JUN	0.272237	1.08813e-15
CELF2	0.272063	1.16743e-06
CCNI	0.271923	3.18682e-11
PNP	0.271853	8.65866e-10
ELOB	0.270642	1.16615e-14
CYLD	0.270014	3.74861e-17
SORCS3	0.269866	2.62722e-06
SCN2A	0.269332	3.44416e-06
PPARD	0.269054	2.14098e-14
DCHS1	0.268966	9.57458e-14
STAU2	0.268777	2.34511e-17
PPFIA2	0.268661	3.68286e-06
DBN1	0.267933	3.92024e-12
SLC44A5	0.267625	3.50382e-05
SNAP91	0.267409	4.8291e-08
FGD6	0.267029	4.14571e-17
TENM4	0.2666	7.30601e-07
RPL7	0.266579	1.46265e-16
RPS6KA3	0.265635	7.15371e-13
NDST1	0.26544	3.61442e-09
LITAF	0.265244	2.26566e-12
GDAP1	0.264986	5.80796e-07
HSPA4	0.264905	3.24472e-12
MSX1	0.264857	2.1164e-17
ENAH	0.264194	3.41672e-15
GNG5	0.26416	2.98128e-10
MT-ND4L	0.263954	3.72974e-11
AGPAT4	0.262662	1.45504e-12
KIAA1211L	0.26227	5.35707e-12
RAPGEF1	0.26217	2.21177e-14
P4HB	0.26149	6.82399e-16
ADD1	0.260998	1.66449e-09
MYL12A	0.260855	5.13293e-12
DPY19L1	0.26072	5.08213e-13
TRIR	0.260514	4.30769e-14
SRSF9	0.260507	1.22579e-12
NAMPT	0.260353	1.96711e-20
COL19A1	0.260337	1.57405e-13
INPP5D	0.259935	2.45957e-23
OSBPL10	0.259699	6.23187e-15
TUBA1C	0.259516	1.96235e-12
MLEC	0.259504	3.92161e-16
ZNF385D	0.259177	1.2799e-10
TCOF1	0.258938	9.85514e-10
AL138686.1	0.258926	1.36698e-12
MEG8	0.25877	1.84906e-05
KIF5B	0.258433	1.71943e-12
KLHL5	0.258239	7.54419e-14
PTPRO	0.258185	6.31739e-05
MIER2	0.257945	8.50547e-14
GCH1	0.257879	1.8248e-13
C12orf57	0.257722	4.08079e-14
RACK1	0.257362	3.01151e-13
KCNB2	0.257297	1.87974e-06
PICALM	0.257174	1.03355e-08
PIP5K1C	0.257123	1.27452e-16
IL1RAPL2	0.257096	0.00243687
CASKIN2	0.256741	3.78104e-16
TRIM56	0.256156	2.11651e-15
FLT4	0.25612	4.33548e-17
SESTD1	0.255598	6.43214e-14
IL4R	0.255558	2.03578e-14
TPM4	0.255522	2.04768e-11
SLCO3A1	0.255497	9.00482e-21
CERK	0.255478	8.0883e-20
CADM1	0.255465	1.41503e-08
YBX1	0.254716	2.34484e-13
ME3	0.254715	2.26358e-12
SPOP	0.254108	7.28009e-15
RFX3	0.254057	5.81915e-12
GPR35	0.253941	9.53431e-11
MTRF1L	0.253867	7.18384e-13
LUZP1	0.253864	2.2421e-13
C1orf56	0.253405	1.91378e-08
DEDD2	0.253382	2.07883e-13
CCDC68	0.253237	1.80598e-14
UBE2H	0.252892	6.32796e-15
NEK5	0.252448	1.55771e-12
AKAP6	0.252193	4.55333e-09
TSTA3	0.252084	2.47109e-13
SLC8A1	0.251793	2.31091e-06
KCNQ2	0.251586	1.7627e-08
G3BP1	0.2514	2.41827e-13
C2orf83	0.250681	3.57804e-12
BCL3	0.250557	1.77681e-12
PLAT	0.250237	1.79822e-14
FTX	-0.333529	0.0850815
NEAT1	-0.38421	0.000122098
ZBTB20	-0.391411	3.54776e-09
TJP1	-0.453536	0.0510218
MKLN1	-0.489041	8.20311e-08
UTRN	-0.501086	2.01673e-09
MALAT1	-0.541954	2.65265e-57
PTPRK	-0.5497	2.2467e-10
PTN	-0.551066	0.0884521
KIAA1109	-0.585244	2.37925e-12
SLC12A2	-0.593327	0.0140604
SLC12A7	-0.602357	0.0119729
PLCB4	-0.618244	0.0955537
HBB	-0.624025	0.0425893
LHFPL6	-0.629706	3.4585e-06
AGRN	-0.639753	0.0062412
RBPMS	-0.648823	0.0262281
PDE8A	-0.65361	4.26027e-05
PRELP	-0.657566	0.00554817
ISYNA1	-0.660557	7.84249e-05
CPE	-0.664793	0.000100853
DISC1	-0.671622	0.0365309
NOTCH3	-0.688161	7.80695e-07
RORA	-0.690181	2.95498e-20
DCN	-0.695615	1.04525e-06
PARD3	-0.695837	1.38604e-14
PLXDC1	-0.700791	0.000289876
CACNA1C	-0.705683	5.36341e-08
FRMD3	-0.721257	0.00508068
RIPOR3	-0.727114	0.0262871
LPP	-0.728202	8.56781e-21
CALD1	-0.728605	1.10093e-21
SH3RF1	-0.742681	0.0178084
ARHGAP42	-0.758685	1.68431e-12
ATP1A2	-0.75975	2.93976e-18
EBF1	-0.76288	1.20172e-13
PTEN	-0.76301	1.60875e-14
ARHGAP6	-0.767743	0.00101292
ZFHX3	-0.777546	3.51243e-20
MYO1B	-0.786607	2.52811e-07
CASC15	-0.79078	1.14403e-08
CARMN	-0.795523	0.00162292
TRPC3	-0.803219	3.74815e-05
AC092957.1	-0.803232	0.000111648
SLC19A1	-0.814153	3.94788e-10
GRAMD2B	-0.82494	1.31996e-07
TFPI	-0.827353	8.19749e-05
SLC6A13	-0.82883	6.82083e-06
CLMN	-0.830413	5.5088e-05
SLC1A3	-0.831448	2.54703e-21
PTH1R	-0.834756	9.23081e-18
GRM3	-0.838625	3.02364e-08
MAML2	-0.839458	1.7106e-15
PDGFRB	-0.840419	1.33222e-15
CACHD1	-0.841394	0.00793798
RNF152	-0.843212	5.03107e-05
P2RY14	-0.844897	0.000475775
SLC30A10	-0.846289	2.49141e-11
AL138828.1	-0.847684	0.000209868
AC012409.2	-0.847709	0.033774
CPM	-0.857306	4.4134e-08
ADGRD1	-0.857553	0.0918779
UST	-0.859741	4.34728e-06
HES4	-0.862132	1.20931e-14
CDH6	-0.884004	1.85607e-06
GRM8	-0.884493	1.82134e-08
PRKG1	-0.884786	3.31582e-27
SLC6A12	-0.890535	3.42709e-15
PLCE1	-0.893697	6.86327e-06
ARHGAP10	-0.899414	5.43157e-07
SLC6A1	-0.900744	1.41724e-11
SNTB1	-0.906033	5.1862e-06
GPC5	-0.909361	5.73144e-18
SLC38A11	-0.911671	1.30675e-10
ABCC9	-0.917411	2.10001e-05
NR2F2-AS1	-0.921652	1.54712e-14
DLC1	-0.937267	3.23994e-38
KCNE4	-0.953687	0.000677976
EPS8	-0.961107	4.19164e-31
COLEC12	-0.979694	3.25455e-10
LAMA2	-0.989973	1.03473e-25
PDE3A	-1.00115	2.04941e-05
PAG1	-1.04307	1.1616e-17
SLC6A1-AS1	-1.06794	4.56468e-06
PCBP3	-1.08487	2.69125e-12
SGIP1	-1.09709	4.76457e-23
PDE7B	-1.13941	1.26804e-30
TRPC4	-1.17252	1.21316e-09
APOD	-1.45335	1.83638e-07
BCL2	-0.769691	0.11929
SLC20A2	-0.601544	0.277954
C11orf96	-1.23052	0.284602
GFAP	-0.490352	0.297111
PID1	-0.688825	0.403
TBX2	-0.684014	0.548562
SEMA5A	-0.640268	0.56169
RORB	0.297177	0.617918
RGL3	-0.617718	0.62417
COL6A2	-0.754035	1
BTBD9	-0.646925	1
INPP4B	-0.613222	1
YBX3	-0.258515	1
ZEB1	-0.398929	1
KCNT2	-0.657264	1
CYTH3	-0.602596	1
COL6A1	-0.616724	1
RHOJ	-0.66628	1
LZTS1	-0.649481	1
ITIH5	-0.457578	1
GLUL	-0.285249	1
PTPRZ1	0.425672	1
ACSS3	-0.709569	1
ANKRD44	-0.520397	1
ADAMTS9-AS2	-0.491068	1
GJC1	-0.565647	1
MFGE8	-0.624002	1
HBA2	-0.729855	1
COL4A3	-0.708973	1
COL4A4	-0.689793	1
RBMS3	-0.45089	1
SLC6A17	-0.65538	1
COL5A3	-0.622836	1
MTURN	-0.291157	1
GPX3	-0.277369	1
PDE5A	-0.642635	1
MSC-AS1	-0.707101	1
NBEAL1	-0.481509	1
RBMS1	-0.43313	1
MIR99AHG	-0.489773	1
AC016831.7	-0.308724	1
MRC2	-0.52453	1
GPC6	-0.266668	1
CERS6	-0.472797	1
SIK2	-0.667035	1
ZIC1	-0.561534	1
SMOC2	-0.666009	1
ATP1B2	-0.540093	1
DAAM2	-0.553981	1
PTPN13	-0.575193	1
RAPH1	-0.544882	1
NID1	-0.628204	1
SNRK	-0.583271	1
LINC00882	-0.299926	1
CYSLTR2	-0.650927	1
AXL	-0.624927	1
CNTLN	-0.280688	1
CECR2	-0.635232	1
ABCA5	-0.555689	1
CTNNA3	-0.315066	1
RFTN1	-0.271791	1
BNIP3L	-0.25417	1
ABCA8	-0.54677	1
AC022414.1	-0.574654	1
PLXDC2	-0.472425	1
GGT5	-0.535031	1
NR2F1	-0.579431	1
TTN	-0.290759	1
BCL6	-0.61428	1
AC002546.1	-0.481457	1
NCOA2	-0.390057	1
COL4A2	-0.761164	1
TXNIP	-0.451363	1
LTBP1	-0.303257	1
CDK14	-0.539322	1
FRY	-0.485895	1
ENPEP	-0.588304	1
FARP1	-0.547518	1
MIR4435-2HG	-0.771881	1
PARD3B	-0.430218	1
DENND2A	-0.56518	1
WLS	-0.28261	1
RNMT	-0.251129	1
TBX15	-0.508305	1
CRISPLD2	-0.689799	1
FAM13A	-0.555558	1
EPB41L3	-0.463862	1
ARHGEF7	-0.473409	1
KSR1	-0.553088	1
TRIQK	-0.262634	1
ATP1B3	-0.817338	1
CD74	-0.453156	1
MCC	-0.300902	1
ITGA7	-0.555065	1
N4BP2L2	-0.296114	1
ARHGAP17	-0.311364	1
MAP2K6	-0.608617	1
TCF7L1	-0.293246	1
FRMD6	-0.284283	1
ARHGEF17	-0.539595	1
SSBP2	-0.366314	1
BMP2K	-0.339814	1
HCN2	-0.482676	1
DNAH11	-0.571136	1
ADAMTS10	-0.274461	1
NRGN	-0.294638	1
UTY	-0.490494	1
GHR	-0.302395	1
RBMX	-0.278137	1
AKAP13	-0.45564	1
CEBPD	-0.469135	1
RNF180	-0.255775	1
FKBP5	-0.344154	1
ARHGEF12	-0.285056	1
PTGDR2	-0.272075	1
ERCC6L2	-0.297178	1
SUMF1	-0.312093	1
JUNB	-0.505539	1
TTTY14	-0.274988	1
GCLC	-0.324784	1
APOE	-0.939501	1
GADD45G	-0.53494	1
FBXL5	-0.278756	1
ITSN1	-0.260512	1
COL4A1	-0.731675	1
ANAPC1	-0.266587	1
GABRE	-0.521672	1
COMMD1	-0.288502	1
SLC17A7	-0.255799	1
FERMT2	-0.306107	1
CIRBP	-0.298792	1
KLHL36	-0.260018	1
MTREX	-0.263724	1
PLCL1	-0.538049	1
FAM110B	-0.478664	1
ADAMTS9	-0.898402	1
USP9Y	-0.414025	1
NTRK3	-0.629297	1
DIO3OS	-0.619073	1
PDE1C	-0.644498	1
PRKN	-0.265928	1
SLC38A2	-0.330468	1
IGFBP7	-0.322126	1
CCDC102B	-0.716822	1
AC007364.1	-0.295176	1
TAOK3	-0.272437	1
RNLS	-0.282148	1
MPPED2	-0.468452	1
AL645608.8	-0.618948	1
HEY2	-0.425685	1
LAMC3	-0.536864	1
NDRG2	-0.416514	1
PTPN9	-0.495028	1
VMP1	-0.383121	1
SASH1	-0.397881	1
TESC	-0.296276	1
KLF9	-0.505496	1
XRN1	-0.260755	1
EDNRA	-0.563953	1
GBE1	-0.328494	1
SH3BGRL	-0.260643	1
RUNX1T1	-0.355853	1
ATP5MC3	-0.267224	1
SOX5	-0.265734	1
TBC1D2B	-0.252675	1
SRSF2	-0.257094	1
USP13	-0.263984	1
CBLB	-0.520986	1
ITPR2	-0.406528	1
NF1	-0.323511	1
FOXP2	-0.500063	1
NT5DC2	-0.298436	1
SCLT1	-0.273853	1
C20orf27	-0.269284	1
NR2F1-AS1	-0.444618	1
GUCY1B1	-0.454807	1
KIAA1328	-0.290995	1
SLC7A11	-0.433474	1
JAM3	-0.347521	1
PIP5K1B	-0.345979	1
COL24A1	-0.31664	1
RGS4	-0.287467	1
PLEKHG3	-0.466729	1
CAMK2D	-0.385047	1
PEAR1	-0.290903	1
RAB28	-0.330398	1
SPECC1	-0.510182	1
C4orf48	-0.253318	1
SLCO1C1	-0.348131	1
SIPA1L2	-0.347526	1
ST5	-0.566033	1
SCMH1	-0.293662	1
AC007319.1	-0.321919	1
DUBR	-0.255264	1
CHCHD10	-0.269746	1
PLOD1	-0.37886	1
RASSF4	-0.265153	1
TET2	-0.313879	1
TSC22D2	-0.252876	1
CYBA	-0.304896	1
SLC25A36	-0.271461	1
PPCDC	-0.255564	1
DGKB	-0.343973	1
ASAH1	-0.294071	1
FILIP1L	-0.271233	1
SORL1	-0.27842	1
GJA4	-0.302381	1
PPP3CB	-0.286932	1
PHF21A	-0.404104	1
OSMR-AS1	-0.305008	1
NEK1	-0.268104	1
RHOB	-0.392453	1
PHLDB2	-0.318361	1
AC098829.1	-0.323972	1
BTAF1	-0.287674	1
PEBP1	-0.320899	1
CDKN1C	-0.373275	1
WDR41	-0.488353	1
TBX18	-0.494179	1
PDE2A	-0.310079	1
S1PR3	-0.413814	1
ATF7IP	-0.264694	1
C1QTNF1	-0.535525	1
DST	-0.258969	1
CYP7B1	-0.381544	1
IL1R1	-0.417511	1
TOP1	-0.320832	1
ADAM33	-0.441556	1
C2CD2	-0.3286	1
CREBZF	-0.250462	1
RCAN2	-0.314668	1
SNX25	-0.293012	1
FSTL1	-0.310366	1
KITLG	-0.252692	1
LIN7A	-0.53914	1
SENP6	-0.412763	1
CRYBG3	-0.279754	1
PRR16	-0.296075	1
CD9	-0.258245	1
NCDN	-0.307829	1
CTDSPL	-0.484309	1
EYA1	-0.376285	1
CSF1R	-0.444005	1
INVS	-0.334515	1
ADARB2	-0.276184	1
NDUFA4L2	-0.313283	1
LENG8	-0.267351	1
PITPNC1	-0.613272	1
BACH1	-0.439401	1
SLC38A6	-0.28273	1
LCAT	-0.32924	1
CA2	-0.593848	1
AC104389.4	-0.327303	1
DPYSL2	-0.308337	1
GRK5	-0.549378	1
DOCK5	-0.325569	1
PCSK1N	-0.266025	1
C1R	-0.420777	1
BMPR1B	-0.431983	1
SH3D19	-0.292907	1
DMXL1	-0.261715	1
CNTN4	-0.461822	1
GALNT2	-0.313733	1
ABCA1	-0.476658	1
ZNF207	-0.268858	1
FARP2	-0.324747	1
CHD9	-0.297756	1
NR2F2	-0.442734	1
SLC22A3	-0.287172	1
LPL	-0.464605	1
RUFY3	-0.275255	1
IGF2R	-0.346975	1
HIF1A	-0.498992	1
ATF6	-0.308916	1
STAG1	-0.307876	1
CUL1	-0.305104	1
LINC02172	-0.443015	1
PARP8	-0.263036	1
SRGAP1	-0.30235	1
EEF1A2	-0.295879	1
RNF24	-0.41394	1
CACNB2	-0.446707	1
DAB1	-0.320315	1
MICU3	-0.413466	1
CNN3	-0.276273	1
JAG1	-0.326906	1
NUMA1	-0.271174	1
ENC1	-0.295336	1
TOM1L1	-0.282345	1
TACC2	-0.274977	1
STARD13	-0.313879	1
CREB3L2	-0.257023	1
RBMS3-AS3	-0.336574	1
ABCA6	-0.269502	1
KMT2C	-0.275321	1
APBB2	-0.32467	1
PLA2R1	-0.461006	1
STK39	-0.420793	1
HSPA2	-0.310034	1
PCCA	-0.321517	1
RBMS3-AS2	-0.323839	1
ANPEP	-0.262168	1
EPB41L2	-0.310014	1
GPRC5C	-0.363654	1
BMPR1A	-0.412799	1
RUNX2	-0.352842	1
ARHGAP26	-0.350227	1
REV3L	-0.320446	1
EFHD2	-0.315036	1
CKB	-0.437644	1
TRAK1	-0.301954	1
ABCA9	-0.516172	1
LINC01197	-0.380116	1
ITGA10	-0.373309	1
STARD9	-0.310127	1
PPM1L	-0.343781	1
HEYL	-0.413705	1
VPS13D	-0.284078	1
WDFY3	-0.330339	1
KLF12	-0.37215	1
HIVEP2	-0.374705	1
RUNX1	-0.266105	1
VEGFA	-0.348968	1
PDE8B	-0.329204	1
DNMBP	-0.266542	1
NOTCH2	-0.32928	1
PACSIN2	-0.461397	1
38231	-0.273943	1
CAPZB	-0.267334	1
SETBP1	-0.3127	1
CHD1	-0.294441	1
ELL2	-0.808521	1
DOCK11	-0.282184	1
ADCY5	-0.352953	1
ATP6V1B2	-0.325621	1
PNISR	-0.259431	1
MT3	-0.440205	1
SGCE	-0.358306	1
SLC2A12	-0.288989	1
UGGT2	-0.40911	1
DIAPH2	-0.329797	1
SPATA6	-0.360459	1
ITM2C	-0.330886	1
EPS15	-0.256481	1
ZEB2	-0.394769	1
NHS	-0.323475	1
SRSF5	-0.276596	1
CHST11	-0.409061	1
MAGED1	-0.380655	1
ASAP2	-0.458014	1
GUCY1A2	-0.473818	1
LINC02256	-0.252528	1
GRK3	-0.517623	1
ANO3	-0.338942	1
FAM13C	-0.395693	1
PRRX1	-0.440932	1
BGN	-0.348495	1
ZBTB37	-0.284421	1
PHLDA1	-0.329713	1
NR4A2	-0.350017	1
EPC2	-0.266497	1
PIK3CD	-0.352072	1
VSTM4	-0.250443	1
LINC02147	-0.52146	1
FAM49A	-0.337991	1
ZNF644	-0.263895	1
HIF1A-AS2	-0.323619	1
NBL1	-0.312791	1
CENPP	-0.369256	1
ABCA10	-0.333972	1
TNS3	-0.282161	1
TGFBR1	-0.391725	1
THOC2	-0.263017	1
NCK2	-0.312601	1
FAM76B	-0.258899	1
ECE1	-0.29588	1
EDIL3	-0.29413	1
FHL5	-0.381689	1
SLC1A2	-0.603579	1
ETV1	-0.287992	1
ZEB1-AS1	-0.3056	1
CCDC91	-0.317419	1
CHN1	-0.350951	1
PDGFA	-0.269318	1
NFATC4	-0.390922	1
MTSS1	-0.338316	1
GABBR1	-0.44274	1
CEBPB	-0.396432	1
PCSK5	-0.401539	1
LRP1	-0.33254	1
ITGA11	-0.373203	1
THSD7B	-0.415665	1
SHISA6	-0.380455	1
OSBPL9	-0.391419	1
IMMP2L	-0.343925	1
MYOF	-0.314429	1
PFKFB3	-0.284534	1
SLC9A9	-0.417108	1
SSTR2	-0.480217	1
LRIG1	-0.412483	1
LINC00513	-0.30486	1
CSPG4	-0.446	1
MAF	-0.330408	1
GPER1	-0.359557	1
CPQ	-0.327618	1
PLP1	-0.255715	1
FAM162B	-0.293759	1
ATP1B1	-0.347959	1
TMEM173	-0.254943	1
UBE2E2	-0.31245	1
AC019197.1	-0.371657	1
TTC28	-0.297899	1
MAP1B	-0.340343	1
RERG	-0.373896	1
KLHL23	-0.419259	1
ARHGEF6	-0.365712	1
CALY	-0.325347	1
LINC00894	-0.29944	1
MLXIP	-0.264749	1
HIP1	-0.383621	1
SMURF1	-0.463983	1
SESN3	-0.325896	1
LRCH2	-0.310358	1
UNC5C	-0.423715	1
NHSL1	-0.411114	1
ABL1	-0.369034	1
COL27A1	-0.306836	1
DLEU2	-0.302908	1
SCAF8	-0.274797	1
PHLDB3	-0.328322	1
AC090825.1	-0.301933	1
ARHGAP24	-0.458445	1
ACTA2	-0.310867	1
PBX1	-0.270899	1
TIMP1	-0.418077	1
KIRREL1	-0.325653	1
PARVA	-0.396163	1
CPED1	-0.287874	1
DTX3	-0.358347	1
C7orf50	-0.395007	1
DCBLD1	-0.312857	1
PALD1	-0.339213	1
SLC22A23	-0.35704	1
COL1A2	-0.4503	1
PHLPP1	-0.39848	1
STXBP4	-0.411081	1
SNAP25	-0.322604	1
MUC20-OT1	-0.336251	1
HNMT	-0.261534	1
TMEM51	-0.275883	1
RASL12	-0.26583	1
NEURL1B	-0.34425	1
TMTC1	-0.312074	1
MCAM	-0.339149	1
MOB3B	-0.368633	1
SPRED1	-0.311642	1
AC008014.1	-0.424708	1
CAST	-0.258953	1
PLEKHG2	-0.250809	1
RANBP3L	-0.458368	1
CFH	-0.390249	1
TRAF3IP2-AS1	-0.362243	1
C20orf194	-0.401084	1
TECR	-0.397851	1
ZNF618	-0.277151	1
DACH1	-0.451866	1
ROR1	-0.364103	1
CPPED1	-0.338774	1
WASHC4	-0.298183	1
ADK	-0.317614	1
FAM118A	-0.303635	1
AGAP1	-0.250358	1
LAMA4	-0.492846	1
TNFRSF21	-0.396135	1
ZNF331	-0.552515	1
GAB2	-0.339732	1

## Sheet: Mic
Gene	Up_vs_Down_log2fc	Adjusted_p_value
MT-ATP6	1.81716	4.01424e-125
MT-ND4	1.72829	1.42869e-123
MT-ND3	1.61678	5.77034e-125
MT-CYB	1.60231	1.40973e-79
MT-CO3	1.41807	2.26308e-86
MT-ND2	1.40326	1.91952e-67
SLC26A3	1.3242	6.68855e-30
MT-ND1	1.31293	1.29422e-58
HSPH1	1.29419	6.73409e-23
MT-CO2	1.29418	1.59907e-84
HSP90AA1	1.15151	1.80666e-19
DNAJB1	1.08148	2.14568e-14
XIST	1.06757	1.66404e-27
RASGEF1B	1.02061	2.81163e-25
DIRC3	0.9989	1.54621e-08
PTPRG	0.95962	0.00339055
MTRNR2L12	0.931794	5.55554e-13
MT-ND4L	0.854673	1.8199e-13
MT-ND5	0.822949	8.66648e-13
ZNF804A	0.819557	7.98333e-08
MT-CO1	0.754811	2.18323e-26
P4HA1	0.748029	1.8056e-08
HSPB1	0.738999	0.000965573
HSPA6	0.72	0.0177331
MYO1E	0.71909	4.62168e-05
STARD13	0.710574	9.78853e-06
CPED1	0.69546	8.38817e-15
LINGO1	0.689816	4.31516e-07
DHFR	0.66878	4.74575e-10
ATP2C1	0.668508	2.44928e-11
IQGAP2	0.660191	4.12417e-05
MBNL2	0.650715	1.81358e-09
TPRG1	0.628707	0.0723176
PPARG	0.606186	0.00153714
CPM	0.590706	1
CHSY3	0.589735	0.0041087
MRPS6	0.588968	1.93597e-05
PTGES3	0.587951	5.23405e-06
CHORDC1	0.583429	0.000146403
SPECC1	0.578164	0.000197946
SNAP23	0.566763	0.00102196
METTL21A	0.559841	0.000728004
STIP1	0.547449	0.000152898
HDAC9	0.541817	4.7058e-19
SESN3	0.536887	0.09591
HSP90AB1	0.535237	0.0208312
AC074327.1	0.527594	1.39319e-11
AC007262.2	0.524795	0.00083728
ABHD3	0.517867	0.00011654
NUFIP2	0.515371	0.00155152
KANSL1L	0.514649	0.00322672
MIB1	0.513634	0.000533744
LRP1	0.51236	0.0295543
FKBP4	0.510939	0.0229444
HERC4	0.506901	0.000260377
BCOR	0.50511	0.325292
AF127577.4	0.504326	0.0126892
IQCJ-SCHIP1	0.495216	1
CEBPA	0.494689	0.0521571
GLDN	0.49284	1
RTTN	0.490787	1
INO80D	0.490723	0.924682
SAMD12	0.485786	0.35203
FMN1	0.483199	0.000181139
DDX5	0.48303	5.07627e-05
FXR1	0.481524	0.0032873
DSCAM	0.479952	0.000905423
NHSL1	0.479373	1
SNCA	0.479069	0.671517
DNAJA1	0.478425	0.000230519
PDGFC	0.478013	0.166697
GAB1	0.462448	0.0723261
NRIP1	0.462388	0.0157869
DPYD	0.460123	0.0133565
GRAMD1B	0.459119	1
DNAJB6	0.45847	0.0165323
MAML2	0.457645	1.57519e-17
ATP6V0A1	0.454715	0.087781
CADM1	0.45468	1
HSPA4	0.451477	1
HIBCH	0.446085	1
PDE4DIP	0.443208	0.132742
XYLT1	0.438496	1
SPATS2L	0.433964	1
KIFC2	0.431287	1
ZC3HAV1	0.431286	0.774746
ALCAM	0.430029	1
SAMD4A	0.422312	1
HSPA1A	0.416234	1
STPG2	0.413135	1
HPGDS	0.412301	1
MCTP1	0.412016	1
ARAP1	0.410507	1
PDE7A	0.410327	1
SOCS6	0.401397	1
JAZF1	0.395532	0.00523911
BNC2	0.39409	0.0174383
NR3C2	0.393549	1
NAA16	0.393175	1
DNAJB2	0.3889	1
DOCK10	0.387806	5.16051e-05
ARHGAP15	0.384756	4.36476e-07
GATM	0.383519	1
P2RX7	0.382369	1
MGAT1	0.382226	1
PHACTR2	0.381254	1
CACNA1A	0.379306	1
MUM1	0.376985	1
UMAD1	0.376932	1
SSBP2	0.37616	0.0643773
CCDC50	0.375365	1
RALGAPA2	0.373246	1
ANKH	0.371559	1
CELF2	0.368757	7.79413e-15
CERS6	0.367435	1
SYT6	0.36544	1
MS4A14	0.362055	1
ZC3H12C	0.356539	1
TBC1D5	0.356011	8.82431e-05
PIK3CA	0.35508	1
AC008691.1	0.354812	1
CCDC93	0.3548	1
LRP1B	0.354241	1
SAP25	0.351738	1
RASGRP3	0.351033	1
SNX3	0.349548	1
SUGT1	0.347464	1
UTRN	0.347166	1
RANGAP1	0.346731	1
AFF1	0.345632	1
GRN	0.343163	1
AGAP1	0.342824	1
TXNIP	0.341574	1
AFTPH	0.340563	1
ENGASE	0.339134	1
AC104123.1	0.338187	1
CCNH	0.337068	1
TANC2	0.332062	1
PDE4B	0.331399	1
RECK	0.329298	1
PLEKHA5	0.327724	1
ITGB3BP	0.327157	1
GLCCI1	0.326589	1
NFAT5	0.325551	1
THRB	0.324383	1
XPO1	0.324331	1
PSAP	0.323794	1
FGD4	0.32269	0.00535867
FAM149A	0.322216	1
SOS1	0.321686	1
PLCG2	0.321207	1
PDE3B	0.318112	1
NEK7	0.317013	1
ZBTB20	0.316449	0.157863
MICAL1	0.312291	1
IL6ST	0.312258	1
LAT2	0.311763	1
CCT3	0.310623	1
KIAA1109	0.308199	1
GRIN1	0.308179	1
HLA-E	0.306915	1
CACNA1D	0.30587	1
PNISR	0.305635	1
HSPA1B	0.30469	1
PGM5	0.304239	1
L3MBTL4	0.304129	1
CLASP1	0.303419	1
IRF2BP2	0.303298	1
PNPLA6	0.302313	1
FER	0.301134	1
ZNF618	0.301088	1
KIAA0930	0.300847	1
CREBRF	0.300564	1
NAALADL2	0.300336	1
ATG7	0.299031	1
C6orf62	0.298832	1
VPS8	0.298122	1
MIR99AHG	0.297213	1
ARID5B	0.296064	1
MITF	0.294992	1
CTSS	0.294823	1
ACIN1	0.294368	1
GLS	0.293927	1
ACAP3	0.293083	1
DHRSX	0.293075	1
ITSN2	0.291586	1
RAPGEF1	0.290675	1
TMEM243	0.289897	1
VTI1A	0.289663	1
ASAH1	0.289426	1
RGS12	0.288425	1
ZNF638	0.285893	1
ITPR1	0.285655	1
LYST	0.284737	1
DLEU2	0.283287	1
ZBTB1	0.283273	1
ZSWIM8	0.282464	1
OSBPL3	0.282293	1
STXBP5	0.281668	1
SLC44A1	0.281424	1
AC244021.1	0.280823	1
ELOVL5	0.280539	1
GUCY1A1	0.278548	1
RBM5	0.278316	1
HSPD1	0.277812	1
ATG4C	0.277497	1
SERTAD2	0.276963	1
LRRK2	0.276492	1
NUTM2A-AS1	0.276096	1
AKT3	0.275664	1
CTTNBP2	0.275024	1
ARHGAP24	0.274063	3.3494e-06
TMEM170B	0.273968	1
CFLAR	0.27189	1
BAZ2B	0.2714	1
VPS50	0.271272	1
FLI1	0.269372	1
MBP	0.268945	1
NEK10	0.268329	1
TUT7	0.267975	1
GFAP	0.267406	1
PCM1	0.267134	1
MBNL1	0.266951	4.278e-05
CCDC88B	0.264887	1
MAP3K5	0.26442	1
CBFA2T2	0.264272	1
KIF26B	0.263937	1
NCOA2	0.263509	1
PARVG	0.263309	1
LCP1	0.26171	1
KCNMA1	0.26161	1
MXD4	0.260718	1
CPVL	0.260617	1
FAM49A	0.259812	1
TFEC	0.259646	1
WDFY1	0.259617	1
BANP	0.259135	1
NRP2	0.257372	1
CCNG2	0.256199	1
KAT2A	0.254727	1
TENM4	0.254268	1
CLCN7	0.254244	1
PKD1	0.254133	1
RORA	0.253465	1
VASH1	0.253129	1
CCT4	0.252754	1
OSBPL8	0.250838	1
MAN1A1	0.250359	1
CCND3	0.250269	1
FOXP1	0.249733	1
CALCOCO2	0.249609	1
SHOC2	0.249389	1
FNIP2	0.249268	1
TSC22D2	0.248824	1
ELP4	0.247525	1
RUBCNL	0.245955	1
ARL15	0.245854	1
AP1G2	0.245752	1
AC009690.1	0.245285	1
BBX	0.245162	1
CLOCK	0.245064	1
PSPC1	0.244181	1
PPP1R21	0.243788	1
APC	0.243755	1
RCN3	0.243583	1
ELMO1	0.241769	0.00155284
TRIO	0.241746	1
PTOV1	0.241489	1
NEDD4L	0.240596	1
RABL6	0.23974	1
STK10	0.239363	1
MSN	0.239161	1
RNF125	0.238632	1
CD81	0.238567	1
UBE2D3	0.238567	1
LINC01909	0.238429	1
SPIN1	0.238037	1
PTPRD	0.23772	1
GCNT2	0.237394	1
CDK13	0.2372	1
ATG16L2	0.236917	1
KIAA1551	0.236575	1
TANK	0.236017	1
ARRDC2	0.234711	1
GOLIM4	0.234371	1
IRS2	0.234359	1
PCED1B	0.233919	1
FBXL17	0.233796	1
AC066613.2	0.233716	1
NRXN1	0.232695	1
IL6R	0.23188	1
NFKB1	0.231232	1
PIK3R5	0.231188	1
CYBRD1	0.230804	1
LINC02328	0.229067	1
GKAP1	0.228283	1
RASAL2	0.228104	1
EFCAB13	0.228037	1
SCARB2	0.227452	1
SDCBP	0.227443	1
PAPOLA	0.227293	1
EXOC5	0.227066	1
TMCC3	0.227027	1
DLEU7-AS1	0.226639	1
DPH6-DT	0.226464	1
KLHDC10	0.226287	1
SMAD5	0.226267	1
SPOPL	0.224157	1
ZBTB44	0.222971	1
LPIN2	0.222825	1
CYTH3	0.222709	1
NBEA	0.222579	1
PELI2	0.222545	1
ATF7IP	0.222369	1
SNX1	0.222292	1
CTBP2	0.221694	1
RFX7	0.221208	1
TNRC6B	0.221087	1
ARHGAP31	0.220416	1
ITPK1	0.220279	1
RFX3	0.220121	1
CNOT4	0.220054	1
ATP6V1C1	0.219721	1
MKLN1	0.219387	1
LCORL	0.219226	1
PLD3	0.218957	1
FBXO11	0.21844	1
ZNF706	0.217708	1
RBFOX1	0.217598	1
CD86	0.217537	1
TACC1	0.217396	1
SLC25A29	0.217127	1
ANAPC16	0.216711	1
BPTF	0.216528	1
BAZ2A	0.215742	1
GNB4	0.215614	1
CNOT6L	0.21545	1
MIER1	0.215258	1
SELPLG	0.215137	1
UBE2B	0.214878	1
DUSP22	0.21464	1
CENPP	0.214306	1
CTBS	0.213584	1
SFMBT2	0.213458	0.132904
SCAF4	0.212264	1
TRA2B	0.212194	1
NUAK1	0.211924	1
DPP7	0.210639	1
SNX2	0.2105	1
MAST3	0.210002	1
FUT8	0.209934	1
GLCE	0.20992	1
ARSB	0.209268	1
ARPC1B	0.209133	1
AHCYL2	0.208983	1
TBCK	0.208174	1
CIITA	0.208076	1
LRRC37B	0.208019	1
MAP2K5	0.207589	1
XRN1	0.207231	1
DOC2A	0.207218	1
NBPF19	0.206734	1
DNM3	0.206398	1
XPO7	0.205936	1
HGS	0.205771	1
MAP4K3	0.205669	1
USP6NL	0.205292	1
PLA2G15	0.205245	1
SH3RF1	0.205062	1
AGPAT5	0.204974	1
MYOF	0.204833	1
PRPF38B	0.204729	1
SCARB1	0.20446	1
RAB39A	0.204284	1
DIAPH2	0.204267	1
AC016831.7	0.204237	1
MACF1	0.204176	1
KMT2A	0.203912	1
FGD3	0.20332	1
CSMD1	0.203267	1
MIR29B2CHG	0.202934	1
BTRC	0.202808	1
NFIC	0.20271	1
PPT1	0.202385	1
STXBP3	0.202364	1
PACS1	0.202222	1
SMARCA2	0.201622	1
METTL9	0.200637	1
PACS2	0.200341	1
TRAK1	0.199897	1
STX7	0.199866	1
ARHGAP6	0.199801	1
CADPS2	0.199683	1
PRKX	0.199396	1
AP2A2	0.198785	1
UBQLN1	0.198684	1
GRK3	0.198513	1
HS3ST4	0.198377	1
ITGAX	0.198095	1
DAGLB	0.19803	1
KIF16B	0.198024	1
HACD4	0.19774	1
LAMP2	0.197727	1
FGF14	0.197712	1
DNMT3A	0.197661	1
GTDC1	0.197622	1
TRA2A	0.196728	1
BMPR2	0.196321	1
KDM4C	0.195413	1
MAGI3	0.19517	1
PHACTR1	0.195099	1
NCOA7	0.195004	1
PPM1L	0.195001	1
MBTD1	0.194887	1
MAF	0.194312	1
KLHL24	0.194232	1
FHIT	0.194114	1
PHIP	0.194051	1
TRIM14	0.193967	1
LINC00486	0.193013	1
DENND4B	0.193002	1
ITPKB	0.19201	1
FAM13A	0.19151	1
SF3B1	0.191399	1
CMC1	0.190928	1
DYM	0.190739	1
GNA13	0.190643	1
TBC1D4	0.19038	1
MFSD1	0.19026	1
PITPNB	0.189274	1
CEP350	0.189177	1
ZNF124	0.189094	1
CSGALNACT1	0.18891	1
UBXN7	0.188359	1
PEAK1	0.1883	1
TBC1D12	0.187864	1
VPS13C	0.187593	1
DTNA	0.187367	1
WASHC1	0.187071	1
WWP1	0.187001	1
PITPNC1	0.186874	1
ITSN1	0.186762	1
ARL17B	0.186546	1
SLC2A9	0.185906	1
MECP2	0.185677	1
BTG1	0.18504	1
CLIP2	0.184903	1
ZNF800	0.184497	1
EIF5	0.184461	1
MBD3	0.184126	1
ANKRD13D	0.184096	1
ARPC5	0.183897	1
HMBOX1	0.183712	1
SESN1	0.183433	1
EXOC6B	0.183193	1
MBD5	0.183116	1
PPP2R3C	0.183057	1
UBA3	0.183025	1
KTN1	0.182984	1
PLEK	0.182592	1
PLEKHA1	0.182536	1
AC078845.1	0.182527	1
HNRNPU	0.181932	1
PILRA	0.181609	1
IRAK3	0.181478	1
STAU2	0.181437	1
ADK	0.181244	1
CPEB3	0.180742	1
DMTF1	0.180696	1
ATP10D	0.180265	1
RGL2	0.17973	1
KIF13A	0.179701	1
TFEB	0.179535	1
NADSYN1	0.17948	1
TAB2	0.179442	1
OGFRL1	0.179355	1
LYL1	0.17923	1
AC090517.4	0.179109	1
CLCN5	0.178532	1
HERPUD1	0.177937	1
GPATCH2L	0.177688	1
PIAS2	0.177611	1
DENND1B	0.177281	1
ZNF106	0.177217	1
GALNT1	0.17635	1
SPEN	0.176171	1
BMPR1A	0.176147	1
RBM6	0.175944	1
CCDC88A	0.175936	1
KLHL6	0.175726	1
FNDC3B	0.17562	1
RSBN1L	0.175613	1
NFE2L2	0.175314	1
NIPBL	0.174945	1
MPHOSPH8	0.174863	1
SHPRH	0.174782	1
THUMPD3-AS1	0.174752	1
SEL1L	0.174221	1
TSC22D1	0.174216	1
PCF11	0.173951	1
PLCL1	0.173754	1
SNX29	0.173355	1
YPEL3	0.173345	1
SLC35F5	0.172901	1
SIPA1	0.172763	1
ZDHHC14	0.17232	1
ARHGEF11	0.172034	1
ZNF710	0.171654	1
PPA2	0.171623	1
KDM2B	0.171508	1
MIRLET7BHG	0.171439	1
RAF1	0.171262	1
PRRC2C	0.171137	1
CYP20A1	0.171018	1
PIBF1	0.170734	1
TRIP11	0.170482	1
ESRRA	0.170284	1
AL158071.4	0.170122	1
RCOR3	0.169861	1
CNOT2	0.169363	1
HP1BP3	0.169311	1
EVL	0.168934	1
SMAD2	0.168799	1
MAP3K3	0.168505	1
TIAM2	0.167798	1
NFIA	0.167713	1
MYO9B	0.167624	1
SPNS2	0.167605	1
UBR1	0.167308	1
SH3BP2	0.167224	1
TTC3	0.167179	1
MORC3	0.166432	1
FAM214A	0.166258	1
FCHO1	0.166138	1
THUMPD2	0.166107	1
GRINA	0.166091	1
HELZ	0.16604	1
EPS15L1	0.1654	1
HEXDC	0.165238	1
FAM208A	0.164904	1
ROCK2	0.164686	1
MTSS1	0.164329	1
MOB1B	0.164187	1
TAPT1-AS1	0.164104	1
ZCCHC2	0.163976	1
PHLPP1	0.163942	1
TMEM117	0.163089	1
MYO9A	0.162918	1
MAN1A2	0.1629	1
MYH9	0.162246	1
PDCD4	0.162245	1
RYR1	0.161853	1
RPRD2	0.161853	1
ATP6V0B	0.161618	1
MRC2	0.161546	1
CRADD	0.160757	1
ZNF518A	0.160658	1
CDC42SE1	0.160537	1
TRAF3	0.160498	1
HBP1	0.160372	1
PECAM1	0.160014	1
SNX30	0.159796	1
CORO1A	0.159644	1
FAM126B	0.159589	1
ARRB2	0.159521	1
EDEM3	0.159432	1
LCP2	0.15937	1
SHTN1	0.159269	1
SLC39A11	0.159158	1
ZFYVE16	0.159054	1
TMEM164	0.158977	1
NEK1	0.158252	1
MFSD11	0.158153	1
JARID2	0.158143	1
PLXDC2	0.158038	0.000124986
PPP1CB	0.15792	1
PI4KA	0.157519	1
USP47	0.157264	1
AEBP2	0.157099	1
ARHGEF10L	0.157032	1
PTAR1	0.15685	1
LINC01004	0.156804	1
ENTPD6	0.156526	1
ERBIN	0.156226	1
GALNT10	0.156123	1
HSPA9	0.156111	1
KCNIP4	0.155998	1
ELK4	0.155806	1
RNPC3	0.15577	1
TENT4B	0.155493	1
CST3	0.154547	1
MAPK8IP3	0.154446	1
BAZ1B	0.154284	1
WTAP	0.154187	1
MCM9	0.154082	1
ITGB1	0.153806	1
ATRX	0.1536	1
TMEM260	0.153229	1
PTPRM	0.153169	1
ST3GAL6	0.153141	1
SQSTM1	0.153079	1
CYB5R4	0.152983	1
PSMA1	0.152951	1
FRMD4A	0.152813	1
ADCY7	0.15272	1
TMEM65	0.152685	1
LARP4	0.152661	1
BST2	0.152492	1
GGA1	0.15241	1
PCDH9	0.15184	1
PLD4	0.151784	1
FAM126A	0.151771	1
RBBP6	0.151739	1
MYO1F	0.151475	1
LPAR1	0.151461	1
AUH	0.151437	1
AKAP8L	0.151333	1
SKAP2	0.151235	1
BRWD1	0.151063	1
TNFSF13B	0.150969	1
PTMS	0.150841	1
NCOA1	0.150668	1
SLC2A13	0.150437	1
PRKCE	0.150257	1
TRRAP	0.150188	1
RNF13	0.150162	1
TRIM44	0.150096	1
MSI2	0.150004	1
TTC7A	0.149932	1
ARID1B	0.149735	1
ARHGEF12	0.149657	1
LRRC37A3	0.149582	1
EPG5	0.149487	1
GPBP1	0.149436	1
ARID5A	0.149009	1
TPCN1	0.148768	1
PHF21A	0.147774	1
CDK5RAP2	0.147729	1
TNKS2	0.147215	1
RSRC1	0.147197	1
UBN2	0.146899	1
ARL5A	0.146319	1
GPHN	0.146299	1
ATM	0.14627	1
USP4	0.14625	1
PGGHG	0.145875	1
MED15	0.145431	1
FAM185A	0.145374	1
CTNNA2	0.145109	1
MINDY2	0.144668	1
DNAJB14	0.14457	1
DOCK7	0.144482	1
AL159163.1	0.144481	1
PCSK5	0.144414	1
STAMBPL1	0.144333	1
RSRC2	0.144309	1
WDR26	0.144071	1
GBE1	0.144006	1
ZC3H13	0.143928	1
RB1CC1	0.143568	1
TMOD3	0.143461	1
SYK	0.143124	1
AHCYL1	0.143123	1
LITAF	0.143089	1
CWC27	0.142802	1
ZDHHC20	0.142593	1
CHD2	0.142556	1
MAPRE2	0.142193	1
PIP5K1B	0.142169	1
DOCK2	0.141881	1
TMOD2	0.141768	1
PDLIM5	0.141762	1
ZBTB16	0.141712	1
DUSP16	0.141534	1
RAB12	0.141207	1
NOTCH2	0.141126	1
SNRK	0.141092	1
RHOT1	0.140995	1
SORL1	0.14062	1
PLEKHM2	0.140542	1
APAF1	0.140424	1
CHM	0.140188	1
PDE8A	0.140132	1
APP	0.140121	1
ARHGAP27	0.139895	1
MICU1	0.13967	1
MAT2A	0.139584	1
SLC23A2	0.139259	1
TJP1	0.139245	1
KIF5B	0.138855	1
C1orf56	0.138711	1
JUND	0.138547	1
KHDRBS1	0.138519	1
PFKL	0.138338	1
FGGY	0.138145	1
ZFP36L2	0.13784	1
RNF19A	0.137661	1
P3H2	0.137058	1
TET2	0.137032	1
CADM2	0.136907	1
UBR2	0.136635	1
MIA2	0.136463	1
RAP1GDS1	0.136422	1
AC004687.1	0.136395	1
NR3C1	0.136322	1
BRWD3	0.135841	1
PHACTR4	0.135469	1
OXR1	0.135422	1
ARHGDIA	0.135309	1
RNF130	0.135301	1
CWF19L2	0.13525	1
FAM49B	0.135101	1
POGZ	0.135047	1
ATG4B	0.134992	1
DMXL2	0.134798	1
PIK3C3	0.134648	1
ST13	0.134131	1
PPP2R2A	0.134002	1
TMEM161B-AS1	0.133895	1
THOC1	0.133827	1
FKBP5	0.133421	1
IWS1	0.133307	1
HS2ST1	0.133209	1
KPNA4	0.133157	1
RAPGEF2	0.133072	1
CFDP1	0.133016	1
ZNF407	0.131889	1
LIMD1	0.13162	1
SGMS1	0.131508	1
SIK2	0.131479	1
DOCK11	0.131354	1
NAA50	0.131338	1
LSAMP	0.131295	1
KDM6A	0.131227	1
ZNF217	0.1311	1
BRAF	0.131003	1
PRELID2	0.130682	1
SPIRE1	0.130437	1
PLXND1	0.130314	1
RALYL	0.130149	1
CLK1	0.130127	1
VPS13B	0.129814	1
ZC3H6	0.129723	1
TNFRSF1A	0.129677	1
COL4A3BP	0.129622	1
PDK1	0.129388	1
ANO6	0.129308	1
CBWD2	0.129172	1
RAB14	0.129096	1
CDK8	0.129076	1
CAPN7	0.129051	1
WDR7	0.128996	1
SIMC1	0.128638	1
METTL25	0.12862	1
GYPC	0.128619	1
SUGP2	0.128599	1
STRN	0.128585	1
FOXP2	0.128525	1
P2RY12	0.128348	1
TRIM28	0.128308	1
DENND4C	0.128081	1
TRIM33	0.12752	1
PKD2	0.127276	1
NLRP1	0.127017	1
UBE2E2	0.12674	1
ELF2	0.126676	1
CELF1	0.126669	1
YTHDF3	0.12653	1
ABCC5	0.126503	1
RDX	0.12636	1
ZFHX3	0.12635	1
MSL3	0.126211	1
SLC8A1	0.126136	1
ASAP1	0.125761	1
RICTOR	0.125684	1
CREG1	0.125579	1
DOCK3	0.125567	1
FBXO34	0.125521	1
OPA1	0.125446	1
CYTH1	0.125424	1
NR6A1	0.125421	1
NCKAP5	0.12536	1
SUFU	0.125356	1
UBA1	0.125324	1
CCDC92	0.125316	1
SAFB2	0.125192	1
SMS	0.125108	1
UBE4A	0.125101	1
BMT2	0.124854	1
BBS9	0.12475	1
PPP3CA	0.124218	1
RNF38	0.124035	1
SMAD3	0.123993	1
PIEZO1	0.123935	1
INPPL1	0.12389	1
SMARCA1	0.123775	1
TAX1BP1	0.123681	1
STK38	0.123531	1
LPP	0.123425	1
NRG3	0.123401	1
ENG	0.123137	1
RHOA	0.123075	1
WBP1L	0.123056	1
TM6SF1	0.123041	1
LAMP1	0.122809	1
ZXDC	0.122753	1
STXBP2	0.122687	1
ACADVL	0.122561	1
DDX17	0.122348	1
OFD1	0.122331	1
KBTBD2	0.122136	1
OXSR1	0.121753	1
NR2C2	0.121737	1
VPS35	0.12173	1
TRPM7	0.121712	1
LRMP	0.121706	1
HM13	0.121347	1
ADAR	0.120641	1
ZMYND8	0.1205	1
RYK	0.120428	1
PPP6R3	0.120411	1
DIP2B	0.120276	1
ARHGAP9	0.120187	1
CREBBP	0.120181	1
GDAP2	0.120085	1
ANKS1B	0.119916	1
38961	0.119914	1
EHBP1	0.11988	1
KAT2B	0.119806	1
ELF1	0.119671	1
RALGAPB	0.119554	1
FBXL20	0.119468	1
TBC1D16	0.119404	1
CBFB	0.119209	1
ARID1A	0.119116	1
DOCK4	0.118693	1
NCOA3	0.118351	1
CDK17	0.118337	1
MKL1	0.118302	1
PRKAR1A	0.117677	1
KRCC1	0.117591	1
UBASH3B	0.117459	1
PHF14	0.117288	1
RSF1	0.11706	1
KIAA1328	0.117042	1
FCHO2	0.116909	1
ALG13	0.116896	1
ZRANB1	0.116887	1
CPQ	0.116768	1
ZDHHC2	0.116741	1
CBR4	0.116692	1
SIGLEC8	0.116627	1
NCOR2	0.116466	1
MARK3	0.116371	1
GPRIN3	0.116153	1
TAPBP	0.116108	1
KRIT1	0.116089	1
GSN	0.116069	1
NRP1	0.115894	1
MCPH1	0.115726	1
LRCH3	0.115663	1
SPOP	0.115353	1
C20orf194	0.115332	1
HSD17B4	0.115155	1
CDK19	0.11479	1
CTNNB1	0.114736	1
FAM193B	0.114655	1
PDSS2	0.11455	1
ANKRD44	0.114382	1
SNX6	0.114258	1
AHCTF1	0.114075	1
FLOT2	0.113772	1
PDS5B	0.113205	1
NEAT1	0.113029	1
REEP3	0.112608	1
SGK3	0.112561	1
HERC3	0.112477	1
FOXO3	0.112471	1
KYNU	0.112454	1
DLG2	0.112349	1
GLG1	0.11233	1
ANKAR	0.112327	1
ST3GAL1	0.112265	1
CARD11	0.112181	1
MYO5A	0.111847	1
AC097376.2	0.111271	1
TPP1	0.111193	1
HECA	0.111163	1
TRAPPC8	0.111096	1
COP1	0.111074	1
SELENOO	0.111061	1
CCDC91	0.111016	1
B4GALT1	0.11074	1
SRSF6	0.110706	1
ATP11B	0.110595	1
RNF216	0.110558	1
KDM5A	0.110446	1
UBE2Z	0.110172	1
NPL	0.109936	1
NT5C2	0.109894	1
PTK2B	0.109875	1
SARAF	0.109648	1
NRF1	0.109334	1
TMEM119	0.10921	1
UBE3D	0.109202	1
TGFBR2	0.109023	1
VPS36	0.108875	1
ZNF24	0.108805	1
MANBA	0.108696	1
TMBIM6	0.108343	1
RYBP	0.108333	1
LRBA	0.108315	1
ZNF438	0.108288	1
TBC1D15	0.108198	1
SUPT20H	0.107941	1
SLC38A10	0.107863	1
CNTLN	0.107753	1
ZMYND11	0.107752	1
AC008050.1	0.107658	1
SSBP4	0.107494	1
STAG1	0.107391	1
LASP1	0.107364	1
WIPF1	0.107325	1
WWP2	0.107218	1
STAT6	0.107115	1
RAPH1	0.107049	1
GSDMD	0.107033	1
SH2B3	0.106983	1
PHF3	0.106954	1
ROBO2	0.106876	1
ELP2	0.106581	1
WASF2	0.106566	1
PPFIA1	0.106524	1
RARS2	0.106007	1
CMTM6	0.105898	1
MALT1	0.105763	1
USPL1	0.105694	1
AC245297.3	0.105614	1
FAF1	0.105597	1
CDC14A	0.105336	1
ITPR2	0.105313	1
GCC2	0.105113	1
STK38L	0.104917	1
PARP8	0.104722	1
PDCD6IP	0.104447	1
ANKRD17	0.104044	1
REV1	0.10389	1
TCAIM	0.10385	1
CYBC1	0.103766	1
DST	0.10344	1
CAMSAP2	0.103373	1
ZHX2	0.103368	1
MFSD12	0.103211	1
LEPR	0.102851	1
SETD5	0.102783	1
MDM4	0.102763	1
BTBD7	0.10251	1
CDC14B	0.102336	1
TMC8	0.101896	1
FAR2	0.101716	1
UBAC2	0.10163	1
GAK	0.101479	1
UBE4B	0.101352	1
AC006978.2	0.101292	1
AGO3	0.101224	1
DISC1	0.101072	1
MICU3	0.101067	1
MYSM1	0.100748	1
TNIK	0.100122	1
HNRNPA2B1	0.100093	1
PTAFR	0.0999424	1
MEF2C-AS1	0.0999195	1
DAAM1	0.0997934	1
PRR14L	0.0997386	1
PIAS1	0.0996718	1
RALY	0.0996132	1
ZDHHC17	0.0995173	1
CSNK1G3	0.099496	1
XPR1	0.0994593	1
RABGAP1L	0.0993675	1
INTS6L	0.0992606	1
CYHR1	0.0992241	1
RBM41	0.0992204	1
GIGYF1	0.098728	1
HSD17B11	0.0987182	1
CHD1	0.0986972	1
QSER1	0.098631	1
NFATC3	0.0985718	1
CYP27A1	0.0985567	1
ME2	0.0984807	1
POLK	0.0984035	1
SLC4A7	0.0982826	1
MICU2	0.0982293	1
SRRM2	0.0981447	1
PPM1D	0.0979855	1
NFX1	0.0979606	1
IRF3	0.0979354	1
SPTLC3	0.0979181	1
INTS6	0.0976392	1
N4BP2L1	0.097572	1
CLIP1	0.0974825	1
NINJ1	0.0974269	1
SELENOW	0.0973689	1
KPNB1	0.0973332	1
CTSB	0.0972248	1
SGPP1	0.0970493	1
SEC24D	0.0969004	1
ZNF292	0.0967518	1
TSC22D3	0.0966146	1
CHPT1	0.0965702	1
PBX3	0.0964226	1
PDS5A	0.0959389	1
SLX4IP	0.0958368	1
SECISBP2	0.0955139	1
ELL2	0.0954992	1
MLLT6	0.0954115	1
LPCAT2	0.0951953	1
CTSA	0.0951462	1
USP7	0.0948372	1
MAML3	0.0946264	1
SLC1A3	0.0942139	1
ARMH4	0.0942092	1
GAL3ST4	0.0938072	1
EDA	0.0936694	1
TFCP2	0.0932087	1
USP25	0.0930799	1
ATXN7L1	0.0930734	1
MTCH1	0.0930583	1
GALNT2	0.0928757	1
WASHC4	0.0927463	1
SNX18	0.0926226	1
TCF4	0.0924463	1
OGA	0.092178	1
MYCBP2	0.0921437	1
IST1	0.092066	1
MMP24OS	0.0918298	1
RIN3	0.0916995	1
CDK5RAP3	0.0916192	1
GALK2	0.0915197	1
TMED8	0.0915115	1
SMURF2	0.0913031	1
ANKRD12	0.0912077	1
MAP4K4	0.0910948	1
PRKAG2	0.0910224	1
NIN	0.0909965	1
BNIP2	0.0909633	1
ITGB5	0.09094	1
FBXW4	0.0909213	1
GAB2	0.0908287	1
TCF20	0.0908044	1
GNPTAB	0.0905876	1
NMT1	0.0902585	1
PRNP	0.09024	1
KANTR	0.0902384	1
HIPK1	0.0901983	1
RBM47	0.0896887	1
MTX2	0.0890857	1
BTAF1	0.0888865	1
FTX	0.088861	1
DHRS3	0.0884462	1
PRIM2	0.0883526	1
COPA	0.0882819	1
CDK6	0.0882339	1
OCIAD1	0.0880995	1
CREB3L2	0.0879152	1
LCOR	0.0877561	1
JPX	0.0876054	1
TTC14	0.0876017	1
PAN3	0.0875782	1
FARP1	0.0870768	1
LIPA	0.0869554	1
PDK3	0.0866736	1
SLCO2B1	0.086654	1
ATE1	0.0865634	1
FMNL1	0.0865536	1
UBE2E3	0.08641	1
FAM120A	0.0862354	1
STRBP	0.0861139	1
EXOC6	0.0859857	1
CXCL16	0.0859829	1
ZEB2	0.0859555	1
PKN2	0.085883	1
PLEKHA2	0.0855108	1
MIR222HG	0.0853141	1
FNDC3A	0.0852673	1
EFR3A	0.085253	1
NPC1	0.0851291	1
BNIP3L	0.084989	1
IGF1R	0.0848957	1
AC096711.2	0.0847904	1
ZNF451	0.0847466	1
NHLRC2	0.084725	1
TSPO	0.0846252	1
RPS6KA4	0.0844872	1
GSAP	0.0842816	1
DIDO1	0.0842416	1
STAT5B	0.0841666	1
RPS6KC1	0.0840516	1
DYRK1A	0.0840071	1
AP1B1	0.0839951	1
ATP6V0E1	0.0836437	1
HPS3	0.0834521	1
EAF2	0.0833504	1
HECTD2	0.0832502	1
SLC10A7	0.0832241	1
KIAA2026	0.0831702	1
AP2B1	0.0831278	1
MIS18BP1	0.0831047	1
UPF2	0.0828028	1
OPCML	0.0827694	1
ARID2	0.0827293	1
ATP6V1B2	0.0824841	1
CASP1	0.082387	1
GRK2	0.0823555	1
NSL1	0.0821725	1
HACE1	0.0821091	1
FP236383.1	0.0820438	1
AMPD3	0.0820097	1
PKN1	0.0820011	1
PLXNC1	0.081946	1
TAF3	0.0819138	1
SDCCAG8	0.0818013	1
ABI2	0.0817119	1
TMEM131	0.0816576	1
RNF138	0.0816034	1
RASA1	0.0813644	1
MAZ	0.0812129	1
RASAL3	0.0808114	1
FERMT3	0.0807979	1
IPO9	0.0807361	1
CSK	0.080664	1
NDRG2	0.0805584	1
ADGRL3	0.0804865	1
CDC73	0.0798687	1
SBNO1	0.0798655	1
CRTC1	0.0798121	1
LIMS1	0.0797687	1
ARHGAP17	0.0795025	1
SMARCC1	0.0794238	1
WDR48	0.0793693	1
MCF2L	0.0789695	1
MAP3K4	0.0789126	1
CUL4A	0.0787418	1
MTDH	0.0785181	1
PPM1K	0.0785166	1
DCAF5	0.0783919	1
LARP7	0.0781362	1
COG6	0.0780832	1
FAR1	0.0780526	1
SKI	0.078037	1
FTO	0.0779885	1
CRBN	0.077913	1
SUCO	0.0778951	1
GNG7	0.0776002	1
C6orf106	0.0771873	1
GALNT7	0.0770882	1
CEPT1	0.0770794	1
CCNI	0.0768867	1
MEF2C	0.0766826	1
ARHGAP35	0.0766777	1
TIGAR	0.0766392	1
SH3GLB1	0.0766258	1
STAG2	0.07654	1
WDR6	0.0763991	1
IMMP2L	0.0762396	1
WAPL	0.0760388	1
TAOK3	0.075712	1
ATF2	0.0756421	1
IQGAP1	0.0755811	1
MED27	0.0755588	1
SLMAP	0.0753969	1
MRC1	0.075332	1
GANC	0.0752872	1
ROCK1	0.0752738	1
UHRF1BP1L	0.0750578	1
RNF169	0.075037	1
ZNF516	0.0741124	1
FAM192A	0.0739064	1
OSBPL6	0.0738328	1
GIGYF2	0.073725	1
SPG7	0.0736698	1
PTBP3	0.0736631	1
GOLGA3	0.0736478	1
SLC38A9	0.0734549	1
PGGT1B	0.0732225	1
PHF20L1	0.0731784	1
FMNL3	0.0731604	1
IL18	0.0731169	1
TBXAS1	0.0730376	1
YY1	0.0728372	1
STT3B	0.0726239	1
NOL4L	0.0723864	1
LMBR1L	0.0722018	1
KLHL8	0.0720691	1
SLC38A2	0.0720344	1
BSG	0.0719785	1
NCK1-DT	0.0718066	1
SLC30A7	0.0717021	1
SENP6	0.0716303	1
IRF5	0.0715216	1
ZC3H14	0.071508	1
FNBP1	0.0714425	1
CNNM2	0.0710835	1
RAB28	0.0710391	1
S100PBP	0.0710041	1
SPAST	0.0710019	1
RNF135	0.0708283	1
CREBL2	0.0707457	1
DNAJC10	0.0705361	1
MPRIP	0.0704863	1
MAP2K4	0.0703814	1
AAK1	0.0703249	1
39508	0.0702739	1
SGPL1	0.0702148	1
MERTK	0.070118	1
VPS41	0.0699432	1
CASK	0.0699082	1
ST3GAL5	0.0698584	1
ENTPD1	0.0698539	1
ACSL1	0.0698497	1
ITCH	0.0696173	1
TENT2	0.06953	1
ARHGAP22	0.0690983	1
CEP290	0.069027	1
IQCB1	0.0688273	1
P2RX4	0.0687505	1
DUSP1	0.0687368	1
TNPO1	0.0686046	1
RAB2A	0.0684091	1
PAG1	0.0682669	1
TTC37	0.0681932	1
DPP10	0.0681793	1
MAPK8	0.0680121	1
ZNF131	0.0679405	1
RHBDF2	0.0678796	1
ERCC6	0.0678388	1
CREB1	0.0674588	1
IGF2R	0.0673689	1
FIG4	0.0672953	1
BRD4	0.0672935	1
RAB11FIP2	0.0671499	1
SSFA2	0.0670148	1
PREP	0.0669593	1
AKAP13	0.0669296	1
CAP1	0.0669127	1
HMOX1	0.0667231	1
ZC3H7A	0.0666643	1
HDAC8	0.0666338	1
JMJD1C	0.0666008	1
ANO10	0.066562	1
TRERF1	0.0664796	1
TUT4	0.0664158	1
TBCD	0.0663907	1
CDYL	0.0662515	1
PDXK	0.0660629	1
FRYL	0.0658331	1
ARNT	0.0656724	1
ARRB1	0.0654936	1
NAGK	0.0654711	1
ZNF846	0.0654586	1
CAMKMT	0.0652395	1
CD4	0.0645561	1
NNT	0.0644899	1
DENND1A	0.0644616	1
CNPY3	0.0644141	1
SWAP70	0.0643591	1
SNX24	0.0643254	1
CPLANE1	0.0642085	1
RAP1B	0.0640719	1
STIM2	0.0639093	1
PLD1	0.0638382	1
ACSS1	0.0638353	1
TPP2	0.0638344	1
ACSL4	0.0638312	1
A2M	0.0638179	1
BRD2	0.0637011	1
USP33	0.0636678	1
IL1RAPL1	0.0636303	1
SEC31A	0.0631681	1
SEC61A1	0.0630857	1
MSR1	0.0630792	1
EVI5	0.0630419	1
PRPF4B	0.0630079	1
MTA3	0.0628989	1
ZBTB38	0.0628713	1
MAN2C1	0.0627486	1
PTPN9	0.0626778	1
KCTD12	0.062647	1
PTCD3	0.0625833	1
TLK2	0.0624727	1
EPB41	0.0624478	1
ATP1B3	0.0623827	1
IRF2	0.0623823	1
LINC00894	0.061936	1
COMMD1	0.0618977	1
B3GNT5	0.0615677	1
EIF2AK4	0.0614676	1
NLK	0.0613638	1
SETX	0.0613585	1
HNMT	0.061251	1
HSP90B1	0.0611736	1
NRXN3	0.0611496	1
SOX5	0.0611005	1
UHRF1BP1	0.0609837	1
KLF7	0.0608186	1
GBF1	0.060803	1
WWOX	0.0605918	1
ZNF207	0.0604228	1
TRPC4AP	0.0603963	1
CLYBL	0.0603303	1
ARHGAP5	0.0602467	1
GMDS	0.0601859	1
TTC19	0.0596995	1
ATP8A1	0.0596875	1
NUP160	0.0595735	1
SLC18B1	0.0592574	1
PSMD14	0.0591115	1
CALR	0.0590323	1
PLAGL1	0.0589922	1
AKAP11	0.058828	1
PPIG	0.0586145	1
HSD17B12	0.0585745	1
TTC27	0.0585055	1
IKBKB	0.0580683	1
FBXL3	0.0580534	1
RCOR1	0.0578863	1
DGLUCY	0.057858	1
SLAIN2	0.0578242	1
KCMF1	0.0576705	1
CHIC2	0.0576531	1
TULP4	0.0573192	1
XACT	0.057278	1
SH3KBP1	0.0571855	1
HNRNPA3	0.0571852	1
UVRAG	0.0570957	1
CHST15	0.0569048	1
OSBPL11	0.0565864	1
ARL6IP5	0.0565142	1
NARS2	0.0562511	1
ADAMTS10	0.0562439	1
UHMK1	0.0562145	1
SMG1	0.056146	1
EGLN1	0.0560551	1
EP400	0.056043	1
SORT1	0.0558517	1
DAZAP1	0.0557854	1
FASTKD1	0.0557414	1
ANKRD36C	0.055568	1
IL10RA	0.0554929	1
ZMAT1	0.0554762	1
ANKRD26	0.05521	1
SH3BGRL	0.0551844	1
GPD2	0.0550415	1
CHD1L	0.0547398	1
DCAF10	0.0547315	1
LRCH1	0.0547204	1
TNFAIP8	0.0545423	1
NCOA6	0.0544507	1
RHOQ	0.0541724	1
UBL3	0.0539619	1
SPAG9	0.0538521	1
EML1	0.0537026	1
CLU	0.0535981	1
TRAM1	0.0534916	1
NCOA5	0.0533657	1
GIT2	0.0533413	1
LRRTM4	0.0532457	1
RUFY3	0.0531065	1
SLC39A10	0.0529954	1
DLG1	0.0528814	1
KMT2E	0.052827	1
MTMR10	0.0524662	1
CPEB2	0.0524658	1
BCKDHB	0.0524281	1
SPRED2	0.0522386	1
ZNF83	0.0521924	1
SMG7	0.051794	1
SERINC3	0.0516143	1
PURA	0.0515909	1
SOS2	0.0515393	1
LMO7	0.0513975	1
UBR3	0.0513689	1
HSPBAP1	0.0511942	1
USP22	0.0505854	1
YTHDC1	0.0505223	1
GPR107	0.0503634	1
RAB10	0.0503409	1
POLA1	0.0502154	1
RASSF3	0.0501644	1
FOXO1	0.0501186	1
LILRB4	0.0499181	1
PPP1R12B	0.0498704	1
TMEM51	0.0497926	1
ZCCHC7	0.0496747	1
RCBTB2	0.0496388	1
UST	0.0495106	1
UHRF2	0.0494515	1
THOC2	0.0492599	1
LGALS9	0.0490514	1
ATP6V1H	0.0490092	1
SCP2	0.0487037	1
GPSM3	0.0486973	1
PIK3C2A	0.0485636	1
KLHL18	0.0485261	1
MON2	0.0485176	1
CMIP	0.0484702	1
TET3	0.0483145	1
KDM3A	0.048314	1
ADAM10	0.0482384	1
CGGBP1	0.0482311	1
ALMS1	0.0481706	1
SNX14	0.0478917	1
FBXL4	0.0478801	1
CTBP1	0.0478468	1
ZFR	0.04783	1
ST8SIA4	0.0477115	1
NCOR1	0.0476786	1
OTULIN	0.0474399	1
RAB3GAP1	0.0473692	1
MED13L	0.0473563	1
SEM1	0.047277	1
DTX2	0.0472323	1
TM7SF3	0.0469564	1
FAM135A	0.0469483	1
PSEN1	0.0467996	1
TIMM23B	0.0467617	1
WASL	0.0467021	1
TIMP2	0.0461822	1
PPP4R3B	0.046173	1
RERE	0.0461444	1
LNPEP	0.046096	1
TRAPPC12	0.0460844	1
ZNF654	0.0457563	1
TMEM123	0.0456614	1
BCL2	0.0455799	1
CSPP1	0.0455233	1
GPATCH8	0.0454101	1
CLEC16A	0.0451626	1
MAP3K1	0.0450521	1
NPEPPS	0.0449644	1
SYNDIG1	0.0449627	1
TAL1	0.0447016	1
FCGRT	0.0446354	1
CDC42BPB	0.0446347	1
AES	0.0445419	1
UBE2H	0.0444342	1
KATNBL1	0.044428	1
DIP2C	0.0443777	1
LRRC69	0.0441903	1
MCM3AP	0.044089	1
WNT2B	0.0440094	1
PRKN	0.0440025	1
UBE2L3	0.0439803	1
SLC1A5	0.0438621	1
NCF1	0.0438476	1
VPS13D	0.0437984	1
CSNK2A1	0.0437024	1
CYLD	0.0435275	1
FOCAD	0.0434776	1
EPC1	0.0432158	1
IVNS1ABP	0.0431625	1
ATAD2B	0.0430507	1
SIRPA	0.0430248	1
EMB	0.0428122	1
CAMK1D	0.0427185	1
APBA1	0.0425933	1
LEMD3	0.042432	1
VSIR	0.0424029	1
PPP3CB	0.0421181	1
CD164	0.0419629	1
ABHD12	0.0419051	1
DHX9	0.0418327	1
PDXDC1	0.0418226	1
FBXW7	0.0416915	1
OGT	0.0414451	1
FUBP1	0.04136	1
CBLB	0.041242	1
SP3	0.0409747	1
USP8	0.0409183	1
CEP192	0.0407919	1
SMARCAD1	0.0405645	1
SELENOF	0.0404682	1
EXOC4	0.0404279	1
EPS8	0.040326	1
ACBD6	0.0402217	1
PRDM2	0.0399423	1
HERC2	0.0399051	1
XKR6	0.0398304	1
TBC1D1	0.0396302	1
CCAR1	0.0395229	1
RSU1	0.0395221	1
EPN2	0.0394924	1
PADI2	0.0391807	1
GNG2	0.0386879	1
BIN2	0.0386581	1
SRRM1	0.0386554	1
PDCD10	0.0385802	1
DYNC1I2	0.0384589	1
LY96	0.038356	1
RABEP1	0.0383469	1
CPSF6	0.0383041	1
LENG8	0.0382351	1
38777	0.0381755	1
ECHDC1	0.0381625	1
CNDP2	0.038124	1
SLC43A2	0.0380703	1
CPNE1	0.0380666	1
SIPA1L3	0.0380421	1
ASXL1	0.0377537	1
INPP4A	0.0377127	1
PTEN	0.037664	1
TLK1	0.0375641	1
HLA-C	0.037418	1
DMXL1	0.0373008	1
AKAP9	0.0371499	1
PRKACB	0.0371279	1
GUK1	0.0369131	1
ATF7IP2	0.0368447	1
AL365273.2	0.0364032	1
FAM155A	0.0363824	1
CBL	0.0360419	1
GOLGB1	0.0359224	1
ADNP	0.0357567	1
MINK1	0.0356109	1
MGST2	0.0355646	1
PRMT3	0.0353835	1
FBH1	0.0351699	1
BIN1	0.0351105	1
RPAP2	0.0351098	1
FAM172A	0.0351092	1
AP3B1	0.0349315	1
NBDY	0.0348218	1
SEC24B	0.0345836	1
LYPLAL1	0.0345626	1
MTPN	0.0341559	1
PSD3	0.0338894	1
HNRNPH3	0.0338622	1
ATXN1	0.033761	1
SCAF11	0.033743	1
PLEC	0.0337274	1
SLC9A9	0.0337189	1
INPP5F	0.033703	1
MACROD2	0.0335483	1
PLEKHM3	0.0335362	1
ANOS1	0.0335254	1
NFATC2	0.0335184	1
RASGEF1C	0.0333694	1
RABGAP1	0.0332205	1
AZIN1	0.0331517	1
SPIDR	0.0331373	1
STOM	0.0329025	1
BROX	0.032738	1
MUC20-OT1	0.0327344	1
LY86	0.0325672	1
ATG5	0.0325568	1
U2AF2	0.0324535	1
OSBPL1A	0.0324386	1
PLXNB2	0.0324384	1
STAM	0.0321222	1
CSTF3	0.0321155	1
TMEM50B	0.0320365	1
POC1B	0.0319004	1
CEP85L	0.0318549	1
ZNF33A	0.0317506	1
KPNA5	0.0314402	1
GTF2F2	0.0314343	1
EHMT1	0.0310247	1
CTSH	0.0309934	1
UBR4	0.030925	1
IL15	0.0306825	1
PTGS1	0.0306377	1
ZNF236	0.0305826	1
PPP4R3A	0.0305229	1
KMT5B	0.0305001	1
ZDHHC7	0.0304582	1
RASSF1	0.0301265	1
CD84	0.0300572	1
RPS6KA3	0.0300246	1
SLC7A7	0.0299946	1
KIAA1468	0.029926	1
NEGR1	0.0298523	1
DYNC1H1	0.0297698	1
SUZ12	0.0295955	1
APPBP2	0.0295542	1
YTHDC2	0.0294657	1
MAST2	0.0294441	1
CBWD1	0.0294009	1
HLA-DQB1	0.0293429	1
GON4L	0.029247	1
NSUN5	0.029243	1
G3BP1	0.0290565	1
DIRC2	0.0289566	1
GLYR1	0.028932	1
AFDN	0.0289262	1
FEZ2	0.0288597	1
MORF4L1	0.0288307	1
JAK1	0.0285415	1
COG5	0.028529	1
PHYHIP	0.0284643	1
ARAP2	0.0282685	1
ZNF862	0.0280152	1
DERA	0.0279639	1
RNF115	0.0276966	1
LUC7L	0.0276942	1
LUZP1	0.0276278	1
UBE2G1	0.0275174	1
SNX13	0.0274001	1
C11orf58	0.0273987	1
NFKBIA	0.0270402	1
MYO15B	0.0267601	1
AIG1	0.0267422	1
UBE2G2	0.0266431	1
MTREX	0.0264651	1
ZNF431	0.0260012	1
KIDINS220	0.0258572	1
PLCL2	0.0255836	1
PARP4	0.0254805	1
DCP2	0.0252088	1
RAP1A	0.0250715	1
SETD2	0.0250504	1
CNTRL	0.0250282	1
ETNK1	0.0249061	1
UQCC1	0.0246904	1
ITM2B	0.0246772	1
GLIS3	0.0245856	1
DIP2A	0.024527	1
RPS6KA5	0.0243561	1
ARHGEF2	0.0243093	1
DDX60L	0.0241856	1
LSM14A	0.024073	1
PCNX4	0.0239353	1
LPAR5	0.02389	1
RBM33	0.023873	1
PAFAH1B1	0.0236159	1
INVS	0.0235713	1
NEK9	0.0232856	1
AUP1	0.023232	1
EP300	0.023051	1
TRAF3IP2-AS1	0.0230493	1
CCNL2	0.0230296	1
DCAF7	0.0227248	1
PIKFYVE	0.022664	1
KIF2A	0.0226174	1
LUC7L3	0.0225376	1
BTBD1	0.0224956	1
OSTF1	0.0224066	1
TNK2	0.0222681	1
XRCC4	0.0221503	1
CCDC6	0.0219008	1
TTC7B	0.0218806	1
TCF7L2	0.0218716	1
PIK3CD	0.021737	1
EPC2	0.0215423	1
DOCK8	0.0214495	1
WNK1	0.0214262	1
STK32B	0.0212402	1
TAZ	0.0212178	1
PTBP1	0.0211796	1
HMGB1	0.0211608	1
SRPK2	0.0210729	1
PAXBP1	0.0209943	1
MIGA1	0.0208347	1
SMAP2	0.020778	1
PUM2	0.0206975	1
CD2AP	0.0206347	1
S100Z	0.0204093	1
MTR	0.0200178	1
SMCHD1	0.0199945	1
NBAS	0.0199914	1
FOXN2	0.0199212	1
ANKRD36	0.0196605	1
STAU1	0.0196169	1
RAB31	0.0194788	1
CAPS2	0.0192047	1
RTN4	0.0189793	1
CUX1	0.0189025	1
DDX3X	0.0185459	1
PRKCB	0.0181936	1
MCL1	0.0181452	1
BCL2L1	0.0181099	1
GNAQ	0.0179804	1
STRN3	0.0179708	1
KCNQ1	0.0179588	1
ADGRB3	0.0179556	1
CMTM7	0.0178998	1
TIAL1	0.017826	1
SEC23A	0.0177427	1
ARHGAP45	0.0176539	1
ZFC3H1	0.017624	1
JAK2	0.0175589	1
NFYC	0.017541	1
ANKRD10	0.0175081	1
RIN2	0.0173464	1
ETV5	0.0172532	1
AP2M1	0.0171881	1
DOPEY1	0.01703	1
LMBR1	0.0168265	1
INSR	0.0167672	1
ARID4B	0.0167016	1
AMD1	0.0166325	1
STAM2	0.0165837	1
PPP1R12A	0.0165436	1
SMARCA5	0.0165282	1
PER1	0.0163263	1
TLR5	0.016313	1
CTSC	0.0161037	1
HIBADH	0.016081	1
LAPTM5	0.0158327	1
EIF2AK2	0.0156992	1
WDR44	0.0156005	1
INPP5D	0.0156001	1
OLA1	0.0151965	1
KDM7A	0.0150741	1
N4BP1	0.0150704	1
SERPINB6	0.0150499	1
AC087564.1	0.0149612	1
RAB1A	0.0148968	1
GNS	0.0148838	1
STK17A	0.0148638	1
ENSA	0.0148528	1
CORO1C	0.0147277	1
RBL2	0.014622	1
MAP4K5	0.014606	1
IFNGR1	0.0145962	1
HCLS1	0.0145941	1
HSPA5	0.0145724	1
TOP1	0.0145572	1
GLB1	0.0144489	1
KANSL1	0.0144383	1
REL	0.014358	1
EED	0.0142745	1
ADAM9	0.014176	1
AC118549.1	0.0140598	1
ACTN4	0.0138287	1
EXOC1	0.0137752	1
MIA3	0.0136919	1
37681	0.0136174	1
RC3H1	0.0133743	1
BICRAL	0.0133475	1
DCUN1D4	0.0132258	1
TNKS	0.0131266	1
AC139887.2	0.0130884	1
FOXN3	0.0128715	1
PRMT2	0.0128049	1
GAS7	0.0127575	1
OTULINL	0.0125486	1
NCF4	0.0125368	1
RNGTT	0.0125352	1
GTF2I	0.0123366	1
HECTD4	0.0123232	1
UBXN4	0.0122906	1
ABL1	0.0122382	1
ADIPOR2	0.0122267	1
GOSR1	0.0118229	1
TNPO3	0.0117431	1
MED23	0.0115651	1
FAM111A	0.0114558	1
SPATA5	0.0113729	1
ZFAND6	0.0113592	1
NAMPT	0.0113441	1
SIL1	0.0112838	1
UQCRC2	0.0112361	1
ST5	0.0111537	1
GDAP1	0.0111346	1
FRS2	0.0109813	1
XRCC5	0.0109572	1
TNRC6A	0.0109227	1
SNX19	0.010868	1
ABI1	0.0107718	1
USP34	0.0106892	1
H2AFY	0.0105807	1
BDP1	0.0104173	1
TMEM135	0.0103746	1
FYB1	0.0102073	1
FAM193A	0.01019	1
PTPN12	0.0101576	1
TRIM27	0.0100758	1
NSMCE2	0.0100757	1
CEP170	0.00995448	1
GMDS-DT	0.00995307	1
MIR34AHG	0.00994561	1
DNM2	0.00977732	1
ANAPC10	0.00975974	1
ATP6AP1	0.00951066	1
CCNL1	0.00944805	1
SNX27	0.00939733	1
METTL7A	0.00938386	1
ZNF91	0.00937241	1
SEC63	0.00924035	1
TRIM38	0.00906301	1
MS4A6A	0.00905353	1
ITGAL	0.00886104	1
WDPCP	0.0087866	1
MAPK1IP1L	0.0086595	1
IBTK	0.00834246	1
WDR33	0.0083073	1
CDKAL1	0.00822089	1
PLPP1	0.0080932	1
GSPT1	0.00805579	1
SLC15A2	0.00801957	1
TMEM259	0.00795534	1
HIPK2	0.00790967	1
GAREM1	0.0077544	1
ECPAS	0.00749364	1
RNF2	0.00742827	1
AHI1	0.00703363	1
FGFR1OP2	0.00700282	1
PTPN4	0.00699839	1
AGFG1	0.00699494	1
HERC1	0.00698255	1
EIF4E	0.00692272	1
SPCS3	0.00678772	1
MTF2	0.00668559	1
SYNE1	0.0064988	1
RNF217	0.0064521	1
KAT6A	0.00644336	1
STX8	0.00635786	1
UGGT1	0.00594846	1
RANBP2	0.00574387	1
ANKRD49	0.00543685	1
VPS54	0.0053363	1
MSH3	0.0052996	1
LINC00578	0.00529879	1
ARRDC1	0.00520409	1
PANK2	0.00506438	1
LTBP3	0.00489398	1
NPAT	0.00478255	1
TCERG1	0.00444287	1
USP12	0.00438311	1
LRRK1	0.00430659	1
CREM	0.00430187	1
NISCH	0.0041867	1
UBP1	0.00413021	1
UBC	0.00408178	1
FNBP1L	0.00385543	1
STK4	0.00369593	1
ARIH1	0.00357363	1
AATF	0.00332395	1
MIOS	0.00316739	1
ATXN10	0.00315591	1
CEP57	0.00313651	1
ZNF277	0.00310976	1
SLC12A6	0.00304962	1
GAA	0.00299117	1
EIF4G2	0.00292937	1
PEX14	0.00291541	1
SLC36A4	0.0028753	1
MRPS31	0.00283753	1
ARL8B	0.0026509	1
MAD1L1	0.00257604	1
PPP4R2	0.00256199	1
TMX1	0.0024929	1
CTTNBP2NL	0.00227431	1
TTBK2	0.0019294	1
KIAA0355	0.00189168	1
SLC25A13	0.00175237	1
FBXO42	0.00152473	1
CDC27	0.00142019	1
CMSS1	0.00136331	1
RNPS1	0.0012961	1
ARHGEF7	0.00127755	1
C18orf25	0.00125176	1
APPL2	0.00105446	1
ZFX	0.00103369	1
SCAF8	0.000902252	1
PPM1B	0.000815837	1
ZNF609	0.000813407	1
AP3D1	0.000779084	1
PHKB	0.000591197	1
RNF213	0.000575818	1
ITFG1	0.000480693	1
TTC1	0.000476766	1
USP10	0.000467835	1
YIPF4	0.000285795	1
ARPC2	0.000124315	1
METTL8	7.08467e-05	1
EMSY	-0.000242569	1
R3HDM1	-0.000253398	1
IREB2	-0.000477549	1
ABHD17A	-0.00072128	1
TTC13	-0.00084511	1
NECTIN3	-0.00103253	1
TASP1	-0.00105229	1
ANKFY1	-0.00119823	1
PPP2R5E	-0.0012278	1
DGKZ	-0.00126581	1
TRABD	-0.00142236	1
LINC02391	-0.00144333	1
AXL	-0.00148885	1
PTTG1IP	-0.00149843	1
NCEH1	-0.00151297	1
ATP5F1B	-0.00160218	1
SNX9	-0.00176296	1
HLA-DMB	-0.00179602	1
LRPPRC	-0.00190643	1
TNFRSF1B	-0.00200974	1
SEC22A	-0.00218721	1
KIF13B	-0.00237591	1
UBXN2B	-0.00254339	1
SERGEF	-0.00278194	1
MAP3K7	-0.00295975	1
DCUN1D1	-0.00296853	1
RBM17	-0.00307316	1
R3HDM2	-0.00325107	1
UBAP2	-0.00327955	1
CNTNAP2	-0.00344906	1
MSRA	-0.00355237	1
AC005154.6	-0.00366053	1
DAB1	-0.0037153	1
NSD1	-0.00373298	1
RNF111	-0.00386022	1
TXNDC11	-0.00402758	1
LOXL3	-0.00415629	1
SCAPER	-0.0043025	1
YPEL2	-0.00439253	1
DAP	-0.00439289	1
SRSF10	-0.0043957	1
NAV2	-0.00448241	1
TPR	-0.00451123	1
IFNGR2	-0.00456597	1
MFSD14C	-0.0046532	1
LYPLA1	-0.0046574	1
ELK3	-0.00466583	1
CLEC2D	-0.00477624	1
ERP44	-0.00488261	1
NKTR	-0.00496038	1
MTM1	-0.0050456	1
RPS28	-0.00507524	1
ADAM17	-0.00520961	1
NPIPB5	-0.00527391	1
EEA1	-0.00540303	1
ABHD18	-0.00558384	1
RTCB	-0.00573356	1
MED28	-0.00617653	1
RIC1	-0.00618925	1
KHDRBS3	-0.00641678	1
MBD2	-0.00642836	1
CASP4	-0.00644656	1
USP53	-0.00652854	1
EYA3	-0.00657731	1
ERCC6L2	-0.00670637	1
TPTEP2-CSNK1E	-0.00672345	1
SCLT1	-0.00679121	1
SLA	-0.006824	1
HNRNPLL	-0.00682662	1
ICE1	-0.00689034	1
PSME4	-0.00691411	1
MAN2A1	-0.00700417	1
CDC16	-0.00715622	1
TMEM59L	-0.00718551	1
ZNF780B	-0.00734878	1
GSK3B	-0.00741202	1
AOAH	-0.0075139	1
ZYG11B	-0.00755516	1
SLF2	-0.00780421	1
CRYBG3	-0.00785796	1
TMEM30A	-0.00792766	1
E2F3	-0.00826837	1
USP39	-0.00827626	1
FAM69A	-0.0082777	1
BCAT1	-0.00852027	1
FMNL2	-0.00858684	1
OGDH	-0.0086181	1
ARGLU1	-0.00864049	1
MKL2	-0.00865997	1
CSF3R	-0.00882384	1
TGFB1	-0.00894836	1
ASXL2	-0.0091557	1
DDX6	-0.00923508	1
GAS6	-0.00927722	1
LPGAT1	-0.00947181	1
MTHFD1L	-0.00948411	1
SNX25	-0.00952469	1
ARHGAP18	-0.0096894	1
MLLT10	-0.00976894	1
SP110	-0.0103196	1
PCGF5	-0.0105254	1
RCBTB1	-0.0106604	1
39142	-0.010692	1
TMED10	-0.0107048	1
FOLR2	-0.0108397	1
KLF3	-0.0108603	1
RHBDD1	-0.0110118	1
PSMD11	-0.0112395	1
NHLRC3	-0.0113073	1
SSH1	-0.0113309	1
C9orf85	-0.0117622	1
KLHL5	-0.0119266	1
TMEM245	-0.0119408	1
UBE3A	-0.0121473	1
TTLL5	-0.0122029	1
PPP2R2D	-0.0123028	1
UBE2E1	-0.0123725	1
ARHGEF6	-0.0124643	1
BCAS3	-0.0128386	1
RCSD1	-0.0129159	1
WDR20	-0.0131533	1
ARFGEF1	-0.0131736	1
PHF11	-0.0132589	1
[truncated: 1,509 more rows]

## Sheet: Oligo
Gene	Up_vs_Down_log2fc	Adjusted_p_value
HSPA1A	1.14714	6.74732e-221
MT-ND3	1.07776	0
GRID2	1.00613	0
MT-ATP6	0.997643	0
MT-CYB	0.961905	0
MT-ND2	0.920557	0
MT-ND4	0.905866	0
MT-CO2	0.857053	0
MT-ND1	0.802771	6.40833e-253
HSPA1B	0.734405	3.49567e-149
SLC5A11	0.68414	1.38933e-177
MT-CO3	0.647769	4.18683e-181
PDE1A	0.636988	3.98908e-303
LINC01099	0.607177	6.92087e-137
SLC26A3	0.585808	1.20956e-19
SLC39A11	0.544691	7.10856e-176
NEAT1	0.52945	5.52326e-230
CDKL1	0.523692	1.3144e-108
SLC38A2	0.521285	1.48047e-136
KNOP1	0.49229	3.72811e-106
RASGEF1B	0.473617	3.24981e-13
ZNF365	0.445096	5.5417e-70
AC006148.1	0.442796	1.31426e-65
APOLD1	0.42916	2.51643e-76
MT-ND4L	0.416358	5.26785e-36
CPQ	0.406875	3.73306e-91
ADAM12	0.401987	5.26161e-54
LINC00862	0.392504	8.80272e-57
RAPGEF3	0.391516	2.90145e-40
FP671120.1	0.387912	2.62758e-16
DNAJB1	0.383479	5.77192e-53
HSP90AA1	0.376106	2.54946e-37
CHORDC1	0.360072	1.06454e-44
AC245297.3	0.359624	6.29031e-43
NFKBIZ	0.355903	2.70082e-43
BOK	0.353886	2.34833e-23
PLD5	0.353	1.07663e-39
BBS9	0.347158	1.44041e-45
ADAMTSL3	0.346852	1.01206e-35
MTRNR2L12	0.337544	3.44037e-09
NCOA7	0.33049	2.30639e-58
AC009063.2	0.330168	7.55297e-37
PACRG-AS3	0.327736	5.05931e-33
AC109927.1	0.327551	1.24696e-34
CALD1	0.321469	3.2454e-26
PNISR	0.319761	2.76886e-39
PLCG2	0.319119	0.00640792
SUN2	0.315128	6.08115e-54
PTGES3	0.314831	7.11211e-17
USP31	0.306691	9.53984e-26
CDK18	0.305794	5.3081e-43
LSS	0.301128	1.11032e-16
AC106869.1	0.297531	9.9395e-12
UTY	0.295109	6.60843e-59
FAM95C	0.293527	2.61059e-20
MID1IP1	0.292003	8.37333e-19
FANCC	0.291664	6.99548e-27
PIEZO2	0.288197	1.80505e-22
MT-CO1	0.287517	4.79265e-40
HSPH1	0.28495	1.89835e-17
ATG4B	0.283535	1.84827e-21
JAKMIP3	0.283107	1.27515e-28
PEX5L	0.282234	1.68504e-175
39692	0.277884	2.17475e-18
FP236383.1	0.277225	0.505354
FKBP5	0.27667	8.07069e-19
DNAJB2	0.276497	9.94645e-15
INF2	0.275208	1.72364e-08
CLCN7	0.272491	5.2133e-13
CLIP4	0.271609	2.22439e-19
S100A6	0.268574	7.89656e-27
TMEM98	0.268149	1.48536e-14
ERBIN	0.267778	3.41093e-151
DHFR	0.266871	0.479589
FUT9	0.26393	1.28415e-11
RHOBTB1	0.261769	7.29641e-11
NAIP	0.261055	3.87798e-14
HDAC9	0.254697	1.23311e-06
NUFIP2	0.250822	8.66136e-07
PLOD3	0.249856	7.81604e-19
HP1BP3	0.249265	1.79789e-16
SORCS2	0.247861	1.77393e-10
SLC6A15	0.246813	3.59798e-15
P2RX7	0.245812	3.2602e-11
QDPR	0.243744	1.18756e-81
ANLN	0.242925	5.39186e-33
ACAP3	0.241636	0.849457
KAT2A	0.241477	8.92642e-14
ANKRD12	0.241286	8.61213e-20
SRRM2	0.240438	2.66025e-09
CADM2	0.239566	2.86569e-233
L3MBTL4	0.239083	1.82515e-12
COPA	0.23696	4.96528e-09
TMC6	0.235835	1.30157e-06
MT-ND5	0.235342	1
INSR	0.235189	4.19828e-06
NDUFS2	0.235176	8.98746e-06
PLXNB1	0.23451	0.00345775
B4GALNT4	0.233929	5.40379e-19
PCSK6	0.232394	4.10521e-07
LINGO1	0.232342	1
NLGN4Y	0.231719	6.96563e-21
KANSL1L	0.231556	7.48734e-05
CPM	0.230679	2.85048e-07
PACS2	0.229538	0.00433096
WDR6	0.229528	3.74728e-13
USP32	0.228215	2.92526e-07
MAP2K4	0.228004	6.40424e-05
FAM221A	0.227613	2.13677e-26
CCP110	0.227382	4.12432e-17
RBM48	0.225008	1.74222e-23
PDE6B	0.224553	1.97888e-20
IGF1R	0.223562	2.3047e-05
LDLRAD3	0.223308	0.0180239
PIDD1	0.222564	4.80604e-11
TMCC2	0.221112	4.46931e-09
STIP1	0.220892	1.28639e-11
CLMN	0.219546	3.66267e-39
MYO9B	0.218851	1
ZSWIM6	0.218034	2.38652e-41
PAPOLA	0.217698	0.009396
GIT1	0.21762	0.877941
ARRDC2	0.217162	2.98319e-08
ST6GALNAC3	0.215998	1.47663e-21
PNPLA6	0.215495	7.07855e-05
SEMA5A	0.215063	6.25173e-05
PRKN	0.215036	2.33974e-11
KIAA0930	0.214977	6.45136e-10
OLMALINC	0.213448	0.379862
SELENOP	0.213348	1
CORO2B	0.213286	0.00391605
HIVEP3	0.213043	6.1929e-09
SEMA3C	0.212562	7.33968e-05
PIM3	0.212454	1.58124e-09
SLC22A23	0.212402	6.31893e-06
ITPKB	0.211997	0.270311
ZDHHC11B	0.211823	2.89159e-06
PDS5B	0.210535	0.013689
PKD1	0.209302	1
RALGPS1	0.208777	0.0910181
AC016831.7	0.208587	1.19121e-17
FXR1	0.208564	0.0163352
ZNF397	0.207053	1
GPC5	0.207041	0.0945258
UTP23	0.206215	1.37185e-05
TLE4	0.206167	0.016511
ARL15	0.203119	0.162912
FKBP4	0.202343	1.40907e-07
SPOCK3	0.201874	3.5888e-93
CDH8	0.201699	0.01209
TANC1	0.198911	0.954649
FCHO1	0.198802	0.0118357
AMER2	0.19805	1.28621e-23
NFIB	0.195494	0.00488607
EHBP1	0.19534	0.00883456
CERS4	0.193636	0.225319
MAP4K5	0.192878	5.74838e-21
SF3B2	0.192124	5.96868e-08
AEBP2	0.191104	1
GNG7	0.190796	1
RANGAP1	0.189932	0.603909
NDUFAF6	0.189056	1
HSP90AB1	0.189047	1
PDE4DIP	0.188315	1
ITPR2	0.18815	1
SRCIN1	0.186007	1
PICK1	0.184764	1
ARHGAP17	0.184546	1
EEF1D	0.183013	1
CASC4	0.182272	1
KCNJ2	0.181634	1
TSEN15	0.179282	1
DNAJA1	0.17867	0.00536256
LGR4	0.176656	0.000151373
FBXO32	0.175888	1
AHI1	0.175702	1
ITGA2	0.174286	1
DYNC1LI2	0.173996	1
SEM1	0.17362	1
XYLT1	0.173008	0.0839911
AC079594.2	0.172475	1
TIAM2	0.172282	1
DNAJB6	0.172225	1
EEPD1	0.171813	1
PKP4	0.171498	1.39174e-05
ANAPC16	0.171373	1
MACF1	0.170773	4.19819e-06
GOLGA4	0.170733	1
MIB1	0.170429	1
CLIP2	0.169072	1
ZCCHC2	0.168226	1
PLCL1	0.167558	2.6351e-38
EFHD1	0.167409	1
ARHGAP22	0.167178	1
SRPRB	0.166413	0.543279
SYNJ2	0.166367	1
HDAC2-AS2	0.165535	0.000327261
GINM1	0.165462	1
PEAK1	0.164392	0.716988
MAPKBP1	0.164336	1
ECE1	0.164121	0.680731
KCNQ1OT1	0.163634	1
SMYD3	0.163408	1
SGK3	0.162376	1
KIAA0232	0.161223	1
DHCR24	0.16056	0.635752
ELF2	0.159892	0.123024
PRRC2C	0.159667	1
FAM171A1	0.159115	1
MCPH1	0.159032	1
TMEM161B-AS1	0.158987	1
SACS	0.158833	1
ZNF652	0.158827	1
SLC13A3	0.158816	1
CREBRF	0.15848	1
HCG17	0.15816	1
XPO1	0.157965	1
NBEA	0.157516	1
ZNF521	0.157479	1
BCL6	0.157393	1
ESRRG	0.155631	1
PRKCA	0.155423	1
AC097376.2	0.154744	1
MPHOSPH8	0.153754	1
FGF1	0.153577	1
YPEL2	0.152019	1
WASHC1	0.151287	1
HDAC4	0.151219	1
CCDC59	0.150314	1
ATP5ME	0.150309	1
MKLN1	0.150123	0.0637065
LIFR	0.149851	1
ELMO1	0.149725	2.81521e-51
TBCD	0.149135	1
MYO1D	0.14826	1
CPEB3	0.148153	1
SGIP1	0.147722	1
CNTN2	0.14739	0.0291178
TAPT1-AS1	0.147029	1
CRYL1	0.14663	1
OSBP2	0.14618	1
MSI2	0.146039	1
LARP1B	0.1459	1
PRKCE	0.145479	1
INPP5A	0.14476	1
AC005261.1	0.144744	1
CNTNAP4	0.144571	0.184219
ADARB2	0.14416	1
PPP4R2	0.144153	1
RYR2	0.14403	1
CLCN4	0.143529	1
KANTR	0.14346	1
KIZ	0.143277	1
ZCCHC24	0.14277	1
PHF3	0.14264	1
KCNMB4	0.142163	1
ANKRD36C	0.141974	1
LRRC63	0.141375	1
TPRN	0.141014	1
CA2	0.140348	1
EIF5	0.140328	1
PTOV1	0.140234	1
NACC2	0.140173	1
INTS1	0.140011	1
MRPS5	0.139845	1
AKAP9	0.139708	1
TTTY14	0.139634	0.00881579
KIAA2026	0.139555	1
HMGN3	0.138946	1
TMPRSS5	0.138585	1
RBM6	0.138514	1
PNPT1	0.138286	1
C15orf41	0.137925	1
SOS1	0.137872	1
MAPRE2	0.13693	1
SNAP23	0.136286	1
NEGR1	0.136271	1
AC096711.2	0.136252	1
SLC35E3	0.136023	1
CAMKMT	0.135799	1
MAML3	0.135744	1
AUP1	0.134822	1
ZER1	0.134768	1
NEO1	0.134353	1
DNHD1	0.133943	1
EMSY	0.133379	1
ATP11C	0.133175	1
TNRC6B	0.132387	1
SSFA2	0.13237	1
PAXX	0.131894	1
ZSWIM5	0.131692	1
CSMD3	0.131463	1
PRPF4B	0.130643	1
SFMBT2	0.130435	1
NR6A1	0.130113	1
SLC44A1	0.130015	4.76092e-53
LRP1B	0.129855	2.23305e-05
PPFIBP2	0.129655	1
AGAP3	0.129328	1
ZBTB37	0.129304	1
BACH1	0.129128	1
RHOBTB3	0.12908	1
ZBED5	0.128407	1
NAA16	0.128405	1
DNAJC1	0.128271	1
CCAR1	0.12814	1
FAM50A	0.128003	1
MVB12B	0.127077	1
NFATC3	0.126793	1
PI4KA	0.126249	1
CCDC91	0.126018	1
DST	0.125377	1.61422e-23
DNMT3A	0.125339	1
NRF1	0.125175	1
ATM	0.124845	1
PCNX1	0.124759	1
SH3TC2	0.124175	1
HNRNPH3	0.123923	1
ACACA	0.123843	1
SAFB2	0.123835	1
PPFIBP1	0.123777	1
DPP7	0.123704	1
ZNF281	0.123666	1
EZH1	0.123607	1
DCUN1D1	0.123588	1
MAZ	0.123379	1
TRIO	0.123352	1
TCF25	0.123146	1
CD55	0.123078	1
TANC2	0.123077	1
AL078639.1	0.122728	1
RNF144A	0.122317	1
RYK	0.121416	1
DIP2C	0.121343	0.0159966
TIMM23B	0.12122	1
AF165147.1	0.121198	1
LCORL	0.121058	1
EGLN3	0.120496	1
PWWP2A	0.120494	1
PCDH9	0.120193	3.58446e-88
WDFY3	0.119583	1
SIPA1L3	0.119424	1
BRMS1L	0.118991	1
MBNL1	0.118707	1
PHACTR1	0.118483	1
KIAA1551	0.11804	1
GCA	0.118022	1
ZBTB7A	0.117966	1
CDK6	0.117929	1
DMD	0.116823	1
AGMO	0.116723	1
UMAD1	0.116438	1
SEMA4D	0.116122	1
DCXR	0.115924	1
NFKB1	0.11582	1
MAPK8IP3	0.115735	1
DAB1	0.1153	1
EML2	0.114627	1
CLK1	0.114385	1
RASGRP3	0.114198	1
ZNF33A	0.113198	1
USP47	0.113162	1
VSTM2B	0.113152	1
KIAA1147	0.113098	1
HIP1	0.113046	1
GTF2I	0.113036	1
VLDLR-AS1	0.112957	1
RFX3	0.112916	1
IVNS1ABP	0.11287	1
MEIS2	0.112506	1
MED13	0.112467	1
INO80D	0.112354	1
ERBB4	0.112276	1.54842e-15
CEP128	0.112212	1
BNIP3L	0.111983	1
SORBS1	0.111977	1
PHACTR3	0.111853	1
SOBP	0.111678	1
TCF20	0.111385	1
ADGRB3	0.111268	0.0721816
LINC01470	0.11112	1
PRKD1	0.110911	1
PLPP2	0.110895	1
LRP4	0.11089	1
MSL2	0.110843	1
FER	0.110593	1
UBE2G2	0.110501	1
MINK1	0.110408	1
ARHGAP5	0.109896	1
NDE1	0.109698	1
ACER3	0.109379	1
PDS5A	0.10928	1
MICAL3	0.109181	1
CDK13	0.108952	1
RBM33	0.10887	1
KAT6A	0.108829	1
PRMT2	0.108725	1
CAB39L	0.108632	1
CREBBP	0.108463	1
ASH1L	0.108446	1
SF3B1	0.108364	1
USP34	0.108173	1
SERGEF	0.108146	1
CLEC16A	0.108007	1
MLLT6	0.107904	1
THBS2	0.107878	1
TENM3	0.107874	1
FAM19A5	0.10759	1
MAT2A	0.107312	1
ARHGAP12	0.107296	1
FAM13B	0.107048	1
ATP11A	0.107007	1
MBOAT2	0.106877	1
DHCR7	0.106748	1
ACADVL	0.106691	1
TRPS1	0.106607	1
RSBN1L	0.106471	1
INTS11	0.106424	1
NBDY	0.106323	1
ATRX	0.106034	1
EPB41L2	0.105973	1
RAB30	0.105952	1
SASH1	0.105939	1
KIAA0586	0.105926	1
SOX8	0.105699	1
TNKS	0.105673	1
RFTN2	0.105526	1
KIFC2	0.105098	1
HIST1H2AC	0.105036	1
HERC4	0.104885	1
LINC01505	0.104854	1
DLC1	0.104685	1
CELSR2	0.104299	1
MIRLET7BHG	0.104224	1
IWS1	0.104206	1
ZBTB1	0.104187	1
ARMH4	0.104074	1
MARK2	0.103949	1
PTDSS2	0.103767	1
CNTRL	0.103585	1
PEA15	0.103558	1
DENND2A	0.103104	1
EPB41L1	0.103034	1
HMGB1	0.103027	1
CEP290	0.103021	1
MGA	0.103018	1
PPM1K	0.102955	1
HSPD1	0.102581	1
TSC22D2	0.102269	1
DCUN1D4	0.101998	1
SMARCA2	0.101873	1
CTNNA1	0.101728	1
CXorf36	0.10163	1
RNF220	0.101589	6.94848e-08
ZNF24	0.101268	1
PHF21A	0.101019	1
EHMT1	0.100898	1
ZMYND8	0.100889	0.448256
FAM107B	0.100856	1
PPA1	0.100822	1
ARAP1	0.100649	1
HIBCH	0.100598	1
FBXL17	0.100588	1
PRR14L	0.100558	1
RNF169	0.100555	1
PCGF5	0.100503	1
AGAP1	0.100314	1.62085e-09
CENPP	0.100311	1
HERC2	0.100244	1
NXPE3	0.100004	1
RPTOR	0.0998972	1
DOCK1	0.0998706	1
SH3RF1	0.0998305	1
FMNL2	0.0997886	4.33285e-15
PPA2	0.0994698	1
AL034405.1	0.0994534	1
FAN1	0.0993283	1
SNHG9	0.0993192	1
AKAP8L	0.0987113	1
SELENOO	0.0986751	1
USP39	0.0986739	1
PTAR1	0.098593	1
MAPK10	0.0985518	1
TFEB	0.0984189	1
CPNE1	0.0983233	1
BPTF	0.0980775	1
ZNF83	0.0979525	1
NIN	0.0978515	1
ZNF451	0.0977482	1
WDSUB1	0.0977308	1
FUBP1	0.0974827	1
NTM	0.0974772	1
SORT1	0.0973572	1
AC092691.1	0.0972206	1
NASP	0.0971922	1
ZNF718	0.0971883	1
TKT	0.0970304	1
NAV1	0.0969735	1
PDZD2	0.0968808	1
PTP4A2	0.0968548	1
STXBP5	0.096765	1
MUM1	0.096333	1
MRPL41	0.0962561	1
AC096564.1	0.096017	1
WWOX	0.0957433	0.189599
CAPS2	0.0954793	1
SLC27A1	0.095398	0.175968
MDM4	0.095324	1
LRRC1	0.095219	1
CLASRP	0.095181	1
UBE2R2	0.0951019	1
CRIM1	0.0949708	1
FAM172A	0.0949312	1
FDFT1	0.0948513	1
DHX9	0.094786	1
HSPA4	0.094682	1
UBE2D3	0.0945933	1
SSBP2	0.0943849	1
TPR	0.0943719	1
ZNF678	0.0943693	1
MGAT5	0.094138	1
FAM193B	0.0938123	1
ATG7	0.0937688	1
NADSYN1	0.0936526	1
CHD2	0.0934936	1
TIAL1	0.0934429	1
STARD7	0.0930905	1
SAMD12	0.0930822	1
CNOT2	0.093038	1
RNF217	0.0928954	1
CEP170	0.0928688	1
CDKN1C	0.0927953	1
ADSS	0.0925755	1
ARMC8	0.0920226	1
SCAPER	0.0917635	1
DGKD	0.0917338	1
GKAP1	0.0917315	1
LARP7	0.0916588	1
LIMS1	0.0916249	1
CEP97	0.0915593	1
HNRNPDL	0.0912352	1
TCP11L2	0.0909367	1
PDLIM5	0.0908257	1
SHPRH	0.0907867	1
TTBK2	0.0906155	1
SH3KBP1	0.0904435	1
TTC1	0.0901498	1
ACSS1	0.0901395	1
ERC1	0.090016	1
CD22	0.0899918	1
YLPM1	0.0897865	1
ASAP1	0.0897263	1
TTC3	0.0895342	1
ASCC3	0.0894246	1
RBBP6	0.0894076	1
PPP2R3C	0.0891869	1
ABCC5	0.0889022	1
HYDIN	0.0888497	1
PMPCB	0.0888101	1
RASSF2	0.0883918	1
LENG8	0.0880977	4.54893e-05
PUM3	0.0880189	1
RPS6KA2	0.0879183	1
PURA	0.087851	1
KAZN	0.0878473	1
SUPT3H	0.0878414	1
CYHR1	0.0876868	1
NSD1	0.087565	1
EPN2	0.0874688	1
RAD51B	0.0873818	1
ADAP1	0.0873261	1
MAST3	0.0872267	1
NPEPPS	0.0871372	1
CYB5R4	0.086892	1
ANKH	0.0868715	1
TBL1X	0.0868694	1
NMT1	0.0867196	1
CXXC4	0.0866472	1
APBA2	0.0866155	1
HID1	0.0866067	0.699477
MPDZ	0.0863505	1
GGA1	0.0862219	1
CTIF	0.0858013	1
SLC4A8	0.0857118	1
AHCYL2	0.0855731	1
LUC7L3	0.0854862	1
BCL2L1	0.0854495	1
BRD2	0.0854447	1
TTC37	0.085254	1
BIN1	0.0852462	1
PCF11	0.0852287	1
HERC3	0.0852036	1
PSME4	0.0851215	1
GUK1	0.085007	1
CALCOCO1	0.0846848	1
MEGF10	0.0845893	1
AGRN	0.0845167	1
KDM4C	0.0844618	1
CEP350	0.0843439	1
VTI1A	0.0842399	1
UBA6-AS1	0.0841631	1
MTX2	0.0840988	1
THOC2	0.0839856	1
RPAP2	0.0837452	1
GNAO1	0.0835955	1
CBFA2T2	0.0834466	0.388098
TNK2	0.0832836	1
IFT88	0.0831553	1
DOHH	0.08306	1
THUMPD3-AS1	0.0829579	1
BRWD1	0.0829512	1
ERCC6L2	0.0828739	1
STPG2	0.0825023	1
HNRNPA3	0.0821473	0.112672
ATE1	0.0821021	1
CHST3	0.0819829	1
LTBP1	0.081964	1
SON	0.0819444	1
AMOTL2	0.0818328	0.0467477
CSMD1	0.0818275	0.707965
SNX9	0.081636	1
MAN2A1	0.0816187	0.000218811
XRN1	0.0815383	1
MAP4K4	0.0812984	0.17673
ACSS2	0.0812198	0.152278
TEAD1	0.080648	1
NIPA1	0.0805147	1
SMPD4	0.0802549	1
ATP1B1	0.0801356	1
GLCE	0.0799225	1
ACTN4	0.0797692	1
AL139260.1	0.0797463	1
SMC5	0.0797271	1
MAP7	0.0795104	2.92883e-07
TUT4	0.0794568	1
SLC12A9	0.0793066	1
KIF19	0.0792355	0.0658258
TRAPPC10	0.0791143	1
ANKZF1	0.0790364	1
SLC22A15	0.0790346	0.105147
PHGDH	0.079032	1
RSRC2	0.0789793	1
YPEL3	0.0789583	1
MTERF1	0.0788173	1
TTC17	0.0787749	0.586989
LINC01004	0.0787302	1
PREX1	0.0785978	1
AARS	0.0784124	1
VPS13C	0.0783704	1
NCKAP5	0.0783553	1
UNC5B	0.0781866	1
SH3TC2-DT	0.0780136	1
CCDC146	0.077816	1
STEAP1B	0.077734	1
LRRTM4	0.0777331	1
COG6	0.0776634	1
PURB	0.0776436	1
TAZ	0.0774803	1
NCAM1	0.0774728	1.12135e-06
KIF5B	0.0774694	1
ZBTB38	0.0774089	1
DTNB	0.0773689	0.82755
NDUFA10	0.0773324	1
PABPN1	0.0773207	1
CRYBG3	0.0773054	0.190894
KHDRBS2	0.0772205	1
SREBF2	0.0770552	0.0397239
CTDSP2	0.0769679	1
C12orf76	0.0768339	0.0157252
DENND1A	0.0767059	0.130106
ZNF292	0.0766841	1
C4orf48	0.0766261	0.0995013
RPL37A	0.0764764	1
LIMCH1	0.0763704	1
ARFGAP1	0.0761925	1
RASSF8	0.076101	1
ZNF254	0.0760343	1
SBF2	0.076031	1
BRSK2	0.075949	1
LINC00609	0.0758654	1
TAOK3	0.0757803	1
RNF13	0.0757155	1
DNM2	0.0756396	0.384722
AMN1	0.0756327	1
UBR1	0.0755638	1
FRYL	0.0755183	0.000186775
CCDC138	0.0754816	1
ZSWIM8	0.0753904	1
ZNF248	0.0751922	1
ANAPC10	0.0748173	1
ARID4B	0.0747809	1
PDXDC1	0.0746454	1
MYO9A	0.0745375	1
SESN1	0.0743496	1
ATXN7L1	0.0743236	1
EVI5L	0.0743114	1
COL16A1	0.0741911	1
KMT2C	0.0741339	1
DDX17	0.0736442	1
TJAP1	0.0735446	0.130835
AFF1	0.073517	1
ZNF704	0.0734533	1
KIF5C	0.0732118	0.0633178
RANBP2	0.0731558	1
FAM222B	0.0731098	1
WNK1	0.0731082	1
C21orf62-AS1	0.0730725	1
BBX	0.0729106	1
AP1G1	0.0727095	1
KIAA1328	0.0726116	1
NDUFS7	0.0725913	0.00117883
LCOR	0.0725435	1
ZBTB8OS	0.0724079	1
RSU1	0.0724037	1
VPS13D	0.0723656	0.342265
ELMOD3	0.0722673	1
ATP2B4	0.0721591	1
LTBP3	0.0721392	1
RYBP	0.0720906	1
ZDHHC20	0.0720543	1
IRS2	0.0719317	1
PRIM2	0.0718794	1
LDLRAP1	0.0716903	1
WAC	0.0715961	1
PRMT3	0.0714992	1
JAKMIP2	0.0713904	0.011567
ATXN2	0.071358	0.59423
ZNF800	0.0713189	1
FBXO42	0.0712769	1
RUFY3	0.0712769	1
RAB11FIP2	0.071102	1
TRIM28	0.0710807	1
NSD3	0.0709459	1
LMBR1	0.0707482	1
RDX	0.0707394	1
GDAP1	0.0706564	0.00261588
ENSA	0.0705631	1
LUC7L	0.0705456	1
EP300	0.0703948	1
AATK	0.07027	1
APBB1	0.0702135	0.0156063
NUTM2A-AS1	0.0701573	1
DAZAP1	0.0700361	0.0142391
RAB40B	0.0699673	1
MMS19	0.0699005	1
ARHGEF7	0.0698205	1
TAF3	0.0696545	1
PRPF38B	0.0695216	1
CARHSP1	0.0694653	1
RFX7	0.0693702	0.87418
SHC4	0.0693509	1
B3GAT1	0.0691975	0.000684193
AGO3	0.0691374	1
PIK3CA	0.0690997	1
AL139383.1	0.0690823	1
PKNOX1	0.0689792	1
ELF1	0.0689406	0.0165072
SVIP	0.0688655	1
FOXK1	0.0687876	1
ABL1	0.0687676	1
FAM19A4	0.068577	1
RABL6	0.0685397	0.335328
KMT2A	0.0685175	6.34634e-06
POU3F3	0.0684471	1
ADAM10	0.0683943	1
C1orf52	0.0683556	1
BOD1L1	0.0682338	0.134495
ZFP14	0.0682279	1
DIXDC1	0.0681245	0.144162
PRKCZ	0.0681043	1
PDE1C	0.0680799	1
FAM193A	0.0675419	1
DDX5	0.0674056	0.231695
TECR	0.0673696	0.000218896
CASC3	0.0673421	1
WDR20	0.067241	0.0161146
C11orf49	0.0671677	0.0431083
CBX5	0.0669935	1
EPM2AIP1	0.0669867	0.268983
SMC6	0.0669463	1
MTMR2	0.06686	0.150404
SMAD5	0.0668592	1
NACAD	0.066752	1
SNX27	0.0666552	1
PTPRF	0.066396	1
TTLL5	0.0663932	0.33573
ACIN1	0.0663398	0.00891623
C10orf90	0.0663002	1
SPOP	0.0659959	1
DDX46	0.0658687	1
WDR59	0.065741	1
ARHGEF12	0.065524	1
IARS	0.0654978	1
APBB2	0.0654375	1
YY1	0.0653398	1
MKL1	0.0652914	1
STAG1	0.0652006	0.100649
KIF1B	0.0651543	1
ANKRD26	0.0650908	1
ANO10	0.0649453	1
MYO1E	0.0648223	1
JUND	0.064806	0.444934
FERMT2	0.0646901	0.0430317
CFLAR	0.0646551	1
MVD	0.0646536	1
DCAF17	0.0646039	1
KIAA1958	0.0645826	1
PPP6R2	0.0644832	0.272718
NCOA1	0.06432	1
TBC1D12	0.0642155	0.136638
NPAS3	0.0640425	0.0407526
NAT8L	0.0640423	1
CUL4A	0.0640222	1
PPP1R9A	0.0639913	1
NISCH	0.0639781	1
MAX	0.0639594	1
CUX1	0.0639487	0.00403515
MYLIP	0.0639247	1
SLC6A8	0.0638707	0.00108305
PER1	0.0638479	1
TNRC6C	0.0637255	1
TBC1D17	0.0634087	0.0701419
NR2C2	0.0633834	0.0980098
GOLGB1	0.0633787	0.00591762
PELI1	0.0633319	1
SLTM	0.0633259	0.0373594
NKTR	0.0632684	0.110299
KDM2A	0.0632449	0.0385932
SUGT1	0.062997	0.0246897
SRGAP1	0.0629555	1
SLCO1A2	0.0629419	1
MIR99AHG	0.062927	1
LRRC7	0.0629247	1
AC004158.1	0.0628611	0.000706578
AC084032.1	0.0625079	1
RNF216	0.0623435	0.015423
UBE2D2	0.0622458	0.0048898
JAK1	0.0622318	1
MPP2	0.0622	1
TMEM245	0.0621097	0.215926
VGLL4	0.0620655	0.00490922
NAA25	0.0620522	1
MAP7D1	0.0619302	0.60391
SPNS2	0.0618887	0.0307378
CEP57	0.0618775	1
VEZF1	0.0618746	0.177013
CDK5RAP2	0.0618309	1.21621e-05
UBE3D	0.0615753	1
EDA	0.0615153	1
CDKL3	0.0613711	1
TMCC3	0.0613346	0.0091236
ARID5B	0.0611962	0.00268006
CDH20	0.0611697	1
INTS6	0.0611681	1
ANKRD36B	0.0611498	1
ZC4H2	0.0610221	1
PER3	0.0609553	1
MDN1	0.0609336	0.00906565
SUGP2	0.0608989	0.0616528
OFD1	0.0608251	1
SMAD2	0.0607479	0.0317621
BRF1	0.0606927	1
CEP85L	0.0606048	1
CPPED1	0.0605832	1
AFDN	0.0605222	0.0314088
PHC2	0.0605092	0.490125
GRID1	0.0604566	1
SGCD	0.0602409	1
KTN1	0.0601754	0.541899
TRRAP	0.060092	0.204913
AC004690.2	0.0600904	1
ARHGAP23	0.0600669	2.79359e-05
PMS1	0.0599807	1
DEK	0.0599681	1
CXXC5	0.0599498	0.00969621
LAMP2	0.059673	1
SPIRE1	0.0596221	1
PPP4R3A	0.0595093	1
UBXN2A	0.059363	1
GABPB1-AS1	0.0592467	1
CCDC122	0.0592247	1
AKT2	0.0592053	0.0423728
TANGO6	0.0591412	1
VPS8	0.0591245	0.0101789
PGBD5	0.0591094	1
DENND4A	0.0591025	0.0146995
PCCA	0.0587721	0.199171
RRBP1	0.0587185	1
ARFGEF3	0.0586796	1
CLASP1	0.0585737	1
BRD4	0.0584739	0.0118215
RASA2	0.0584707	1
KRIT1	0.0584253	1
KPNA5	0.0581578	1
CCT3	0.0581342	1
RTN4	0.0580903	1
ERP44	0.0580492	0.422097
SP4	0.0579863	1
TRA2B	0.057891	1
BAZ1B	0.0578693	1
SRSF10	0.0578641	1
TRAPPC9	0.0576324	0.00572311
CTBP2	0.0576109	0.319102
TRIP11	0.0574547	0.000116719
EIF4G3	0.0574311	1
VPS37A	0.0574191	1
ZMYM2	0.057076	1
ENTPD1-AS1	0.0570164	1
DSCAML1	0.056969	0.416528
RPRD1A	0.056881	0.00427047
SMARCAD1	0.0568741	1
EXOC2	0.0568518	0.0506361
ANKRD40	0.0567659	1
ZNF91	0.0566691	0.00151761
RBM28	0.0566602	1
KCTD3	0.0566108	2.42806e-05
ERMP1	0.0565998	1
SPP1	0.0564847	0.00618403
TMEM259	0.0564581	6.6774e-05
FBXO44	0.0562405	1
FOXO1	0.0561238	1
ST7L	0.0559049	0.25505
PGAP1	0.0558811	1
ATXN2L	0.0558164	1
TPPP	0.0557221	3.06144e-05
PTEN	0.0557169	0.0211487
SNX2	0.0557085	1
CRB1	0.0557055	1
CCT4	0.0556869	1
ARHGEF11	0.0554843	1
CDC42SE2	0.0553653	0.209187
OGT	0.0553443	0.0929131
ACADSB	0.0552221	1
TMEM63A	0.0551205	0.000157088
ATF7IP	0.0550122	0.00102703
RAB1A	0.0549652	2.49136e-05
DYNC1I1	0.0549503	0.00450661
PHF14	0.0549137	0.00198151
SIRT2	0.0544074	9.11388e-05
SFSWAP	0.0542092	0.000542667
ZRANB1	0.0541599	1
ZFAND3	0.0539949	0.0179447
FAM133B	0.0539674	1
PRDM2	0.0539456	0.00424962
NUAK1	0.0538839	0.057257
LINC00667	0.0538681	1
ADAR	0.0536694	1
EDEM3	0.0536431	1
TMTC4	0.0535845	1.44082e-08
UBN2	0.0534818	0.000598342
DENND5B	0.0534629	0.000215751
INVS	0.0534493	1
TSC2	0.053142	0.426953
DICER1	0.0530048	1
USP33	0.052931	0.00944123
ZNF318	0.0528596	1
SPATA5	0.0527682	0.057367
ELP2	0.0527259	0.522625
GANC	0.0525525	0.039242
SPOCK1	0.0524342	1
LARP1	0.0524291	1
GMDS	0.0523429	1
LYRM4	0.0523308	1
PPHLN1	0.0522739	0.71492
SOX2	0.0521239	0.0833066
UBQLN1	0.0520201	0.126425
SLC16A1-AS1	0.051992	3.5642e-05
LMO7	0.0519796	1
ITSN2	0.0518453	0.000189833
MCRIP1	0.0516568	0.000868506
RALGDS	0.0516294	0.00133196
ZFAND6	0.0515503	1
SLC25A27	0.051516	1
ECPAS	0.0515063	0.000929162
PPP6R3	0.0515018	1
CYLD	0.0512957	0.000467303
GCFC2	0.0511456	1
CTSF	0.051108	0.783477
NAP1L4	0.0510517	7.42893e-05
ANKS6	0.0508647	1
AGO2	0.0507522	7.61822e-07
AC005154.6	0.0506293	0.000315899
KPNB1	0.050577	0.120468
PSAT1	0.0504587	0.000103979
TCF4	0.0503612	1
PABPC1	0.0501635	1
WDR33	0.0499554	0.000198019
TARSL2	0.0499469	0.0658932
PUM1	0.0499183	2.306e-05
UBR4	0.0498229	0.0100617
HIP1R	0.0498058	7.08475e-08
LZTS2	0.0497959	0.583443
SLC12A2	0.0497771	1
AK3	0.0495235	1
ARID1B	0.0494994	1
AHCTF1	0.0493901	0.377002
ADGRL3	0.0493786	1
RPS6KA5	0.0493045	5.97609e-07
HIPK2	0.0491932	1
METTL16	0.0491487	1
PEX1	0.0491263	1
36951	0.0490858	1
PPP1R16B	0.0490739	1.13016e-05
G3BP1	0.0489673	0.0971152
RC3H2	0.0488984	0.0445051
FRMD4A	0.048878	1.22182e-12
SLC25A13	0.0488611	0.00375391
ASCC1	0.0484754	0.635021
HNRNPA2B1	0.0484328	0.00898685
KDM5A	0.0484267	0.000946452
MTMR7	0.0483586	2.66507e-05
BACH2	0.0482563	0.170491
WWP1	0.048168	3.11396e-05
NPLOC4	0.0481424	0.063064
ATR	0.04805	1
SRGAP2	0.0480391	1
DCBLD2	0.0480029	0.139859
ANKS1A	0.0477879	0.257301
CGGBP1	0.0477655	1
BCKDHB	0.0477372	7.93768e-05
CAMSAP2	0.0477242	0.179576
SERPINB6	0.047699	0.0792878
PHIP	0.0476608	0.00898905
HMBOX1	0.0475672	0.00285967
FASN	0.0475502	1
CHD1	0.0474025	1
EDIL3	0.0473767	1
SRSF11	0.0473683	2.69623e-05
SP3	0.0473599	0.1378
LYST	0.0473084	0.0112542
TLK2	0.0472792	0.122664
BCLAF1	0.0471901	0.00117771
HECTD4	0.0471491	0.0010861
CPOX	0.0471388	3.52075e-10
RILPL1	0.0470471	0.02726
KLHL24	0.0470313	0.00491958
TBC1D5	0.0469734	1
PIAS1	0.0469641	0.00233851
RCAN1	0.0469236	1
FBXO11	0.046874	0.00023227
HGS	0.0468549	1
PAXBP1	0.0463677	0.0380012
AC069228.1	0.0462666	1
GJC2	0.0462584	0.000831693
PPM1D	0.0462011	1
GPRC5B	0.0459362	0.451903
MCCC1	0.0459303	0.0515822
USP3	0.045839	1
DSEL	0.0458201	0.00218595
KMT2E	0.0457449	0.069073
CNTNAP2	0.0457095	1
MGAT4A	0.0456498	1
BAZ2A	0.0456388	1
ST18	0.0456298	1
ELAVL3	0.0455697	0.000363684
EXOC6	0.0455057	1
AC078881.1	0.0454363	0.132869
DDX6	0.0453378	0.0105809
GIGYF1	0.0453052	0.00247803
AC079447.1	0.0451745	1
KHDRBS3	0.0451712	0.00288168
TMOD2	0.0451643	0.389978
ANKS1B	0.0451053	1
UBE2Z	0.0450791	2.39554e-07
RASSF4	0.0450596	7.91077e-07
PRKCSH	0.0450343	2.3372e-06
ZFC3H1	0.0448688	1
ANKRD36	0.0448584	0.0340649
REV1	0.0447737	0.00237337
GIGYF2	0.0447722	2.40247e-05
PPP2R2D	0.0447652	0.67459
SETD2	0.0447646	0.000383665
APLF	0.0446615	0.443254
PPP2R1B	0.0445042	1
SLMAP	0.0444534	3.28141e-05
ROBO2	0.0443419	1.67893e-07
RAB5B	0.0442744	0.209885
UGDH-AS1	0.044274	0.00182762
TF	0.0441502	1
RB1	0.0441126	5.39986e-05
ZDHHC2	0.0440776	1
TXNL1	0.044073	1
MECP2	0.0439586	0.000683742
DIDO1	0.0439438	1
SMAD4	0.0438549	1
ARID1A	0.043795	5.8926e-08
ARHGAP32	0.0437891	0.00380227
HDAC5	0.0436296	1
CDK19	0.0436119	1
PHF20	0.0434351	0.97852
AFTPH	0.0433373	1
TCAF1	0.043327	0.794579
DUBR	0.0432159	3.70645e-05
SLC9A9	0.0431404	0.0092317
USP54	0.0430655	1
ZC3H14	0.0430128	0.00225273
STRN3	0.0428611	0.000281871
STAT5B	0.0427329	0.00459453
TTC19	0.0425812	0.00310206
RALGAPA2	0.0425581	0.000136401
UGGT1	0.0425283	0.0957693
CNOT4	0.0425225	0.00010661
ANXA4	0.0424523	0.000180588
PHYHIPL	0.0424405	0.0302879
LNPEP	0.0422237	4.78183e-07
USP48	0.0421163	1.1583e-05
PPP1R12B	0.0421162	0.0182109
YY1AP1	0.0420844	0.00084709
FBXW4	0.0420193	0.00222526
ENOX1	0.0419856	1
AC113414.1	0.0419563	1
BDP1	0.0418269	0.000118983
SNCA	0.0416708	0.00107596
CERS5	0.0416114	0.403276
ZFR	0.041575	1.961e-05
MAP3K2	0.0415324	0.00190345
GTF2F2	0.0411883	0.0171399
ZNF706	0.0411528	8.87963e-07
FAM208B	0.0411371	0.0567045
NCOR2	0.0410742	1.26877e-05
BAZ1A	0.0410357	1
APPL2	0.0409678	0.000932084
STK4	0.0408545	1
PELI2	0.0408461	0.140259
DTNA	0.0407398	0.00506175
BSDC1	0.0407211	0.000581703
IBTK	0.0407125	0.000580303
FOXP1	0.0407034	0.0021555
FAM91A1	0.040657	1
COG5	0.0406443	0.00391521
FBXO9	0.0406423	0.00218669
CPSF7	0.040453	0.118846
NAV2	0.0403595	0.000213172
SPG11	0.0403587	6.00983e-05
LRBA	0.0403147	0.000117115
UBE4B	0.0403014	9.9387e-07
ZXDC	0.0402773	3.83813e-05
PDPK1	0.0402409	0.0316348
MAGI1	0.0401693	0.065215
TFDP2	0.0401449	7.36814e-06
R3HDM2	0.0400843	0.00010201
WRN	0.0400181	0.48049
SWT1	0.0399567	1
AHCYL1	0.0399059	0.0422375
HDLBP	0.0398858	0.679336
CPNE2	0.0397373	0.000425615
ATP6V0A1	0.0395912	9.32896e-09
PNPLA8	0.0395389	1
PSMD11	0.0393552	7.66132e-05
MORC3	0.0392522	0.076528
PRKDC	0.0392025	4.62555e-05
ZBTB44	0.039093	1.11379e-05
HNRNPLL	0.0389991	1
TMEM131	0.0389668	8.02977e-06
IST1	0.0389627	0.000331364
ST13	0.0389047	0.00556091
ADNP	0.0388546	1.29129e-08
KIF13B	0.0387737	0.00701616
SMCHD1	0.0387631	0.00922881
BCAR1	0.0386742	2.90778e-05
NGLY1	0.0386182	1
NFAT5	0.0386094	6.49303e-06
CHKA	0.0385961	2.92316e-07
HSPA9	0.0384372	1
PAG1	0.0384235	0.00536943
MAP4K3	0.0382867	6.64547e-07
METTL7A	0.0382708	0.0198799
CBX6	0.0382532	1
NEMF	0.0381048	1.71493e-05
KLHDC2	0.0380756	1
RAB12	0.0379801	0.299892
SUPT20H	0.0379648	0.196899
PHC3	0.0379547	5.18959e-05
DARS	0.0379241	0.0461666
MED28	0.0377587	1
AMPD3	0.0377095	0.857783
MPST	0.0376905	0.152372
AL392023.2	0.0376621	1
USP15	0.0375888	0.000147819
UBR5	0.0375305	5.56696e-06
NSMCE2	0.0375275	0.000125247
WDR41	0.0374993	0.238946
MACROD2	0.0374583	9.34294e-05
ARID2	0.0374253	0.000378581
CAMK2D	0.0374127	5.43283e-06
GPR75-ASB3	0.037392	0.0183365
NPC1	0.037374	2.92747e-05
ADK	0.0373444	3.45646e-06
NUP98	0.0373273	0.0142446
CSRP1	0.0371753	1.85161e-09
NUBPL	0.0371362	2.16758e-05
ZFYVE9	0.0369172	0.60484
B4GALT5	0.0368	0.178624
GLCCI1	0.0367814	0.0107484
ZNF131	0.036775	3.35909e-05
ERI3	0.036775	9.47733e-07
SYT9	0.0367466	4.38484e-08
MAP3K7	0.0367174	0.00682546
UBL3	0.0366278	5.23848e-05
RNF130	0.0364722	0.0769535
POMT2	0.0364602	0.144205
FAM196B	0.0362891	0.0172435
UBA6	0.0361659	0.00090565
RAF1	0.0361355	0.000334568
NOL10	0.0360967	0.303567
BUB3	0.0360859	0.0219995
KDM6A	0.0360748	6.62017e-06
PRRC2B	0.0359763	0.0191885
CDC27	0.0358914	0.00121612
CCNL2	0.0357459	1.2048e-06
HOOK3	0.0357434	2.41581e-05
SRSF6	0.0355875	2.58598e-06
RBM26	0.0355674	0.000139919
MTURN	0.0354679	3.78258e-05
PLD1	0.0354497	0.119265
SAFB	0.0353014	0.0507878
DYSF	0.0352671	7.89358e-07
TPST1	0.03522	0.508662
TOB2	0.0352028	2.11238e-08
SHROOM1	0.0351647	1
FBXL3	0.0350642	0.0134116
RMND5A	0.0350598	2.29825e-05
MAP3K3	0.0350544	0.31952
TRPM7	0.0349551	2.65549e-05
FAM185A	0.034908	0.00116167
SREK1	0.0348533	0.000222425
IQCB1	0.034785	1
AVL9	0.0346627	2.84753e-05
ATXN1	0.0346583	1
MED4	0.0346134	1
PNRC1	0.0346097	1
LARGE1	0.0345316	2.49127e-07
NFIX	0.0345215	8.57377e-07
ARHGAP35	0.0344953	1.74243e-05
MYO18A	0.0344626	4.26739e-05
RACK1	0.0343609	1
REPS2	0.0343483	3.60128e-06
UIMC1	0.0343103	1
UBR3	0.0342857	0.00158277
GALNT2	0.0342787	0.0568435
SEC14L1	0.0342715	0.0775322
SOS2	0.0342686	0.000199432
COBL	0.0341206	0.976658
FAM208A	0.0340212	8.45784e-05
PCDH17	0.0339776	3.55536e-05
ABCD4	0.0339555	0.413035
ATN1	0.0339175	0.021678
ARHGEF37	0.0338975	0.00860828
ZNF608	0.0338963	9.04853e-07
TOR1AIP2	0.0338617	1
CNKSR3	0.0338277	0.00330214
ATP2C1	0.0337848	8.79024e-07
POU2F1	0.0336908	1.09273e-05
PCNP	0.033682	0.0269258
POM121C	0.0336614	6.06358e-07
ACSL1	0.0336531	0.00817454
PIGL	0.0336044	0.985748
PPIG	0.0335808	0.00740903
CSNK1A1	0.0335353	2.02835e-05
LARS	0.0334472	0.000265618
CRADD	0.0334274	3.22332e-07
FOXK2	0.033399	0.00175339
NUP214	0.0333911	2.91883e-08
NEK7	0.0333846	7.66596e-07
PRPF39	0.0333306	0.00563172
MSMO1	0.0332699	1
AC124312.1	0.0332528	1
ATF6	0.0331128	1.00863e-05
MLF2	0.0330475	1
CDK12	0.0330406	0.0162199
TMEM117	0.0330329	0.000155946
SH3PXD2A	0.0329791	0.0011333
NHLRC2	0.0329423	0.00254429
SNRNP70	0.0328681	1.73624e-05
TUT7	0.0327519	0.00395106
FAM126B	0.0327104	0.00251081
LBR	0.0326308	0.0309855
CNOT6L	0.0325085	0.000618357
CDC16	0.0324766	0.0212243
TTC7A	0.032399	5.25845e-07
LSM14A	0.0322481	1.07708e-06
DGKZ	0.0322368	1
MYCBP2	0.0322163	4.02523e-07
SYMPK	0.0321451	0.000122423
THRA	0.0321218	0.123992
FOXN2	0.0321056	2.55781e-05
PRRC2A	0.0320781	0.040748
CASK	0.0320395	0.000132325
TUBGCP3	0.0319591	0.00150279
MAN1A2	0.0319317	5.31742e-06
TBC1D23	0.0318416	0.0113894
ITSN1	0.0317713	2.24367e-06
MGRN1	0.0317363	1.88688e-06
SEC24B	0.0315889	0.0476342
PCSK7	0.03153	0.00695723
PRPF40A	0.031525	0.000205453
N4BP1	0.0315141	0.00673785
OTUD7B	0.0314378	1.10073e-08
TRAM1	0.0313905	0.000156641
BMPR1A	0.0313836	0.000540156
UBE2K	0.0313574	6.80884e-06
NAA35	0.031334	0.00236344
MAML2	0.0312209	6.27009e-05
CPSF6	0.0311896	1.00791e-06
STAU2	0.0311384	1.00508e-05
INTS10	0.0310826	0.000272515
TRMT13	0.0310027	0.0011228
UTP20	0.0309924	1
TET3	0.0309119	0.00201078
ODR4	0.0308935	1
SUZ12	0.0308366	0.0275378
GARNL3	0.0307939	4.37116e-07
DDR1	0.0307324	0.494744
SRRM1	0.0305103	2.7199e-09
WDR37	0.030497	0.000211631
STK3	0.0304553	3.4968e-09
PREX2	0.0303359	9.68233e-08
POLK	0.0303322	1.13386e-06
TMC7	0.0302968	0.000406331
ASPH	0.030293	0.00872755
CSPP1	0.0301424	0.0051488
ATXN10	0.0300258	5.83997e-09
TRPM6	0.0300139	1
IRF2	0.0299995	1.82675e-07
DPF3	0.0299967	8.38775e-08
ACTR1A	0.0299259	0.133407
RAB11FIP3	0.0298928	1.6286e-05
SLC16A7	0.0298821	0.321034
MTFR1	0.0298489	1.09467e-08
ATP9B	0.0298207	1.30664e-07
SAT2	0.0298057	1
XRRA1	0.0297879	4.59251e-06
CAPN7	0.0297212	1.82352e-05
NR1D2	0.0296951	0.0817195
WDR60	0.0296634	0.330571
ZNF146	0.0294983	7.0356e-07
TMEM165	0.0294918	1
LRRC4B	0.0293729	0.0500243
CDC42BPA	0.0292497	1
COP1	0.0292071	2.4467e-08
PLEKHA5	0.0291305	0.00606293
STAT3	0.029015	0.00169827
KDM3B	0.0289343	0.00199565
SND1	0.0289039	5.12303e-08
MRPS9	0.0288771	0.086178
TMEM87A	0.0288534	3.62884e-06
EVI2A	0.0287409	0.135725
FAM192A	0.0287245	0.0335854
MTA3	0.0286909	1.51161e-05
RNASEH2B	0.0286626	6.40467e-06
HNRNPU	0.0286481	1.06472e-06
SEC31A	0.0286296	0.000387547
METTL26	0.0284869	0.209189
SLC25A26	0.0284722	1.16562e-05
WDR26	0.0284045	0.245622
FARP2	0.0284014	1.40293e-07
RECK	0.0283773	3.39581e-07
GOSR1	0.0282599	0.00899922
PIGT	0.0282238	0.0767403
GMPS	0.0282002	0.00257816
DCAF7	0.0281248	0.814862
PHLPP1	0.0281239	1
IKZF5	0.0281209	1
IQSEC1	0.0279953	0.0083635
ASXL1	0.0277951	1.19888e-06
CADM1	0.0276536	1
CLK4	0.0276035	0.119581
PUM2	0.0275794	6.24859e-06
MACO1	0.0275335	6.29311e-06
DYM	0.0275095	8.8121e-09
PRPF40B	0.0274319	1
PLEKHA1	0.0274033	2.71947e-06
CETN3	0.0272717	0.00118714
SRPK2	0.0271818	1
HIVEP1	0.027074	0.0112983
OLA1	0.0269859	2.40543e-07
MTMR3	0.0269184	1.92401e-05
NR2C1	0.0268736	0.0334455
UBAP1	0.0268708	0.0171893
VPS45	0.0268601	0.0030457
ANKRD11	0.0268591	1.14687e-09
CPEB1	0.0268538	4.92329e-06
LEMD3	0.0267887	7.4254e-05
FBXL4	0.0267794	2.54701e-05
ALOX12-AS1	0.0266893	0.000853366
NRDE2	0.0266499	0.182217
ALCAM	0.0265922	1
SCAF4	0.0264903	2.2609e-06
EPS15L1	0.0264802	0.0403384
P4HB	0.0264771	0.00078705
SPRED1	0.0263804	0.000144589
RSF1	0.0263647	7.53551e-08
AP3B1	0.0263347	6.02033e-07
NVL	0.0263003	0.0216618
LRRC58	0.0262954	0.852108
URI1	0.0262891	1.73809e-07
ZNF827	0.0260498	1.78227e-07
NCOA2	0.0260457	1.98345e-08
HNRNPUL1	0.0259004	0.0356609
PSIP1	0.0258031	0.000304863
EIF2S2	0.0257039	1
ZNF780B	0.0256373	0.000256844
NRG3	0.0255804	1.09485e-11
MTCH1	0.0254832	0.00347765
NIPBL	0.0254282	5.56882e-06
KBTBD3	0.0252965	2.60282e-06
RABEP1	0.0252492	3.81829e-09
MLLT10	0.0251887	5.05927e-09
DNAJC13	0.0251795	0.000281326
MCM9	0.0251152	0.0225731
EIF4E	0.0250305	0.000294251
DCAF5	0.025018	6.79353e-08
DDX3X	0.0250109	3.2738e-06
SPATA7	0.0249925	0.130161
KLF3	0.0248769	1.40662e-06
TYRO3	0.0246978	8.56334e-07
CTDSPL2	0.0246576	8.69182e-07
MYRF	0.0246426	2.90496e-09
AC025159.1	0.0246224	3.73493e-10
UGT8	0.0245997	0.504234
CDH12	0.0245857	0.0673728
CDC73	0.0245821	5.51138e-09
ARPC5	0.0245734	0.0134793
KRBOX4	0.0244814	0.00107704
PPP1R21	0.0244321	9.26632e-09
PFN1	0.0244228	0.0118555
ZNF277	0.0243344	7.25228e-06
QSER1	0.0242198	0.000177025
VPS36	0.0242057	0.00499645
SPART	0.0242016	9.54063e-07
SEC23A	0.0241913	0.083591
CPEB4	0.0241198	6.46693e-08
ARNT	0.0241071	0.00553418
SRSF7	0.0240836	1
SYNGR2	0.0240633	0.000339722
HCN2	0.0240391	0.000178118
MUC20-OT1	0.0239158	4.20246e-09
ZC3H12C	0.0237421	8.34299e-05
MITF	0.0237201	1.05333e-05
FNBP4	0.0237047	1.70323e-05
FAM222A	0.0236636	6.45738e-08
NSUN6	0.0236166	7.13876e-06
KIF27	0.0235951	1
SCAI	0.0235756	0.00457347
USP45	0.0235616	1
ZBTB20	0.0235145	1
ASXL2	0.0234951	1.86962e-06
SHROOM4	0.023387	0.00444321
PCYT1B	0.0233363	0.00265504
CTNNBL1	0.02331	2.56003e-05
KIAA1755	0.0233047	1.36947e-16
ANP32A	0.0231789	0.00123141
ZNF138	0.0231634	0.0121502
CELF1	0.0230844	3.49401e-11
39508	0.0230703	1.51561e-07
IFI16	0.0229844	0.00182539
CMSS1	0.0229167	4.43327e-06
SMARCC1	0.0227986	2.65036e-09
CHD8	0.0226584	0.00873722
SEC22B	0.022625	0.00655649
TMEM151A	0.0226017	1.04605e-08
SHOC2	0.0224713	1.45865e-06
LHPP	0.0224333	8.91483e-11
RLF	0.0223819	5.14682e-05
N4BP2L2	0.0221982	1
KLHL3	0.0221368	9.61075e-12
INO80	0.0220349	8.10885e-06
RNPC3	0.0219938	6.83287e-06
MXD1	0.0219916	0.0060202
RBM5	0.0219832	1.81189e-13
SGPP1	0.0218949	0.000105461
MAP3K11	0.0218617	5.42366e-05
EPC1	0.0218216	1.2595e-09
NCOR1	0.0217499	2.6183e-08
VPS41	0.0216921	2.75497e-07
KIAA0355	0.0216522	0.0879901
FAAH	0.0215468	3.30723e-12
MFAP3L	0.021377	2.60079e-09
ARHGEF2	0.0213259	4.14138e-06
DOCK10	0.0213189	1
SGCE	0.0213059	2.81678e-07
FHIT	0.0212923	0.401993
HBP1	0.0212311	1.51151e-08
LRRC8C-DT	0.0211127	8.05415e-08
DHX29	0.0211014	4.74428e-06
FAM124A	0.0209883	1.85283e-08
TRAPPC12	0.0208786	9.26519e-07
PSMB1	0.0208101	6.86584e-05
VPS13B	0.0207693	9.20784e-10
TMEM132C	0.0207664	1
LGR5	0.0207434	1.56586e-11
MLH3	0.0207142	1.29938e-12
NAALAD2	0.0207135	1
LARP4	0.0206961	0.00247853
DCAF6	0.020559	0.00243832
CEP95	0.0205006	1.15036e-06
GATAD2B	0.0204068	3.18758e-12
NLGN3	0.0203642	1.708e-06
HSPA12A	0.0203541	2.22626e-11
RAB21	0.020309	5.76924e-07
TAX1BP1	0.0202873	4.32684e-10
SLC12A6	0.0202288	1.74756e-07
SNX3	0.0201923	0.156364
RIC8B	0.0200378	0.000873621
PARN	0.0199531	7.92003e-08
AC074032.1	0.0199163	0.012555
MBTD1	0.0198853	4.67255e-09
NFIC	0.0198624	0.000741245
MAP2K2	0.0198169	1.77442e-06
STAG2	0.0198126	4.56267e-09
RC3H1	0.0197904	7.23679e-09
CNNM2	0.0197702	1.12573e-09
SCAF8	0.0197665	3.10528e-10
WDFY2	0.0196732	3.27209e-09
INPP5F	0.0195371	0.0733771
EXOC5	0.0194434	1.92763e-06
SNX6	0.019425	2.84604e-08
LIN52	0.0193727	0.000110267
PHF12	0.019299	0.000281407
PARP6	0.019238	0.00149854
RAB3GAP1	0.0192292	1.36843e-09
UBA1	0.0190496	2.37374e-05
FOXJ3	0.0189803	7.90685e-11
RPRD2	0.018901	2.23976e-11
ICE2	0.0188303	8.93675e-07
REV3L	0.0188243	5.5099e-07
OARD1	0.0187555	0.040303
SETX	0.0187235	1.42054e-07
PAK2	0.0187198	1.88662e-08
SCMH1	0.0186938	6.99047e-05
STRN	0.0186835	5.30557e-08
UBE4A	0.0186685	1.1591e-09
XPR1	0.0186647	0.052348
ARL6IP4	0.0186493	6.49614e-12
LINC02241	0.0185834	3.29298e-08
USP8	0.0185767	3.19501e-09
PBX3	0.0185068	0.00194433
C3orf38	0.0184515	0.000364338
NALCN	0.018451	3.03385e-05
TRMT11	0.0184189	0.000272724
DGKI	0.0183994	2.80403e-08
MRPS31	0.0183292	0.000234342
ARSB	0.0183079	0.000178958
INTS8	0.0182214	7.04472e-05
CBR4	0.0181407	7.20681e-11
MADD	0.0180879	0.0107583
DLG2	0.0178164	1
MAPK14	0.0177214	1.55034e-08
SQLE	0.0175928	0.00301098
ZNF638	0.0175147	1
WTAP	0.0175018	1.33884e-05
DPH6-DT	0.0173914	7.53292e-06
FBXL20	0.0173737	1.26291e-11
TTLL11	0.0173596	1.34658e-14
PSPC1	0.0173592	1.68855e-11
ATP6V0D1	0.0173453	7.24968e-07
HSD17B4	0.017099	1.62473e-08
B3GAT3	0.0169644	0.00209558
CMC1	0.0169238	8.46971e-06
SCARB1	0.0168002	0.000390127
OTUD4	0.0167981	1.46269e-06
LATS1	0.0166888	6.28653e-06
UBE2G1	0.0166344	3.97335e-05
TCERG1	0.0166129	2.68382e-07
RAB10	0.0166125	4.72677e-11
EP400	0.0165376	6.4246e-08
ZMYM5	0.016532	0.00189713
CMTM4	0.0164302	3.82963e-06
RAB28	0.0163918	3.09583e-07
SYTL2	0.0163899	0.00582638
ABL2	0.0163619	3.0944e-05
ATP11B	0.0163595	6.98478e-10
LINC00513	0.0163533	0.000288849
UBXN7	0.0162967	4.75168e-05
ZNF84	0.0162482	0.0873565
BBIP1	0.0161793	2.24321e-06
ITGB3BP	0.016139	1.61049e-07
CEP70	0.0161289	0.000400425
RBM17	0.0160925	2.89257e-08
NAPG	0.0160597	0.000871369
HNRNPA1	0.0160534	1.12849e-05
ZNF529	0.016046	0.00323263
DHX30	0.0159084	2.15432e-07
SERP1	0.0158867	0.000652683
TAF15	0.0158757	1.73005e-10
MAPT	0.015868	5.92605e-11
RALYL	0.0157337	6.06017e-06
UBAP1L	0.015682	1.62613e-06
RBM39	0.0155884	2.91745e-09
DNAJC5	0.0155131	0.0288496
RHBDD1	0.015466	7.38546e-09
NSFL1C	0.0154282	1.58285e-05
DOCK3	0.0154101	3.56244e-08
RAP1A	0.0153703	1.92865e-12
CBX7	0.0153639	0.000292741
STX7	0.0152168	4.37795e-06
RBL2	0.0150399	1.2635e-11
ZNF483	0.0150293	9.70706e-09
AC091948.1	0.0150278	9.47431e-09
ABCA2	0.0150203	1
ACBD6	0.0149771	9.51521e-15
TOM1L2	0.0149332	3.38086e-13
FAM102A	0.0149321	1.96546e-14
ZNF862	0.0149281	5.32187e-06
KCTD8	0.014906	1
CAMTA1	0.0148677	4.13075e-11
PDSS2	0.0148655	4.10716e-07
FGD5-AS1	0.0148093	0.000850396
AKAP10	0.0147848	3.47878e-09
PPP2R5C	0.0147815	2.88906e-10
GABPB1	0.0147152	1.16295e-05
AL449266.1	0.0146846	0.039648
ZBTB41	0.0146789	0.000399887
RHOT1	0.014676	1.16545e-06
MAPK8IP1	0.0146338	8.43573e-17
PTPRK	0.0145968	1
GOLPH3	0.0145127	7.80721e-08
PFKL	0.0144743	1.80979e-11
SLF2	0.0144364	8.84822e-14
TBC1D15	0.0143634	1.89809e-10
DIS3L2	0.0143548	3.44736e-12
PEX2	0.0143525	0.00132698
XIAP	0.0143084	8.27403e-05
ARID4A	0.014303	1.99654e-06
AQR	0.0142939	7.58829e-06
PPP2R5A	0.0142723	4.12244e-11
COL4A3BP	0.0142533	1.03996e-12
PIK3C2B	0.0140828	6.80965e-10
LMAN1	0.0140651	9.94255e-06
TAF1D	0.0139149	3.82069e-07
NDUFV1	0.0139028	7.66421e-10
MEIS1	0.0138787	1.16591e-08
INSIG1	0.0138745	8.77572e-10
IRF2BP2	0.0138713	3.18846e-10
NME7	0.0137786	0.000731154
CHTOP	0.0137591	7.04231e-05
EEA1	0.013683	1.73522e-10
GAB1	0.013667	1
GPBP1L1	0.0136639	2.84207e-09
RNF10	0.0136532	2.30564e-07
SRGAP2C	0.013586	1.75639e-06
NUP153	0.0135544	9.31995e-06
UBE2B	0.0135104	8.11144e-10
HUWE1	0.0135021	2.37105e-08
XPO4	0.0134486	7.32065e-09
IQCK	0.013422	1.09217e-10
BIRC2	0.0133807	7.56277e-07
CPEB2	0.0133101	1.89915e-07
39142	0.0132744	3.66649e-08
CYTH1	0.0132575	7.89837e-12
HDAC8	0.0131378	9.80515e-12
CDK5RAP3	0.0130897	6.63136e-10
SPOPL	0.0130786	2.68183e-06
SLC25A28	0.0130662	1.88145e-05
KIAA1109	0.0129603	9.38685e-12
ST7	0.0129058	0.00038279
RCAN2	0.0128857	9.42875e-10
FAM135A	0.0128856	5.92859e-12
TRIM44	0.0127939	1.62308e-14
NPRL3	0.0127454	3.60202e-05
FEM1B	0.0125665	3.09578e-05
HINT3	0.0125375	8.47637e-06
TRIM24	0.012524	3.06019e-08
COA1	0.0125233	4.23651e-11
SALL1	0.012429	9.63039e-05
STUB1	0.0124108	0.0180534
WHRN	0.0124074	4.16349e-09
IFNGR1	0.0123789	0.00331219
38777	0.0123263	2.03513e-12
YEATS2	0.0123164	3.37993e-09
TMF1	0.0122972	8.29338e-05
ADAM17	0.0122391	0.00168692
ZFHX4	0.0122138	2.12607e-11
PPP1CC	0.0121072	0.0167539
CWF19L2	0.0120289	6.19332e-13
LRIG2	0.0120184	4.63636e-08
MINDY2	0.0119844	2.23645e-11
PCNX4	0.0119389	3.82846e-09
AF117829.1	0.0119332	2.04169e-06
WDR11	0.0119112	1.00181e-09
TBCK	0.0119026	6.43643e-14
YTHDC1	0.0118689	1.18574e-09
AL445250.1	0.011858	3.25463e-07
HADHA	0.0118151	8.48987e-05
APBA1	0.0116683	1.7157e-07
AATF	0.0116616	3.28816e-06
MTMR9	0.011653	0.000452125
NCAM2	0.0115259	1
KRCC1	0.0115258	4.74463e-05
AL139353.1	0.0114887	0.000137688
TNPO1	0.011472	7.64892e-09
PRKAR2A	0.0114613	3.28467e-14
CHD9	0.0113691	3.58228e-10
ZZEF1	0.011363	1.95849e-10
LINC00486	0.0113497	2.49795e-17
DYRK1A	0.011316	3.08849e-11
GNAQ	0.0112949	0.00191376
MAP2K5	0.0112887	6.03936e-13
CCDC92	0.0112338	2.4298e-08
VIRMA	0.0111744	6.8524e-05
TM2D1	0.0111553	3.58658e-06
RAB30-AS1	0.0111474	2.36606e-17
RUNX1T1	0.0111147	0.000330381
CNOT1	0.0110791	1.30159e-12
HABP4	0.0110695	0.0616134
FAM114A1	0.0110629	0.00152579
KDSR	0.0109937	3.08812e-05
HEATR5B	0.0108927	6.80759e-07
PKD2	0.0108491	5.02895e-11
TRPC1	0.0107922	5.67051e-11
MARK3	0.01074	2.06018e-13
BAZ2B	0.0106861	2.0633e-05
QKI	0.0106001	1
SERF2	0.0105513	1.03081e-06
FTO	0.0104139	2.79972e-13
GABPB2	0.0103938	2.32716e-07
TRIQK	0.0103259	0.0635585
SPTLC1	0.0103251	1.13446e-06
RNF38	0.0102603	2.14735e-09
MORF4L2	0.00999333	5.68659e-06
PANK3	0.00996255	1.61098e-07
ZNF507	0.00980768	2.59971e-08
PUS7L	0.009799	4.12149e-07
CNOT7	0.00977717	0.477638
KIF21A	0.00977525	1.4868e-08
NR3C2	0.00976324	2.13838e-08
VPS54	0.0097555	1.16056e-10
CUEDC1	0.0096113	2.47434e-13
MSL1	0.00959511	0.000130892
LINC00639	0.00957986	4.10645e-06
MTM1	0.00944503	3.81099e-06
USF2	0.00944409	6.18782e-05
STARD13	0.00942643	1.74584e-09
R3HDM1	0.00939781	1.12114e-13
DYNLL2	0.00931166	5.45982e-06
CPSF2	0.00918751	0.000361966
ANGEL2	0.00914813	5.05341e-08
DACT3	0.00910756	0.0012443
ICE1	0.00908335	1.24962e-06
C6orf62	0.00897887	3.04778e-10
SYNRG	0.00891793	1.48561e-07
FBXO28	0.00876194	7.44598e-09
BICRAL	0.00873195	2.13194e-12
MTRR	0.00863528	0.000150816
DCAF10	0.00853011	1.73161e-07
TPD52	0.00849479	2.00892e-09
STX8	0.00847986	7.27981e-08
PPP2R3A	0.00843564	1.45853e-09
KPNA1	0.00843253	5.23526e-09
NDFIP2	0.00842324	7.06669e-10
USP24	0.00839081	1.91172e-12
SUPT5H	0.00837161	4.23217e-06
GATM	0.00836138	9.70191e-16
NIPSNAP2	0.00828434	3.80207e-08
PTPN4	0.00821432	2.44222e-12
UHRF1BP1L	0.00817378	0.000189854
C20orf194	0.00811686	6.06783e-15
EFCAB14	0.00809877	7.78498e-05
IL1RAPL1	0.00809425	1
CCNH	0.00808002	0.00095567
PCBP2	0.00797697	1.03475e-11
MOSMO	0.00795454	1.04218e-09
KCNQ5	0.00793438	2.09404e-08
CBLB	0.00788807	2.04336e-12
TECPR2	0.00786189	3.19166e-19
CIR1	0.00784142	5.56385e-07
TMTC3	0.00782943	7.8637e-05
PSMD1	0.00762328	2.31345e-07
RBFOX2	0.00758721	1.32107e-12
COPG2	0.00753843	1.91277e-05
IP6K1	0.00753579	7.27892e-06
ADCY5	0.00749154	1.70635e-11
CHD7	0.00746726	7.5184e-11
NRDC	0.00743561	6.55657e-11
IMMP2L	0.00742694	5.08245e-06
ANAPC1	0.00740759	2.85379e-08
VPS53	0.00734752	1.22771e-12
CSTF3	0.00730039	9.71806e-06
KIAA1841	0.00729966	0.00185462
C9orf72	0.00728928	6.26332e-06
EVA1C	0.00726099	5.29263e-20
RABGAP1	0.00723916	7.49336e-13
CDH19	0.00719895	4.26014e-11
CDKN1B	0.00713581	6.81306e-07
FKBP2	0.00712718	0.00222689
UBE2L3	0.00711921	8.0597e-07
CEPT1	0.0070493	2.05549e-07
ZYG11B	0.0070102	8.96696e-06
ATG2B	0.00699347	4.43444e-10
SELENOI	0.00694287	0.000190738
SSR1	0.00688379	2.37055e-09
SERTAD2	0.00675953	0.00101639
GLYR1	0.00675437	4.16107e-06
TSPAN5	0.00674858	1.01479e-10
MATN2	0.00673201	1.56823e-06
TULP3	0.00648423	3.74007e-08
WDR48	0.00647118	1.46277e-05
ZFAND5	0.0063667	5.90882e-12
STAU1	0.00635052	5.25596e-07
NORAD	0.00632357	1.25747e-05
GIT2	0.00617443	2.33413e-06
STAT2	0.00597466	2.34334e-11
TRA2A	0.00594523	4.35467e-12
BIRC6	0.00592261	3.2741e-09
AC012593.1	0.00590559	1.1594e-19
TIAM1	0.00588687	8.55667e-11
STT3B	0.00577252	5.13823e-11
ZHX2	0.00577244	9.60498e-21
RHOQ	0.00575715	0.00162035
LRRC28	0.00568386	7.27419e-09
WIPF2	0.00568099	0.00015911
POLA1	0.00566887	4.49249e-12
RAP1B	0.00564966	2.05531e-06
AIF1L	0.00553191	2.53852e-08
TOP1	0.00553093	6.93574e-08
CCNL1	0.00549599	1.13116e-09
PIGC	0.0054337	0.00148413
PTCD3	0.00539127	2.44326e-08
NCOA3	0.00534609	3.83195e-08
PPIL4	0.0052855	3.3005e-06
CACNA2D1	0.00520153	4.21881e-06
MIER1	0.00518503	2.84413e-07
AGTPBP1	0.00508595	1.36156e-09
EPS8	0.00504109	3.97581e-05
KIAA1468	0.00489511	2.40265e-13
RPS28	0.00483829	1.81813e-09
BICD1	0.0047383	6.84365e-13
ENAH	0.00471269	6.60221e-13
GTF3C1	0.00466474	1.62442e-07
AMFR	0.00464088	5.70101e-07
FAM168B	0.00458798	7.54892e-08
MAPK8	0.00449798	2.78472e-13
TMTC2	0.00446443	1
COMT	0.00442996	1.01747e-05
TTN-AS1	0.00433471	1.39543e-07
TATDN1	0.00426671	5.45337e-09
ABCB7	0.0042268	0.0140413
OXSR1	0.00409303	7.65555e-09
RNF149	0.00404425	6.35949e-07
SOGA1	0.00402825	5.9586e-14
PDGFA	0.00402257	1.45281e-07
ARFGAP2	0.00401933	2.3218e-12
TTC21B	0.00398849	5.9439e-09
SFXN1	0.00397255	1.49805e-09
SNAPC3	0.00392118	0.000179808
LINC00476	0.0039104	6.3698e-10
SPTBN1	0.00389111	4.39422e-11
ATF2	0.00373198	1.4872e-10
MED27	0.00364235	7.15079e-15
ATXN3	0.00355979	9.69533e-06
NFASC	0.00355877	5.49201e-07
PPP4R1	0.00354725	2.51534e-07
SBNO1	0.00354651	2.34677e-06
CDC40	0.00352843	1.19666e-05
NCOA5	0.00350258	3.27542e-06
DOCK9	0.00344132	0.000997743
THRAP3	0.0034275	2.27872e-11
ILKAP	0.00338565	4.65498e-13
SSBP3	0.00337338	2.50041e-10
TP53BP1	0.00334532	1.06762e-08
SPPL2B	0.00326314	4.21274e-12
PEX3	0.00325594	6.45671e-07
OGDH	0.00323414	6.49064e-11
ADAM19	0.00322727	1.65371e-06
JOSD2	0.00320536	2.07429e-09
HIVEP2	0.00320338	4.46276e-16
ATP6V1H	0.00318769	2.91517e-08
AC098850.3	0.00314475	1.55027e-11
SPG7	0.00312596	5.18259e-14
MRPL19	0.00305369	2.20175e-09
RBM41	0.00304689	0.000679091
USP10	0.0030364	1.1403e-05
CFDP1	0.00301729	5.2159e-09
KLHL5	0.00296479	1.02924e-09
DNAJC3	0.00292044	7.44508e-08
IPO7	0.00290463	3.99092e-08
SQSTM1	0.00289696	9.49461e-16
SH3YL1	0.00289245	3.03081e-11
SMURF2	0.00282755	3.34254e-10
AP2M1	0.00281709	2.09034e-12
ATG4C	0.00279975	1.57449e-07
ZMYND11	0.00272952	2.62997e-13
LRPPRC	0.00263499	2.17476e-09
TM9SF2	0.00254316	1.64855e-07
AC009690.1	0.00249754	1.22148e-06
RNF141	0.00247796	1.57335e-10
C6orf89	0.00247572	1.02715e-09
SGTA	0.00241508	6.55102e-21
DDIT4	0.00240666	1.95355e-06
SSBP1	0.00238068	1.85998e-08
UBA2	0.00234517	1.17128e-07
NNT	0.0022616	7.27469e-08
PTPRD	0.00225938	1
ODF2L	0.00220252	0.000217301
EEF2	0.00217808	4.2196e-14
LMF1	0.00215345	1.90576e-12
RANBP9	0.00210723	5.82699e-08
DGCR2	0.00207257	1.30306e-05
UBE3C	0.001924	1.52344e-14
CMIP	0.001867	1.78548e-05
STAMBP	0.00186214	1.43354e-06
ZNF577	0.00182502	5.00191e-06
ARPP21	0.00181416	1.66627e-11
AC106791.1	0.00176708	1.09122e-13
UHMK1	0.00174832	1.16209e-06
EPRS	0.00173711	1.89685e-06
SIL1	0.00168266	3.54525e-13
CCNY	0.00162283	5.49305e-15
PRMT1	0.00157118	5.32792e-10
STARD9	0.00153262	3.36702e-15
CCSAP	0.00148412	2.63123e-12
SCLT1	0.00139071	4.30445e-09
IPO5	0.00111888	1.51441e-06
UPF2	0.00110013	1.28245e-11
SFT2D2	0.00109143	1.16081e-06
TRPC4AP	0.00107422	2.45011e-20
MRPL48	0.000969796	0.000400043
USP40	0.000838867	2.22549e-15
CEP164	0.000792848	3.44826e-08
NR3C1	0.000780261	2.62943e-13
MRE11	0.000748341	1.27454e-09
RALGAPB	0.000688794	6.11902e-10
PPFIA1	0.000685335	2.50717e-06
FKBP15	0.000620158	5.55593e-08
ECHS1	0.000607715	2.65554e-07
GGNBP2	0.000582754	1.06893e-05
SLC23A2	0.000573943	2.53136e-14
STX18-AS1	0.000564789	1.83794e-07
CCDC84	0.000524085	7.3137e-12
FARS2	0.000511299	5.9865e-19
TPCN1	0.000498764	8.34957e-10
ICK	0.000455621	3.13685e-11
MDM2	0.000360292	6.1634e-13
AC027644.4	0.000254028	1.17615e-06
SLC35F5	0.000102399	5.62252e-13
DENND4C	9.588e-05	7.69375e-09
KCTD13	-2.27842e-05	5.06307e-09
ERGIC2	-0.000124507	1.08884e-07
PHF20L1	-0.000231453	1.57598e-15
NUMA1	-0.0002834	2.80866e-08
TNPO2	-0.000383878	1.10101e-10
TOP2B	-0.000397672	2.39092e-17
ZNF736	-0.00042419	2.92378e-08
FRMD4B	-0.000428061	0.0446009
CTBP1	-0.000480719	5.77376e-06
POLR2B	-0.000498942	1.20775e-06
NUMB	-0.000631177	3.9278e-08
ZBTB25	-0.000666672	4.39786e-07
CHADL	-0.000724628	9.14159e-16
ZNF721	-0.000783109	4.53628e-14
ORC4	-0.000808476	3.70545e-11
FSCN1	-0.000924441	2.55682e-15
SPAG16	-0.000932657	3.402e-08
FRMD5	-0.00094817	1
GALNT1	-0.00114575	1.82677e-08
AL138752.2	-0.0011977	1.60847e-07
ARFGEF2	-0.00120113	8.45913e-12
UBA3	-0.00124625	1.16068e-10
NCOA6	-0.00139028	3.46446e-13
ZNF471	-0.00139272	4.49994e-06
SERBP1	-0.00139775	2.31872e-08
SEL1L	-0.0015051	5.89887e-13
TESK2	-0.00165378	9.22831e-13
BRWD3	-0.00170609	0.00451162
SDHA	-0.00171292	0.000211258
NEK9	-0.00172373	5.79716e-11
CAPRIN1	-0.00184172	8.1103e-09
CAPZB	-0.00186874	3.36099e-18
ATP6V0B	-0.0019221	4.40955e-18
CNN3	-0.00198281	1.04067e-08
IPO13	-0.0019852	1.41753e-13
AC007566.1	-0.00200078	4.21585e-14
EPC2	-0.00201438	6.43484e-15
CAMK2N1	-0.00202072	6.79428e-20
ZC3H6	-0.00204854	7.74722e-16
SLC38A9	-0.00207473	2.67192e-12
PXK	-0.00216834	0.000144147
ATAD2B	-0.00219642	5.37574e-11
TMEM161B	-0.00226639	1.10027e-09
MAP3K4	-0.00228697	2.48258e-09
FECH	-0.00229391	1.23878e-08
ZNF438	-0.00233115	6.29175e-09
KPNA6	-0.00235226	4.86698e-10
CTTNBP2	-0.0023982	2.98569e-16
EWSR1	-0.00241137	6.09401e-11
DOCK5	-0.00242316	0.863616
MCF2L2	-0.00247067	5.56862e-09
ADAM23	-0.00248287	1.14349e-05
CACUL1	-0.00249699	1.69795e-11
IREB2	-0.00261001	3.99487e-07
TAOK1	-0.00263396	1.38269e-15
OXR1	-0.00270479	5.33776e-10
C1QTNF3-AMACR	-0.00276653	1.27317e-12
MPRIP	-0.00284389	1.06809e-17
DAPK2	-0.00288911	4.70413e-14
SMC3	-0.00297433	1.67644e-07
UGGT2	-0.00302301	3.18606e-15
EFCAB2	-0.00305532	5.14437e-12
AP2A2	-0.00306642	1.50633e-11
[truncated: 1,970 more rows]
